# Supplementary material for: TRAF7 is an essential regulator of blood vessel integrity during mouse embryonic and neonatal development
Source: iScience. 2023 Jul 25;26(8):107474. doi: 10.1016/j.isci.2023.107474 (PMC10424150; doi:10.1016/j.isci.2023.107474)
Supplement: Table S1. Transcriptome comparison of E9.5 Traf7GLOko vs. WT embryos by RNA-seq. List of DEGs, related to Figure 3 [file mmc2.xlsx]

## Sheet: KOvsWT_deg
Differentially expressed genes in E9.5 Traf7GLOko vs. WT embryos
gene_id	Traf7GLOko	WT	log2FoldChange	pvalue	padj	gene_name	gene_chr	gene_start	gene_end	gene_strand	gene_length	gene_biotype	gene_description
ENSMUSG00000052752	272.971	2072.86	-2.92468	2.32403e-60	3.67174e-56	Traf7	17	24508562	24527938	-	5872	protein_coding	TNF receptor-associated factor 7 [Source:MGI Symbol;Acc:MGI:3042141]
ENSMUSG00000003153	33195.9	9545.92	1.79809	1.17116e-23	9.25157e-20	Slc2a3	6	122727809	122801640	-	7245	protein_coding	solute carrier family 2 (facilitated glucose transporter), member 3 [Source:MGI Symbol;Acc:MGI:95757]
ENSMUSG00000033306	1805.53	834.81	1.1132	5.38238e-21	2.83454e-17	Lpp	16	24393507	24992578	+	22046	protein_coding	LIM domain containing preferred translocation partner in lipoma [Source:MGI Symbol;Acc:MGI:2441849]
ENSMUSG00000039831	5075.61	2477.69	1.03463	2.56481e-20	1.00041e-16	Arhgap29	3	121952541	122016753	+	8815	protein_coding	Rho GTPase activating protein 29 [Source:MGI Symbol;Acc:MGI:2443818]
ENSMUSG00000055148	11.3506	177.365	-3.96569	3.16607e-20	1.00041e-16	Klf2	8	72319033	72321656	+	1847	protein_coding	Kruppel-like factor 2 (lung) [Source:MGI Symbol;Acc:MGI:1342772]
ENSMUSG00000078566	6688.57	1364.71	2.29279	7.31708e-20	1.92671e-16	Bnip3	7	138890836	138909519	-	2265	protein_coding	BCL2/adenovirus E1B interacting protein 3 [Source:MGI Symbol;Acc:MGI:109326]
ENSMUSG00000020911	1690.69	615.606	1.4566	8.60441e-20	1.94201e-16	Krt19	11	100140810	100148665	-	1855	protein_coding	keratin 19 [Source:MGI Symbol;Acc:MGI:96693]
ENSMUSG00000041817	1638.79	799.356	1.03557	1.31687e-19	2.60065e-16	Fam169a	13	97067286	97131013	+	6082	protein_coding	family with sequence similarity 169, member A [Source:MGI Symbol;Acc:MGI:2444268]
ENSMUSG00000038242	190.349	31.7843	2.58455	4.63194e-19	8.13112e-16	Aox4	1	58210397	58268597	+	8416	protein_coding	aldehyde oxidase 4 [Source:MGI Symbol;Acc:MGI:1919122]
ENSMUSG00000045667	2048.13	915.182	1.16262	4.07368e-18	6.43601e-15	Smtnl2	11	72389164	72411713	-	3815	protein_coding	smoothelin-like 2 [Source:MGI Symbol;Acc:MGI:2442764]
ENSMUSG00000006494	7759.96	2562.42	1.59836	6.39167e-18	9.18019e-15	Pdk1	2	71873224	71903858	+	7779	protein_coding	pyruvate dehydrogenase kinase, isoenzyme 1 [Source:MGI Symbol;Acc:MGI:1926119]
ENSMUSG00000031557	1343.59	339.906	1.98262	6.02169e-17	7.92806e-14	Plekha2	8	25039144	25102376	-	5579	protein_coding	pleckstrin homology domain-containing, family A (phosphoinositide binding specific) member 2 [Source:MGI Symbol;Acc:MGI:1928144]
ENSMUSG00000018906	2323.1	588.893	1.97978	6.5908e-17	8.00985e-14	P4ha2	11	54100095	54131665	+	6239	protein_coding	procollagen-proline, 2-oxoglutarate 4-dioxygenase (proline 4-hydroxylase), alpha II polypeptide [Source:MGI Symbol;Acc:MGI:894286]
ENSMUSG00000034205	5505.18	1916.97	1.52178	1.0871e-16	1.22679e-13	Loxl2	14	69609068	69695834	+	5405	protein_coding	lysyl oxidase-like 2 [Source:MGI Symbol;Acc:MGI:2137913]
ENSMUSG00000037646	1183.18	501.246	1.23956	2.74519e-16	2.89142e-13	Vps13b	15	35371160	35931229	+	21273	protein_coding	vacuolar protein sorting 13B [Source:MGI Symbol;Acc:MGI:1916380]
ENSMUSG00000033400	1368.12	666.098	1.03873	4.97888e-16	4.91633e-13	Agl	3	116739999	116808166	-	14023	protein_coding	amylo-1,6-glucosidase, 4-alpha-glucanotransferase [Source:MGI Symbol;Acc:MGI:1924809]
ENSMUSG00000028645	24043.5	9777.52	1.29808	6.19353e-16	5.75598e-13	Slc2a1	4	119108711	119137983	+	3506	protein_coding	solute carrier family 2 (facilitated glucose transporter), member 1 [Source:MGI Symbol;Acc:MGI:95755]
ENSMUSG00000009876	551.117	113.692	2.27615	1.23282e-15	1.08207e-12	Cox4i2	2	152754173	152765037	+	788	protein_coding	cytochrome c oxidase subunit 4I2 [Source:MGI Symbol;Acc:MGI:2135755]
ENSMUSG00000026600	2785.64	1336.65	1.05921	2.2416e-15	1.86395e-12	Soat1	1	156424525	156474331	-	9791	protein_coding	sterol O-acyltransferase 1 [Source:MGI Symbol;Acc:MGI:104665]
ENSMUSG00000022754	273.625	49.5999	2.45964	2.8154e-15	2.22403e-12	Tmem45a	16	56805161	56886166	-	3129	protein_coding	transmembrane protein 45a [Source:MGI Symbol;Acc:MGI:1913122]
ENSMUSG00000025278	2973.89	1468.42	1.01798	3.57432e-15	2.68908e-12	Flnb	14	7817957	7951588	+	9198	protein_coding	filamin, beta [Source:MGI Symbol;Acc:MGI:2446089]
ENSMUSG00000022641	2396.51	1193.67	1.00589	6.21006e-15	4.45967e-12	Bbx	16	50191844	50432390	-	14205	protein_coding	bobby sox HMG box containing [Source:MGI Symbol;Acc:MGI:1917758]
ENSMUSG00000022051	8467.49	4067.5	1.05775	7.93312e-15	5.44936e-12	Bnip3l	14	66985239	67008877	-	3859	protein_coding	BCL2/adenovirus E1B interacting protein 3-like [Source:MGI Symbol;Acc:MGI:1332659]
ENSMUSG00000026131	1323.41	785.794	0.752624	1.92483e-14	1.2671e-11	Dst	1	33908225	34308661	+	41155	protein_coding	dystonin [Source:MGI Symbol;Acc:MGI:104627]
ENSMUSG00000004319	2103.49	948.559	1.14894	2.60926e-14	1.64895e-11	Clcn3	8	60910389	60983300	-	17071	protein_coding	chloride channel, voltage-sensitive 3 [Source:MGI Symbol;Acc:MGI:103555]
ENSMUSG00000037016	2085.46	1035.15	1.01031	2.83847e-14	1.72481e-11	Frem2	3	53513938	53657355	-	13255	protein_coding	Fras1 related extracellular matrix protein 2 [Source:MGI Symbol;Acc:MGI:2444465]
ENSMUSG00000066036	3342.06	1763.08	0.9227	1.13972e-13	6.56567e-11	Ubr4	4	139352609	139489588	+	17997	protein_coding	ubiquitin protein ligase E3 component n-recognin 4 [Source:MGI Symbol;Acc:MGI:1916366]
ENSMUSG00000030022	1765.34	857.972	1.0408	1.16361e-13	6.56567e-11	Adamts9	6	92772699	92943492	-	15048	protein_coding	a disintegrin-like and metallopeptidase (reprolysin type) with thrombospondin type 1 motif, 9 [Source:MGI Symbol;Acc:MGI:1916320]
ENSMUSG00000017314	1384.48	543.979	1.34716	1.24529e-13	6.78425e-11	Mpp2	11	102057015	102088515	-	4807	protein_coding	membrane protein, palmitoylated 2 (MAGUK p55 subfamily member 2) [Source:MGI Symbol;Acc:MGI:1858257]
ENSMUSG00000049313	787.854	357.647	1.13902	3.81074e-13	2.00686e-10	Sorl1	9	41964720	42124297	-	11321	protein_coding	sortilin-related receptor, LDLR class A repeats-containing [Source:MGI Symbol;Acc:MGI:1202296]
ENSMUSG00000064372	954.042	250.578	1.92725	4.71645e-13	2.40372e-10	mt-Tp	MT	15356	15422	-	67	Mt_tRNA	mitochondrially encoded tRNA proline [Source:MGI Symbol;Acc:MGI:102478]
ENSMUSG00000049878	2748.19	1274.43	1.10845	4.95619e-13	2.44697e-10	Rlf	4	121145373	121215084	-	9492	protein_coding	rearranged L-myc fusion sequence [Source:MGI Symbol;Acc:MGI:1924705]
ENSMUSG00000020407	436.721	155.504	1.48711	9.04088e-13	4.32839e-10	Upp1	11	9118103	9136170	+	1961	protein_coding	uridine phosphorylase 1 [Source:MGI Symbol;Acc:MGI:1097668]
ENSMUSG00000047146	1507.36	513.347	1.55383	1.10958e-12	5.15597e-10	Tet1	10	62804570	62908996	-	15457	protein_coding	tet methylcytosine dioxygenase 1 [Source:MGI Symbol;Acc:MGI:1098693]
ENSMUSG00000064337	3749.55	1569.91	1.25559	1.19216e-12	5.38139e-10	mt-Rnr1	MT	70	1024	+	955	Mt_rRNA	mitochondrially encoded 12S rRNA [Source:MGI Symbol;Acc:MGI:102493]
ENSMUSG00000056671	673.467	241.242	1.48085	1.43379e-12	6.29237e-10	Prelid2	18	41875696	41951194	-	724	protein_coding	PRELI domain containing 2 [Source:MGI Symbol;Acc:MGI:1924869]
ENSMUSG00000031765	1958.65	638.017	1.6177	3.52073e-12	1.49312e-09	Mt1	8	94179082	94180327	+	1246	protein_coding	metallothionein 1 [Source:MGI Symbol;Acc:MGI:97171]
ENSMUSG00000025791	6517.3	1973.94	1.72305	3.59127e-12	1.49312e-09	Pgm2	4	99929414	99987294	+	2921	protein_coding	phosphoglucomutase 2 [Source:MGI Symbol;Acc:MGI:97565]
ENSMUSG00000039286	1099.09	688.035	0.676444	4.21317e-12	1.70677e-09	Fndc3b	3	27416162	27711307	-	11485	protein_coding	fibronectin type III domain containing 3B [Source:MGI Symbol;Acc:MGI:1919257]
ENSMUSG00000036242	1566.51	780.263	1.00545	7.29898e-12	2.88292e-09	Armh4	14	49675952	49783383	-	9271	protein_coding	armadillo-like helical domain containing 4 [Source:MGI Symbol;Acc:MGI:1914669]
ENSMUSG00000023830	7144.03	3112.79	1.19858	9.52134e-12	3.66897e-09	Igf2r	17	12682406	12769664	-	9308	protein_coding	insulin-like growth factor 2 receptor [Source:MGI Symbol;Acc:MGI:96435]
ENSMUSG00000032374	3537.2	1192.61	1.56832	1.08733e-11	4.00257e-09	Plod2	9	92542223	92608428	+	5392	protein_coding	procollagen lysine, 2-oxoglutarate 5-dioxygenase 2 [Source:MGI Symbol;Acc:MGI:1347007]
ENSMUSG00000037161	466.896	118.822	1.9725	1.08938e-11	4.00257e-09	Mgarp	3	51388412	51396738	-	2067	protein_coding	mitochondria localized glutamic acid rich protein [Source:MGI Symbol;Acc:MGI:1914999]
ENSMUSG00000041957	1140.68	578.012	0.980446	1.17938e-11	4.23477e-09	Pkp2	16	16213318	16272712	+	5360	protein_coding	plakophilin 2 [Source:MGI Symbol;Acc:MGI:1914701]
ENSMUSG00000031987	6500.27	2287.05	1.50689	1.22159e-11	4.28888e-09	Egln1	8	124908587	124949324	-	3594	protein_coding	egl-9 family hypoxia-inducible factor 1 [Source:MGI Symbol;Acc:MGI:1932286]
ENSMUSG00000032114	641.659	245.946	1.3814	2.06391e-11	7.08863e-09	Slc37a4	9	44396852	44402968	+	2857	protein_coding	solute carrier family 37 (glucose-6-phosphate transporter), member 4 [Source:MGI Symbol;Acc:MGI:1316650]
ENSMUSG00000037818	324.66	90.438	1.84394	2.236e-11	7.51628e-09	Abhd18	3	40846970	40938138	+	11184	protein_coding	abhydrolase domain containing 18 [Source:MGI Symbol;Acc:MGI:1915468]
ENSMUSG00000021831	6156.52	1055.23	2.54446	2.29635e-11	7.55835e-09	Ero1l	14	45283087	45318771	-	5285	protein_coding	ERO1-like (S. cerevisiae) [Source:MGI Symbol;Acc:MGI:1354385]
ENSMUSG00000025478	349.337	745.571	-1.09409	2.38177e-11	7.67952e-09	Dpysl4	7	139086001	139102704	+	5983	protein_coding	dihydropyrimidinase-like 4 [Source:MGI Symbol;Acc:MGI:1349764]
ENSMUSG00000015647	1629.41	675.905	1.26959	2.77296e-11	8.76199e-09	Lama5	2	180176373	180225859	-	11388	protein_coding	laminin, alpha 5 [Source:MGI Symbol;Acc:MGI:105382]
ENSMUSG00000024924	1557.91	263.919	2.56085	3.98738e-11	1.23513e-08	Vldlr	19	27216484	27254231	+	10068	protein_coding	very low density lipoprotein receptor [Source:MGI Symbol;Acc:MGI:98935]
ENSMUSG00000003865	3703.76	1365.26	1.4397	4.06524e-11	1.23513e-08	Gys1	7	45434844	45456619	+	4789	protein_coding	glycogen synthase 1, muscle [Source:MGI Symbol;Acc:MGI:101805]
ENSMUSG00000042599	2670.86	742.117	1.84737	5.26791e-11	1.57033e-08	Kdm7a	6	39136623	39206789	-	10057	protein_coding	lysine (K)-specific demethylase 7A [Source:MGI Symbol;Acc:MGI:2443388]
ENSMUSG00000057738	5719.17	3201.18	0.837149	7.32967e-11	2.13269e-08	Sptan1	2	29965560	30031451	+	13362	protein_coding	spectrin alpha, non-erythrocytic 1 [Source:MGI Symbol;Acc:MGI:98386]
ENSMUSG00000017390	403.058	83.9711	2.25752	7.42439e-11	2.13269e-08	Aldoc	11	78322968	78327781	+	3263	protein_coding	aldolase C, fructose-bisphosphate [Source:MGI Symbol;Acc:MGI:101863]
ENSMUSG00000020900	14018.7	8882.69	0.658196	1.06172e-10	2.99537e-08	Myh10	11	68691559	68816632	+	10458	protein_coding	myosin, heavy polypeptide 10, non-muscle [Source:MGI Symbol;Acc:MGI:1930780]
ENSMUSG00000030102	979.974	515.451	0.926317	1.18757e-10	3.29164e-08	Itpr1	6	108213096	108551109	+	18319	protein_coding	inositol 1,4,5-trisphosphate receptor 1 [Source:MGI Symbol;Acc:MGI:96623]
ENSMUSG00000069227	137.693	411.04	-1.5777	1.23371e-10	3.36057e-08	Gprin1	13	54736671	54749874	-	4348	protein_coding	G protein-regulated inducer of neurite outgrowth 1 [Source:MGI Symbol;Acc:MGI:1349455]
ENSMUSG00000003955	3481.07	1543.34	1.17325	1.55881e-10	4.17418e-08	Fam162a	16	36043761	36071594	-	850	protein_coding	family with sequence similarity 162, member A [Source:MGI Symbol;Acc:MGI:1917436]
ENSMUSG00000053080	790.114	1574.47	-0.994791	2.62042e-10	6.89999e-08	2700081O15Rik	19	7417625	7425904	+	7032	protein_coding	RIKEN cDNA 2700081O15 gene [Source:MGI Symbol;Acc:MGI:1919667]
ENSMUSG00000033004	1767.6	980.387	0.850485	2.75258e-10	7.12917e-08	Mycbp2	14	103113411	103346814	-	19248	protein_coding	MYC binding protein 2, E3 ubiquitin protein ligase [Source:MGI Symbol;Acc:MGI:2179432]
ENSMUSG00000003070	805.613	1293.21	-0.683005	2.90739e-10	7.35747e-08	Efna2	10	80179482	80190010	+	2131	protein_coding	ephrin A2 [Source:MGI Symbol;Acc:MGI:102707]
ENSMUSG00000039087	1286.27	753.186	0.771921	2.93386e-10	7.35747e-08	Rreb1	13	37778400	37952005	+	13994	protein_coding	ras responsive element binding protein 1 [Source:MGI Symbol;Acc:MGI:2443664]
ENSMUSG00000037270	926.869	509.117	0.864925	3.26294e-10	8.05488e-08	4932438A13Rik	3	36863104	37053033	+	32279	protein_coding	RIKEN cDNA 4932438A13 gene [Source:MGI Symbol;Acc:MGI:2444631]
ENSMUSG00000000628	5853.8	2167.08	1.43342	3.54817e-10	8.62423e-08	Hk2	6	82725025	82774454	-	5969	protein_coding	hexokinase 2 [Source:MGI Symbol;Acc:MGI:1315197]
ENSMUSG00000034687	1417.28	661.443	1.09952	4.60947e-10	1.10341e-07	Fras1	5	96373955	96784728	+	17709	protein_coding	Fraser extracellular matrix complex subunit 1 [Source:MGI Symbol;Acc:MGI:2385368]
ENSMUSG00000055296	1688.95	886.366	0.930169	5.74113e-10	1.35379e-07	Tmem245	4	56866923	56947437	-	17090	protein_coding	transmembrane protein 245 [Source:MGI Symbol;Acc:MGI:2445107]
ENSMUSG00000021069	1129.4	417.299	1.43581	7.31219e-10	1.6989e-07	Pygl	12	70190811	70231488	-	6895	protein_coding	liver glycogen phosphorylase [Source:MGI Symbol;Acc:MGI:97829]
ENSMUSG00000020572	4556.55	2177.23	1.06538	8.64173e-10	1.96861e-07	Nampt	12	32819545	32853349	+	5054	protein_coding	nicotinamide phosphoribosyltransferase [Source:MGI Symbol;Acc:MGI:1929865]
ENSMUSG00000005672	1129.04	529.809	1.0912	8.72225e-10	1.96861e-07	Kit	5	75574916	75656722	+	8911	protein_coding	KIT proto-oncogene receptor tyrosine kinase [Source:MGI Symbol;Acc:MGI:96677]
ENSMUSG00000042644	483.378	163.446	1.56408	9.13252e-10	2.03218e-07	Itpr3	17	27057304	27122223	+	8990	protein_coding	inositol 1,4,5-triphosphate receptor 3 [Source:MGI Symbol;Acc:MGI:96624]
ENSMUSG00000024805	556.355	283.7	0.972061	9.52302e-10	2.08964e-07	Pcgf5	19	36348309	36460970	+	12629	protein_coding	polycomb group ring finger 5 [Source:MGI Symbol;Acc:MGI:1923505]
ENSMUSG00000006567	345.382	138.667	1.31557	9.86012e-10	2.13397e-07	Atp7b	8	21992785	22060305	-	6505	protein_coding	ATPase, Cu++ transporting, beta polypeptide [Source:MGI Symbol;Acc:MGI:103297]
ENSMUSG00000073421	420.215	87.8605	2.25502	1.00434e-09	2.14427e-07	H2-Ab1	17	34263209	34269418	+	1637	protein_coding	histocompatibility 2, class II antigen A, beta 1 [Source:MGI Symbol;Acc:MGI:103070]
ENSMUSG00000048012	245.399	112.098	1.13494	1.01805e-09	2.14456e-07	Zfp473	7	44731480	44751050	-	10037	protein_coding	zinc finger protein 473 [Source:MGI Symbol;Acc:MGI:2442697]
ENSMUSG00000074802	731.725	337.179	1.11852	1.07982e-09	2.24475e-07	Gas2l3	10	89408823	89443967	-	7032	protein_coding	growth arrest-specific 2 like 3 [Source:MGI Symbol;Acc:MGI:1918780]
ENSMUSG00000073198	575.058	293.035	0.970874	1.12059e-09	2.29925e-07	Bnip3l-ps	12	18216542	18217673	+	1132	transcribed_processed_pseudogene	BCL2/adenovirus E1B interacting protein 3-like, pseudogene [Source:MGI Symbol;Acc:MGI:3642435]
ENSMUSG00000075511	167.103	35.6973	2.22028	1.25412e-09	2.54024e-07	1700001L05Rik	15	83353847	83367282	-	6112	lincRNA	RIKEN cDNA 1700001L05 gene [Source:MGI Symbol;Acc:MGI:1916541]
ENSMUSG00000002028	1373.18	863.789	0.668949	1.32029e-09	2.64041e-07	Kmt2a	9	44803355	44881296	-	16670	protein_coding	lysine (K)-specific methyltransferase 2A [Source:MGI Symbol;Acc:MGI:96995]
ENSMUSG00000027520	1784.82	1124.9	0.666285	1.37991e-09	2.72514e-07	Zdbf2	1	63273265	63314576	+	12659	protein_coding	zinc finger, DBF-type containing 2 [Source:MGI Symbol;Acc:MGI:1921134]
ENSMUSG00000047126	9676.58	6212.2	0.63941	1.48214e-09	2.8909e-07	Cltc	11	86694351	86757565	-	8499	protein_coding	clathrin, heavy polypeptide (Hc) [Source:MGI Symbol;Acc:MGI:2388633]
ENSMUSG00000040675	3040.85	1927.41	0.657544	1.55991e-09	3.00548e-07	Mthfd1l	10	3973118	4167081	+	4435	protein_coding	methylenetetrahydrofolate dehydrogenase (NADP+ dependent) 1-like [Source:MGI Symbol;Acc:MGI:1924836]
ENSMUSG00000004891	2853.9	4684.69	-0.715168	1.58509e-09	3.0172e-07	Nes	3	87971078	87980451	+	6416	protein_coding	nestin [Source:MGI Symbol;Acc:MGI:101784]
ENSMUSG00000001870	1801.44	1043.89	0.787288	1.64293e-09	3.09007e-07	Ltbp1	17	75005568	75392512	+	10480	protein_coding	latent transforming growth factor beta binding protein 1 [Source:MGI Symbol;Acc:MGI:109151]
ENSMUSG00000034751	949.029	573.819	0.725426	1.67456e-09	3.11252e-07	Mast4	13	102732486	103334497	-	32326	protein_coding	microtubule associated serine/threonine kinase family member 4 [Source:MGI Symbol;Acc:MGI:1918885]
ENSMUSG00000021763	441.667	257.102	0.78221	2.26731e-09	4.16191e-07	BC067074	13	113293159	113379711	+	8586	protein_coding	cDNA sequence BC067074 [Source:MGI Symbol;Acc:MGI:3040697]
ENSMUSG00000047153	2699.79	1287.22	1.06825	2.29183e-09	4.16191e-07	Khnyn	14	55884947	55898775	+	6502	protein_coding	KH and NYN domain containing [Source:MGI Symbol;Acc:MGI:2451333]
ENSMUSG00000040699	2059.65	3301.85	-0.680951	2.43394e-09	4.32124e-07	Limd2	11	106156256	106160860	-	3707	protein_coding	LIM domain containing 2 [Source:MGI Symbol;Acc:MGI:1915053]
ENSMUSG00000005125	1470.88	190.448	2.94889	2.43427e-09	4.32124e-07	Ndrg1	15	66929318	66969640	-	6596	protein_coding	N-myc downstream regulated gene 1 [Source:MGI Symbol;Acc:MGI:1341799]
ENSMUSG00000026193	13509.2	5255.05	1.36217	2.49702e-09	4.38339e-07	Fn1	1	71585520	71653200	-	11685	protein_coding	fibronectin 1 [Source:MGI Symbol;Acc:MGI:95566]
ENSMUSG00000034675	4453.07	7884.31	-0.824195	2.86829e-09	4.9798e-07	Dbn1	13	55473429	55488111	-	4514	protein_coding	drebrin 1 [Source:MGI Symbol;Acc:MGI:1931838]
ENSMUSG00000043154	1080.47	631.406	0.775138	3.33551e-09	5.66974e-07	Ppp2r3a	9	101105084	101251795	-	12455	protein_coding	protein phosphatase 2, regulatory subunit B'', alpha [Source:MGI Symbol;Acc:MGI:2442104]
ENSMUSG00000036863	628.837	362.534	0.793292	3.35187e-09	5.66974e-07	Syde2	3	145987870	146021720	+	5751	protein_coding	synapse defective 1, Rho GTPase, homolog 2 (C. elegans) [Source:MGI Symbol;Acc:MGI:3036264]
ENSMUSG00000041341	1113.83	629.058	0.82408	3.37335e-09	5.66974e-07	Atg2b	12	105616136	105685211	-	13456	protein_coding	autophagy related 2B [Source:MGI Symbol;Acc:MGI:1923809]
ENSMUSG00000031875	575.463	1012.06	-0.81439	4.16804e-09	6.93167e-07	Cmtm3	8	104339410	104347672	+	2986	protein_coding	CKLF-like MARVEL transmembrane domain containing 3 [Source:MGI Symbol;Acc:MGI:2447162]
ENSMUSG00000020898	2075.4	1494.68	0.47297	5.05513e-09	8.31937e-07	Ctc1	11	69015911	69036473	+	6797	protein_coding	CTS telomere maintenance complex component 1 [Source:MGI Symbol;Acc:MGI:1916214]
ENSMUSG00000007950	652.327	1082.19	-0.731042	5.17413e-09	8.42743e-07	Abhd8	8	71456705	71463655	-	4079	protein_coding	abhydrolase domain containing 8 [Source:MGI Symbol;Acc:MGI:1918946]
ENSMUSG00000070047	3149.21	1593.31	0.982978	7.00577e-09	1.12943e-06	Fat1	8	44935447	45052257	+	15655	protein_coding	FAT atypical cadherin 1 [Source:MGI Symbol;Acc:MGI:109168]
ENSMUSG00000021196	1877.1	329.104	2.51147	7.14831e-09	1.14077e-06	Pfkp	13	6579768	6648777	-	13401	protein_coding	phosphofructokinase, platelet [Source:MGI Symbol;Acc:MGI:1891833]
ENSMUSG00000024201	1967.28	1216.18	0.693455	7.51134e-09	1.18672e-06	Kdm4b	17	56326062	56402870	+	4895	protein_coding	lysine (K)-specific demethylase 4B [Source:MGI Symbol;Acc:MGI:2442355]
ENSMUSG00000049493	259.955	102.733	1.34004	7.60703e-09	1.18993e-06	Pls1	9	95752642	95845311	-	3890	protein_coding	plastin 1 (I-isoform) [Source:MGI Symbol;Acc:MGI:104809]
ENSMUSG00000022558	702.102	438.341	0.678928	8.76179e-09	1.35713e-06	Mroh1	15	76380261	76453038	+	16468	protein_coding	maestro heat-like repeat family member 1 [Source:MGI Symbol;Acc:MGI:2442558]
ENSMUSG00000066632	253.729	119.558	1.08423	9.62826e-09	1.46586e-06	Pgk1-rs7	12	10898986	10900240	-	1255	processed_pseudogene	phosphoglycerate kinase-1, related sequence-7 [Source:MGI Symbol;Acc:MGI:97562]
ENSMUSG00000040511	399.506	184.391	1.1151	9.66354e-09	1.46586e-06	Pvr	7	19903578	19921160	-	6122	protein_coding	poliovirus receptor [Source:MGI Symbol;Acc:MGI:107741]
ENSMUSG00000015879	94.7752	26.7509	1.82508	9.74212e-09	1.46586e-06	Fam184b	5	45529705	45639614	-	8598	protein_coding	family with sequence similarity 184, member B [Source:MGI Symbol;Acc:MGI:2442958]
ENSMUSG00000057133	1409.05	960.23	0.552838	1.01301e-08	1.50986e-06	Chd6	2	160946978	161109075	-	19093	protein_coding	chromodomain helicase DNA binding protein 6 [Source:MGI Symbol;Acc:MGI:1918639]
ENSMUSG00000030655	2411.54	1588.61	0.602646	1.06963e-08	1.57935e-06	Smg1	7	118131308	118243670	-	23984	protein_coding	SMG1 homolog, phosphatidylinositol 3-kinase-related kinase (C. elegans) [Source:MGI Symbol;Acc:MGI:1919742]
ENSMUSG00000032744	85.7782	294.385	-1.78026	1.08996e-08	1.59447e-06	Heyl	4	123233556	123249875	+	5113	protein_coding	hairy/enhancer-of-split related with YRPW motif-like [Source:MGI Symbol;Acc:MGI:1860511]
ENSMUSG00000068036	4283.63	3055.83	0.487397	1.14575e-08	1.6607e-06	Afdn	17	13760539	13906150	+	10223	protein_coding	afadin, adherens junction formation factor [Source:MGI Symbol;Acc:MGI:1314653]
ENSMUSG00000061186	183.116	57.1669	1.67696	1.18898e-08	1.7077e-06	Sfmbt2	2	10370510	10595253	+	9128	protein_coding	Scm-like with four mbt domains 2 [Source:MGI Symbol;Acc:MGI:2447794]
ENSMUSG00000030032	199.022	84.7103	1.23129	1.27291e-08	1.81043e-06	Wdr54	6	83149361	83156397	-	6562	protein_coding	WD repeat domain 54 [Source:MGI Symbol;Acc:MGI:1922909]
ENSMUSG00000031099	1272.99	814.719	0.644426	1.28343e-08	1.81043e-06	Smarca1	X	47809368	47892974	-	6118	protein_coding	SWI/SNF related, matrix associated, actin dependent regulator of chromatin, subfamily a, member 1 [Source:MGI Symbol;Acc:MGI:1935127]
ENSMUSG00000039967	2420.22	1380.61	0.809763	1.30999e-08	1.83156e-06	Zfp292	4	34803113	34882960	-	9986	protein_coding	zinc finger protein 292 [Source:MGI Symbol;Acc:MGI:1353423]
ENSMUSG00000031644	1237.1	716.973	0.786793	1.35568e-08	1.8788e-06	Nek1	8	60993195	61131346	+	7886	protein_coding	NIMA (never in mitosis gene a)-related expressed kinase 1 [Source:MGI Symbol;Acc:MGI:97303]
ENSMUSG00000053470	4065.6	1666.34	1.28667	1.49046e-08	2.04763e-06	Kdm3a	6	71588972	71632990	-	8225	protein_coding	lysine (K)-specific demethylase 3A [Source:MGI Symbol;Acc:MGI:98847]
ENSMUSG00000050914	228.658	54.0867	2.07477	1.58453e-08	2.15811e-06	Ankrd37	8	45996902	46005707	-	1539	protein_coding	ankyrin repeat domain 37 [Source:MGI Symbol;Acc:MGI:3603344]
ENSMUSG00000019850	245.322	61.144	2.00039	1.62806e-08	2.19844e-06	Tnfaip3	10	19000910	19015657	-	7226	protein_coding	tumor necrosis factor, alpha-induced protein 3 [Source:MGI Symbol;Acc:MGI:1196377]
ENSMUSG00000061755	1335.77	872.473	0.614897	1.69873e-08	2.27442e-06	Bod1l	5	41787538	41844315	-	11995	protein_coding	biorientation of chromosomes in cell division 1-like [Source:MGI Symbol;Acc:MGI:2444804]
ENSMUSG00000035476	875.11	564.759	0.632756	1.78792e-08	2.37373e-06	Tab3	X	85574022	85634469	+	6639	protein_coding	TGF-beta activated kinase 1/MAP3K7 binding protein 3 [Source:MGI Symbol;Acc:MGI:1913974]
ENSMUSG00000019820	3111.57	1847.35	0.752198	1.85237e-08	2.43879e-06	Utrn	10	12382188	12869365	-	17108	protein_coding	utrophin [Source:MGI Symbol;Acc:MGI:104631]
ENSMUSG00000061601	100.689	35.5176	1.50178	2.00796e-08	2.6218e-06	Pclo	5	14514918	14863459	+	22457	protein_coding	piccolo (presynaptic cytomatrix protein) [Source:MGI Symbol;Acc:MGI:1349390]
ENSMUSG00000000486	61.1528	119.073	-0.962092	2.06133e-08	2.66942e-06	2023-09-01	7	127214447	127233130	-	2763	protein_coding	septin 1 [Source:MGI Symbol;Acc:MGI:1858916]
ENSMUSG00000090576	53.6957	7.72627	2.81309	2.11673e-08	2.71887e-06	Gm17055	6	108656917	108659537	+	2621	processed_transcript	predicted gene 17055 [Source:MGI Symbol;Acc:MGI:4937882]
ENSMUSG00000039114	144.206	18.403	2.97543	2.18768e-08	2.78735e-06	Nrn1	13	36725361	36735131	-	2249	protein_coding	neuritin 1 [Source:MGI Symbol;Acc:MGI:1915654]
ENSMUSG00000069601	2097.75	1341.64	0.644756	2.32005e-08	2.92895e-06	Ank3	10	69398773	70027438	+	34838	protein_coding	ankyrin 3, epithelial [Source:MGI Symbol;Acc:MGI:88026]
ENSMUSG00000067786	3939.49	6665.6	-0.758837	2.3359e-08	2.92895e-06	Nnat	2	157560078	157562522	+	1829	protein_coding	neuronatin [Source:MGI Symbol;Acc:MGI:104716]
ENSMUSG00000033124	506.653	300.236	0.754495	2.48667e-08	3.09133e-06	Atg9a	1	75180860	75192196	-	5762	protein_coding	autophagy related 9A [Source:MGI Symbol;Acc:MGI:2138446]
ENSMUSG00000041180	145.763	51.2177	1.50792	2.50453e-08	3.09133e-06	Hectd2	19	36554639	36621135	+	9066	protein_coding	HECT domain E3 ubiquitin protein ligase 2 [Source:MGI Symbol;Acc:MGI:2442663]
ENSMUSG00000087700	38.4835	3.77822	3.27691	2.58481e-08	3.1657e-06	Gm15283	12	73843039	73949814	-	2353	antisense	predicted gene 15283 [Source:MGI Symbol;Acc:MGI:3705161]
ENSMUSG00000034731	202.353	104.094	0.958027	2.65736e-08	3.22951e-06	Dgkh	14	78558750	78732776	-	16979	protein_coding	diacylglycerol kinase, eta [Source:MGI Symbol;Acc:MGI:2444188]
ENSMUSG00000096054	215.737	72.1134	1.5824	2.83044e-08	3.39393e-06	Syne1	10	5020917	5551482	-	40491	protein_coding	spectrin repeat containing, nuclear envelope 1 [Source:MGI Symbol;Acc:MGI:1927152]
ENSMUSG00000051224	244.59	120.051	1.02843	2.84764e-08	3.39393e-06	Tceanc	X	166499812	166518567	-	4201	protein_coding	transcription elongation factor A (SII) N-terminal and central domain containing [Source:MGI Symbol;Acc:MGI:2685236]
ENSMUSG00000024560	1168.97	1690.32	-0.532417	2.8571e-08	3.39393e-06	Cxxc1	18	74216131	74221491	+	2618	protein_coding	CXXC finger 1 (PHD domain) [Source:MGI Symbol;Acc:MGI:1921572]
ENSMUSG00000020593	353.955	127.578	1.47028	3.02525e-08	3.56686e-06	Lpin1	12	16535669	16610966	-	9665	protein_coding	lipin 1 [Source:MGI Symbol;Acc:MGI:1891340]
ENSMUSG00000003541	405.582	37.0543	3.45054	3.14295e-08	3.67818e-06	Ier3	17	35821684	35822923	+	1131	protein_coding	immediate early response 3 [Source:MGI Symbol;Acc:MGI:104814]
ENSMUSG00000030180	2855.46	1878.54	0.604229	3.75045e-08	4.35687e-06	Kdm5a	6	120364124	120444574	+	14158	protein_coding	lysine (K)-specific demethylase 5A [Source:MGI Symbol;Acc:MGI:2136980]
ENSMUSG00000070327	300.487	160.623	0.905789	3.82172e-08	4.38289e-06	Rnf213	11	119393100	119487418	+	16888	protein_coding	ring finger protein 213 [Source:MGI Symbol;Acc:MGI:1289196]
ENSMUSG00000013846	1824.42	943.497	0.951084	3.82834e-08	4.38289e-06	St3gal1	15	67102875	67176830	-	6851	protein_coding	ST3 beta-galactoside alpha-2,3-sialyltransferase 1 [Source:MGI Symbol;Acc:MGI:98304]
ENSMUSG00000026605	4057.01	2757.4	0.557034	3.97707e-08	4.52041e-06	Cenpf	1	189640606	189688086	-	15433	protein_coding	centromere protein F [Source:MGI Symbol;Acc:MGI:1313302]
ENSMUSG00000056043	291.702	108.876	1.42207	4.12485e-08	4.65489e-06	Rgs9bp	7	35578993	35585582	-	6590	protein_coding	regulator of G-protein signalling 9 binding protein [Source:MGI Symbol;Acc:MGI:2384418]
ENSMUSG00000034917	295.308	136.607	1.11015	4.24749e-08	4.75236e-06	Tjp3	10	81273207	81291581	-	3714	protein_coding	tight junction protein 3 [Source:MGI Symbol;Acc:MGI:1351650]
ENSMUSG00000078671	1587.76	845.963	0.907845	4.27138e-08	4.75236e-06	Chd2	7	73426638	73541830	-	14300	protein_coding	chromodomain helicase DNA binding protein 2 [Source:MGI Symbol;Acc:MGI:2448567]
ENSMUSG00000062901	2073.92	944.462	1.13455	4.31578e-08	4.76819e-06	Klhl24	16	20097542	20129221	+	10183	protein_coding	kelch-like 24 [Source:MGI Symbol;Acc:MGI:1923035]
ENSMUSG00000033943	2390.17	1659.28	0.526775	4.45494e-08	4.88774e-06	Mga	2	119897228	119969581	+	15340	protein_coding	MAX gene associated [Source:MGI Symbol;Acc:MGI:1352483]
ENSMUSG00000005534	1625.11	661.44	1.2967	4.51091e-08	4.91502e-06	Insr	8	3122061	3279617	-	13746	protein_coding	insulin receptor [Source:MGI Symbol;Acc:MGI:96575]
ENSMUSG00000029135	291.829	122.654	1.25103	4.81635e-08	5.21188e-06	Fosl2	5	32135801	32157842	+	9680	protein_coding	fos-like antigen 2 [Source:MGI Symbol;Acc:MGI:102858]
ENSMUSG00000048756	2616.89	906.165	1.52998	4.99246e-08	5.3657e-06	Foxo3	10	42181841	42276755	-	7571	protein_coding	forkhead box O3 [Source:MGI Symbol;Acc:MGI:1890081]
ENSMUSG00000005374	1892.06	829.497	1.18928	5.05347e-08	5.3923e-06	Tbl2	5	135149657	135165760	+	7855	protein_coding	transducin (beta)-like 2 [Source:MGI Symbol;Acc:MGI:1351652]
ENSMUSG00000038371	2290.21	1337.11	0.776141	5.09713e-08	5.3923e-06	Sbf2	7	110308013	110614922	-	14783	protein_coding	SET binding factor 2 [Source:MGI Symbol;Acc:MGI:1921831]
ENSMUSG00000003316	6103.52	3326.57	0.875608	5.1196e-08	5.3923e-06	Glg1	8	111154421	111259216	-	7090	protein_coding	golgi apparatus protein 1 [Source:MGI Symbol;Acc:MGI:104967]
ENSMUSG00000028394	1277.14	1919.75	-0.587913	5.60063e-08	5.85989e-06	Pole3	4	62522649	62525068	-	2040	protein_coding	polymerase (DNA directed), epsilon 3 (p17 subunit) [Source:MGI Symbol;Acc:MGI:1933378]
ENSMUSG00000032238	263.044	59.9746	2.13201	6.60004e-08	6.86014e-06	Rora	9	68653786	69388246	+	13071	protein_coding	RAR-related orphan receptor alpha [Source:MGI Symbol;Acc:MGI:104661]
ENSMUSG00000047141	695.679	383.963	0.856847	6.68382e-08	6.90181e-06	Zfp654	16	64780347	64851652	-	6261	protein_coding	zinc finger protein 654 [Source:MGI Symbol;Acc:MGI:1919270]
ENSMUSG00000042286	928.064	341.312	1.44282	7.16008e-08	7.34559e-06	Stab1	14	31139013	31168641	-	10288	protein_coding	stabilin 1 [Source:MGI Symbol;Acc:MGI:2178742]
ENSMUSG00000039218	7367.75	5436.68	0.438405	9.32219e-08	9.50202e-06	Srrm2	17	23790532	23824741	+	12842	protein_coding	serine/arginine repetitive matrix 2 [Source:MGI Symbol;Acc:MGI:1923206]
ENSMUSG00000072244	648.029	227.898	1.50798	1.00231e-07	1.0151e-05	Trim6	7	104218793	104235152	+	4894	protein_coding	tripartite motif-containing 6 [Source:MGI Symbol;Acc:MGI:2137352]
ENSMUSG00000038205	598.835	270.481	1.14624	1.07686e-07	1.08365e-05	Prkab2	3	97658193	97673812	+	5096	protein_coding	protein kinase, AMP-activated, beta 2 non-catalytic subunit [Source:MGI Symbol;Acc:MGI:1336185]
ENSMUSG00000023495	5430.63	8749.14	-0.688078	1.13662e-07	1.13654e-05	Pcbp4	9	106453291	106464012	+	4268	protein_coding	poly(rC) binding protein 4 [Source:MGI Symbol;Acc:MGI:1890471]
ENSMUSG00000019943	3248.33	2453.6	0.405067	1.26666e-07	1.25861e-05	Atp2b1	10	98914406	99026143	+	15218	protein_coding	ATPase, Ca++ transporting, plasma membrane 1 [Source:MGI Symbol;Acc:MGI:104653]
ENSMUSG00000107741	37.817	5.11974	2.89264	1.29073e-07	1.27452e-05	Gm2011	3	40846820	40875388	+	4557	transcribed_unprocessed_pseudogene	predicted gene 2011 [Source:MGI Symbol;Acc:MGI:3780180]
ENSMUSG00000000202	145.741	371.663	-1.35167	1.36029e-07	1.33486e-05	Btbd17	11	114791217	114795945	-	3187	protein_coding	BTB (POZ) domain containing 17 [Source:MGI Symbol;Acc:MGI:1919264]
ENSMUSG00000006005	6208.48	4302.26	0.529194	1.45277e-07	1.41681e-05	Tpr	1	150392838	150449935	+	10496	protein_coding	translocated promoter region, nuclear basket protein [Source:MGI Symbol;Acc:MGI:1922066]
ENSMUSG00000026478	5392.39	2885.29	0.902254	1.52986e-07	1.48284e-05	Lamc1	1	153218922	153332786	-	8272	protein_coding	laminin, gamma 1 [Source:MGI Symbol;Acc:MGI:99914]
ENSMUSG00000031561	4357.04	2896.28	0.589133	1.60267e-07	1.53764e-05	Tenm3	8	48227682	48843951	-	10237	protein_coding	teneurin transmembrane protein 3 [Source:MGI Symbol;Acc:MGI:1345183]
ENSMUSG00000030111	441.519	68.6759	2.68277	1.60587e-07	1.53764e-05	A2m	6	121635376	121679227	+	7021	protein_coding	alpha-2-macroglobulin [Source:MGI Symbol;Acc:MGI:2449119]
ENSMUSG00000035284	567.778	331.942	0.774212	1.62942e-07	1.54274e-05	Vps13c	9	67840396	67995638	+	16299	protein_coding	vacuolar protein sorting 13C [Source:MGI Symbol;Acc:MGI:2444207]
ENSMUSG00000041420	452.109	751.569	-0.733943	1.63072e-07	1.54274e-05	Meis3	7	16175090	16186504	+	3173	protein_coding	Meis homeobox 3 [Source:MGI Symbol;Acc:MGI:108519]
ENSMUSG00000023088	1135.62	472.006	1.26628	1.65245e-07	1.54825e-05	Abcc1	16	14361558	14475737	+	15092	protein_coding	ATP-binding cassette, sub-family C (CFTR/MRP), member 1 [Source:MGI Symbol;Acc:MGI:102676]
ENSMUSG00000031328	17897.6	12508	0.516885	1.65615e-07	1.54825e-05	Flna	X	74223461	74249820	-	9400	protein_coding	filamin, alpha [Source:MGI Symbol;Acc:MGI:95556]
ENSMUSG00000021112	1917.18	1438.06	0.41514	1.72249e-07	1.6008e-05	Mpp5	12	78748907	78840714	+	8777	protein_coding	membrane protein, palmitoylated 5 (MAGUK p55 subfamily member 5) [Source:MGI Symbol;Acc:MGI:1927339]
ENSMUSG00000012520	57.4687	201.884	-1.81484	1.87255e-07	1.73008e-05	Phox2b	5	67094399	67099301	-	3645	protein_coding	paired-like homeobox 2b [Source:MGI Symbol;Acc:MGI:1100882]
ENSMUSG00000010064	519.273	157.523	1.72058	1.97719e-07	1.81614e-05	Slc38a3	9	107650634	107669530	-	5277	protein_coding	solute carrier family 38, member 3 [Source:MGI Symbol;Acc:MGI:1923507]
ENSMUSG00000042502	1515.67	2347.36	-0.631159	2.02841e-07	1.85242e-05	Cd2bp2	7	127191660	127196050	-	4003	protein_coding	CD2 antigen (cytoplasmic tail) binding protein 2 [Source:MGI Symbol;Acc:MGI:1917483]
ENSMUSG00000035992	828.612	472.935	0.808826	2.05428e-07	1.85969e-05	Fnip1	11	54438199	54518235	+	7119	protein_coding	folliculin interacting protein 1 [Source:MGI Symbol;Acc:MGI:2444668]
ENSMUSG00000040249	2792.58	1259.23	1.14893	2.05992e-07	1.85969e-05	Lrp1	10	127538161	127621148	-	17717	protein_coding	low density lipoprotein receptor-related protein 1 [Source:MGI Symbol;Acc:MGI:96828]
ENSMUSG00000001930	563.523	282.9	0.994094	2.09009e-07	1.87621e-05	Vwf	6	125546774	125686679	+	16064	protein_coding	Von Willebrand factor [Source:MGI Symbol;Acc:MGI:98941]
ENSMUSG00000087403	186.227	74.9077	1.31663	2.14099e-07	1.91105e-05	Kantr	X	152294828	152327495	-	5089	protein_coding	Kdm5c adjacent non-coding transcript [Source:MGI Symbol;Acc:MGI:1920247]
ENSMUSG00000002900	4887.46	2272.76	1.10461	2.21544e-07	1.96639e-05	Lamb1	12	31265234	31329644	+	9917	protein_coding	laminin B1 [Source:MGI Symbol;Acc:MGI:96743]
ENSMUSG00000020303	1279.78	282.198	2.18023	2.27026e-07	2.00379e-05	Stc2	11	31357307	31370074	-	5175	protein_coding	stanniocalcin 2 [Source:MGI Symbol;Acc:MGI:1316731]
ENSMUSG00000055320	3982.79	2797.62	0.509565	2.3387e-07	2.04276e-05	Tead1	7	112679318	112906807	+	13570	protein_coding	TEA domain family member 1 [Source:MGI Symbol;Acc:MGI:101876]
ENSMUSG00000034601	840.744	563.304	0.577239	2.34027e-07	2.04276e-05	2700049A03Rik	12	71136848	71243303	+	5879	protein_coding	RIKEN cDNA 2700049A03 gene [Source:MGI Symbol;Acc:MGI:1924217]
ENSMUSG00000036103	2484.68	1697.58	0.549419	2.39324e-07	2.07379e-05	Colec12	18	9707648	9877995	+	3322	protein_coding	collectin sub-family member 12 [Source:MGI Symbol;Acc:MGI:2152907]
ENSMUSG00000083836	158.547	59.1304	1.42333	2.40207e-07	2.07379e-05	Ldha-ps2	4	119334389	119335445	-	1057	processed_pseudogene	lactate dehydrogenase A, pseudogene 2 [Source:MGI Symbol;Acc:MGI:96761]
ENSMUSG00000018707	6472.14	3339.82	0.954407	2.46015e-07	2.11239e-05	Dync1h1	12	110601452	110666945	+	15658	protein_coding	dynein cytoplasmic 1 heavy chain 1 [Source:MGI Symbol;Acc:MGI:103147]
ENSMUSG00000041440	326.001	151.318	1.10824	2.50091e-07	2.13577e-05	Gk5	9	96119362	96184608	+	8493	protein_coding	glycerol kinase 5 (putative) [Source:MGI Symbol;Acc:MGI:2443336]
ENSMUSG00000027506	1128.39	701.423	0.685701	2.6225e-07	2.22757e-05	Tpd52	3	8925593	9004723	-	7487	protein_coding	tumor protein D52 [Source:MGI Symbol;Acc:MGI:107749]
ENSMUSG00000020876	141.11	321.341	-1.18648	2.67945e-07	2.26378e-05	Snx11	11	96767555	96777559	-	4232	protein_coding	sorting nexin 11 [Source:MGI Symbol;Acc:MGI:1921729]
ENSMUSG00000029992	2322.1	1617.4	0.521498	2.70387e-07	2.27225e-05	Gfpt1	6	87042846	87092197	+	10072	protein_coding	glutamine fructose-6-phosphate transaminase 1 [Source:MGI Symbol;Acc:MGI:95698]
ENSMUSG00000053580	1145.36	474.275	1.27196	2.80025e-07	2.3408e-05	Tanc2	11	105589986	105929304	+	16605	protein_coding	tetratricopeptide repeat, ankyrin repeat and coiled-coil containing 2 [Source:MGI Symbol;Acc:MGI:2444121]
ENSMUSG00000021754	1563.85	895.587	0.803676	2.85383e-07	2.37303e-05	Map3k1	13	111746428	111808993	-	7447	protein_coding	mitogen-activated protein kinase kinase kinase 1 [Source:MGI Symbol;Acc:MGI:1346872]
ENSMUSG00000022863	778.91	416.823	0.902278	2.91101e-07	2.40791e-05	Btg3	16	78332637	78377192	-	4014	protein_coding	B cell translocation gene 3 [Source:MGI Symbol;Acc:MGI:109532]
ENSMUSG00000026930	1062.65	1856.92	-0.805289	3.10001e-07	2.55089e-05	Gpsm1	2	26315515	26348237	+	5383	protein_coding	G-protein signalling modulator 1 (AGS3-like, C. elegans) [Source:MGI Symbol;Acc:MGI:1915089]
ENSMUSG00000054889	2834.19	1498.04	0.920126	3.15714e-07	2.57521e-05	Dsp	13	38151294	38198577	+	9659	protein_coding	desmoplakin [Source:MGI Symbol;Acc:MGI:109611]
ENSMUSG00000067336	1708.56	1060.42	0.687921	3.17526e-07	2.57521e-05	Bmpr2	1	59763400	59879014	+	17983	protein_coding	bone morphogenetic protein receptor, type II (serine/threonine kinase) [Source:MGI Symbol;Acc:MGI:1095407]
ENSMUSG00000037747	108.589	205.876	-0.924428	3.17847e-07	2.57521e-05	Phyhipl	10	70557682	70655965	-	9732	protein_coding	phytanoyl-CoA hydroxylase interacting protein-like [Source:MGI Symbol;Acc:MGI:1918161]
ENSMUSG00000067071	424.015	695.313	-0.713285	3.4203e-07	2.75701e-05	Hes6	1	91411483	91414038	-	1808	protein_coding	hairy and enhancer of split 6 [Source:MGI Symbol;Acc:MGI:1859852]
ENSMUSG00000031529	4034.98	2266.6	0.83198	3.50746e-07	2.81291e-05	Tnks	8	34826460	34965690	-	14888	protein_coding	tankyrase, TRF1-interacting ankyrin-related ADP-ribose polymerase [Source:MGI Symbol;Acc:MGI:1341087]
ENSMUSG00000054733	192.909	302.491	-0.648359	3.5329e-07	2.819e-05	Msra	14	64122625	64455903	-	4295	protein_coding	methionine sulfoxide reductase A [Source:MGI Symbol;Acc:MGI:106916]
ENSMUSG00000027111	3810.88	2450.93	0.63697	3.55408e-07	2.82165e-05	Itga6	2	71745616	71858416	+	9025	protein_coding	integrin alpha 6 [Source:MGI Symbol;Acc:MGI:96605]
ENSMUSG00000040549	7608.03	4416.94	0.784402	3.81505e-07	3.0137e-05	Ckap5	2	91526762	91620664	+	9462	protein_coding	cytoskeleton associated protein 5 [Source:MGI Symbol;Acc:MGI:1923036]
ENSMUSG00000028137	52.8534	140.838	-1.41779	3.83561e-07	3.01487e-05	Celf3	3	94478295	94492198	+	5473	protein_coding	CUGBP, Elav-like family member 3 [Source:MGI Symbol;Acc:MGI:1926034]
ENSMUSG00000034891	100.931	25.8282	1.9676	3.85528e-07	3.01532e-05	Sncb	13	54758860	54766595	-	2145	protein_coding	synuclein, beta [Source:MGI Symbol;Acc:MGI:1889011]
ENSMUSG00000039148	1842.51	2861.29	-0.635082	3.99004e-07	3.10535e-05	Sart1	19	5377523	5388703	-	5091	protein_coding	squamous cell carcinoma antigen recognized by T cells 1 [Source:MGI Symbol;Acc:MGI:1309453]
ENSMUSG00000020646	1358.71	817.368	0.733131	4.05852e-07	3.13626e-05	Mboat2	12	24830879	24964397	+	9566	protein_coding	membrane bound O-acyltransferase domain containing 2 [Source:MGI Symbol;Acc:MGI:1914466]
ENSMUSG00000025558	597.829	329.362	0.860496	4.06945e-07	3.13626e-05	Dock9	14	121542046	121797837	-	13245	protein_coding	dedicator of cytokinesis 9 [Source:MGI Symbol;Acc:MGI:106321]
ENSMUSG00000055204	4500.53	3263.5	0.463605	4.17516e-07	3.2021e-05	Ankrd17	5	90227166	90366577	-	35542	protein_coding	ankyrin repeat domain 17 [Source:MGI Symbol;Acc:MGI:1932101]
ENSMUSG00000045319	251.797	98.3679	1.35183	4.24112e-07	3.23698e-05	Proser2	2	6097607	6130211	-	9563	protein_coding	proline and serine rich 2 [Source:MGI Symbol;Acc:MGI:2442238]
ENSMUSG00000045328	3049.06	2099.11	0.538257	4.26462e-07	3.23927e-05	Cenpe	3	135212537	135273611	+	8620	protein_coding	centromere protein E [Source:MGI Symbol;Acc:MGI:1098230]
ENSMUSG00000003573	668.758	1332.81	-0.994777	4.37381e-07	3.29555e-05	Homer3	8	70282827	70294361	+	3440	protein_coding	homer scaffolding protein 3 [Source:MGI Symbol;Acc:MGI:1347359]
ENSMUSG00000025261	9995.56	6707.38	0.575584	4.38043e-07	3.29555e-05	Huwe1	X	151800807	151935417	+	23507	protein_coding	HECT, UBA and WWE domain containing 1 [Source:MGI Symbol;Acc:MGI:1926884]
ENSMUSG00000031592	4517.55	2805.36	0.687366	4.51604e-07	3.38146e-05	Pcm1	8	41239752	41332344	+	7458	protein_coding	pericentriolar material 1 [Source:MGI Symbol;Acc:MGI:1277958]
ENSMUSG00000036158	1272.46	826.602	0.622585	4.61692e-07	3.4407e-05	Prickle1	15	93499114	93595891	-	4345	protein_coding	prickle planar cell polarity protein 1 [Source:MGI Symbol;Acc:MGI:1916034]
ENSMUSG00000034243	1361.53	935.466	0.541892	4.85474e-07	3.60094e-05	Golgb1	16	36875140	36933085	+	11862	protein_coding	golgi autoantigen, golgin subfamily b, macrogolgin 1 [Source:MGI Symbol;Acc:MGI:1099447]
ENSMUSG00000046230	566.427	299.845	0.917763	4.90081e-07	3.60886e-05	Vps13a	19	16615366	16780933	-	20993	protein_coding	vacuolar protein sorting 13A [Source:MGI Symbol;Acc:MGI:2444304]
ENSMUSG00000044005	102.925	37.1881	1.46978	4.91111e-07	3.60886e-05	Gls2	10	128194457	128210004	+	3474	protein_coding	glutaminase 2 (liver, mitochondrial) [Source:MGI Symbol;Acc:MGI:2143539]
ENSMUSG00000022270	197.708	69.0897	1.5114	4.97948e-07	3.62944e-05	Retreg1	15	25843180	25973687	+	4142	protein_coding	reticulophagy regulator 1 [Source:MGI Symbol;Acc:MGI:1913520]
ENSMUSG00000070526	855.715	1426.39	-0.737275	4.98506e-07	3.62944e-05	Peg12	7	62461871	62464510	-	2640	protein_coding	paternally expressed 12 [Source:MGI Symbol;Acc:MGI:1351637]
ENSMUSG00000033361	813.007	471.971	0.784328	5.04552e-07	3.65661e-05	Prrg3	X	71962624	71972722	+	6087	protein_coding	proline rich Gla (G-carboxyglutamic acid) 3 (transmembrane) [Source:MGI Symbol;Acc:MGI:2685214]
ENSMUSG00000020189	791.63	534.968	0.564718	5.09646e-07	3.67667e-05	Osbpl8	10	111164752	111297249	+	9401	protein_coding	oxysterol binding protein-like 8 [Source:MGI Symbol;Acc:MGI:2443807]
ENSMUSG00000042207	7438.21	3657.8	1.02394	5.12084e-07	3.67746e-05	Kdm5b	1	134560171	134635285	+	16555	protein_coding	lysine (K)-specific demethylase 5B [Source:MGI Symbol;Acc:MGI:1922855]
ENSMUSG00000020277	16141.1	9797.26	0.720226	5.14494e-07	3.67805e-05	Pfkl	10	77986947	78010083	-	6675	protein_coding	phosphofructokinase, liver, B-type [Source:MGI Symbol;Acc:MGI:97547]
ENSMUSG00000004936	3059.02	2016.8	0.600652	5.28233e-07	3.75472e-05	Map2k1	9	64185770	64253631	-	3391	protein_coding	mitogen-activated protein kinase kinase 1 [Source:MGI Symbol;Acc:MGI:1346866]
ENSMUSG00000017291	1781.77	1279.62	0.477796	5.29972e-07	3.75472e-05	Taok1	11	77529162	77607815	-	12421	protein_coding	TAO kinase 1 [Source:MGI Symbol;Acc:MGI:1914490]
ENSMUSG00000003847	882.428	451.718	0.965681	5.46956e-07	3.85775e-05	Nfat5	8	107293470	107379517	+	18378	protein_coding	nuclear factor of activated T cells 5 [Source:MGI Symbol;Acc:MGI:1859333]
ENSMUSG00000040407	1327.89	916.122	0.535663	5.54468e-07	3.89335e-05	Akap9	5	3928054	4081310	+	21350	protein_coding	A kinase (PRKA) anchor protein (yotiao) 9 [Source:MGI Symbol;Acc:MGI:2178217]
ENSMUSG00000031583	684.249	404.477	0.757675	5.7386e-07	4.01169e-05	Wrn	8	33234384	33385527	-	7597	protein_coding	Werner syndrome RecQ like helicase [Source:MGI Symbol;Acc:MGI:109635]
ENSMUSG00000070319	2573.48	3529.26	-0.45562	5.81371e-07	4.04629e-05	Eif3g	9	20894349	20898623	-	1984	protein_coding	eukaryotic translation initiation factor 3, subunit G [Source:MGI Symbol;Acc:MGI:1858258]
ENSMUSG00000023277	539.82	793.283	-0.555591	5.90005e-07	4.08837e-05	Twf2	9	106203108	106215389	+	2319	protein_coding	twinfilin actin binding protein 2 [Source:MGI Symbol;Acc:MGI:1346078]
ENSMUSG00000028369	413.036	185.817	1.15388	5.96228e-07	4.11345e-05	Svep1	4	58042442	58206859	-	16117	protein_coding	sushi, von Willebrand factor type A, EGF and pentraxin domain containing 1 [Source:MGI Symbol;Acc:MGI:1928849]
ENSMUSG00000021686	2507.94	1432.11	0.808073	6.18844e-07	4.25092e-05	Ap3b1	13	94358960	94566317	+	4548	protein_coding	adaptor-related protein complex 3, beta 1 subunit [Source:MGI Symbol;Acc:MGI:1333879]
ENSMUSG00000020850	12540.7	7740.17	0.696162	6.24956e-07	4.27432e-05	Prpf8	11	75486816	75509449	+	7461	protein_coding	pre-mRNA processing factor 8 [Source:MGI Symbol;Acc:MGI:2179381]
ENSMUSG00000033792	1211.96	687.512	0.818219	6.31205e-07	4.29845e-05	Atp7a	X	106027276	106124926	+	8734	protein_coding	ATPase, Cu++ transporting, alpha polypeptide [Source:MGI Symbol;Acc:MGI:99400]
ENSMUSG00000038368	1001.8	519.21	0.948244	6.34123e-07	4.29979e-05	Focad	4	88094629	88411011	+	11311	protein_coding	focadhesin [Source:MGI Symbol;Acc:MGI:2676921]
ENSMUSG00000042379	225.793	49.5666	2.18177	6.41814e-07	4.33334e-05	Esm1	13	113209659	113218098	+	2097	protein_coding	endothelial cell-specific molecule 1 [Source:MGI Symbol;Acc:MGI:1918940]
ENSMUSG00000025026	3145.24	2393.31	0.394193	6.50148e-07	4.37093e-05	Add3	19	53140445	53247399	+	4938	protein_coding	adducin 3 (gamma) [Source:MGI Symbol;Acc:MGI:1351615]
ENSMUSG00000028207	3638.12	2031.6	0.84049	6.68692e-07	4.47655e-05	Asph	4	9448069	9669344	-	16102	protein_coding	aspartate-beta-hydroxylase [Source:MGI Symbol;Acc:MGI:1914186]
ENSMUSG00000029648	1581.95	624.847	1.33953	6.97344e-07	4.63699e-05	Flt1	5	147561604	147726011	-	13504	protein_coding	FMS-like tyrosine kinase 1 [Source:MGI Symbol;Acc:MGI:95558]
ENSMUSG00000063663	1771.82	1125.07	0.655295	6.99553e-07	4.63699e-05	Brwd3	X	108737016	108834372	-	12692	protein_coding	bromodomain and WD repeat domain containing 3 [Source:MGI Symbol;Acc:MGI:3029414]
ENSMUSG00000038859	610.464	301.748	1.01572	7.01463e-07	4.63699e-05	Baiap2l1	5	144264526	144358112	-	3366	protein_coding	BAI1-associated protein 2-like 1 [Source:MGI Symbol;Acc:MGI:1914148]
ENSMUSG00000030790	471.091	45.8221	3.35981	7.05483e-07	4.64414e-05	Adm	7	110627661	110629820	+	1619	protein_coding	adrenomedullin [Source:MGI Symbol;Acc:MGI:108058]
ENSMUSG00000046794	498.002	142.531	1.80368	7.26563e-07	4.76306e-05	Ppp1r3b	8	35375739	35388139	+	6216	protein_coding	protein phosphatase 1, regulatory subunit 3B [Source:MGI Symbol;Acc:MGI:2177268]
ENSMUSG00000014813	527.381	87.9377	2.5819	7.4947e-07	4.89292e-05	Stc1	14	69029238	69041804	+	4197	protein_coding	stanniocalcin 1 [Source:MGI Symbol;Acc:MGI:109131]
ENSMUSG00000022770	2699.11	2009.35	0.42572	8.10006e-07	5.26637e-05	Dlg1	16	31663443	31875129	+	10736	protein_coding	discs large MAGUK scaffold protein 1 [Source:MGI Symbol;Acc:MGI:107231]
ENSMUSG00000039704	811.205	530.25	0.613242	8.64917e-07	5.60034e-05	Lmbrd2	15	9140550	9202483	+	8589	protein_coding	LMBR1 domain containing 2 [Source:MGI Symbol;Acc:MGI:2444173]
ENSMUSG00000004885	3640.25	6172.78	-0.761976	8.90521e-07	5.74259e-05	Crabp2	3	87948666	87953376	+	1322	protein_coding	cellular retinoic acid binding protein II [Source:MGI Symbol;Acc:MGI:88491]
ENSMUSG00000020427	1909.39	947.939	1.00985	8.94755e-07	5.74643e-05	Igfbp3	11	7206086	7213923	-	3130	protein_coding	insulin-like growth factor binding protein 3 [Source:MGI Symbol;Acc:MGI:96438]
ENSMUSG00000021843	4422.58	3216.02	0.459758	8.99559e-07	5.7539e-05	Ktn1	14	47648448	47739894	+	12912	protein_coding	kinectin 1 [Source:MGI Symbol;Acc:MGI:109153]
ENSMUSG00000061518	1369.21	1993.22	-0.541906	9.2917e-07	5.89657e-05	Cox5b	1	36691449	36693681	+	1587	protein_coding	cytochrome c oxidase subunit 5B [Source:MGI Symbol;Acc:MGI:88475]
ENSMUSG00000035637	1715.17	1065.41	0.686336	9.29328e-07	5.89657e-05	Grhpr	4	44981395	44990734	+	1603	protein_coding	glyoxylate reductase/hydroxypyruvate reductase [Source:MGI Symbol;Acc:MGI:1923488]
ENSMUSG00000035105	1539.25	327.909	2.23023	9.85676e-07	6.22908e-05	Egln3	12	54178981	54203860	-	2662	protein_coding	egl-9 family hypoxia-inducible factor 3 [Source:MGI Symbol;Acc:MGI:1932288]
ENSMUSG00000022707	763.714	414.483	0.882165	9.9272e-07	6.2486e-05	Gbe1	16	70313949	70569716	+	5352	protein_coding	glucan (1,4-alpha-), branching enzyme 1 [Source:MGI Symbol;Acc:MGI:1921435]
ENSMUSG00000023175	13320.9	7689.52	0.792707	1.01196e-06	6.34445e-05	Bsg	10	79704491	79711969	+	1814	protein_coding	basigin [Source:MGI Symbol;Acc:MGI:88208]
ENSMUSG00000042742	1669.97	937.71	0.832196	1.01707e-06	6.35125e-05	Bmt2	6	13625673	13677966	-	5632	protein_coding	base methyltransferase of 25S rRNA 2 [Source:MGI Symbol;Acc:MGI:2141466]
ENSMUSG00000036817	1369.3	965.909	0.503277	1.03862e-06	6.4603e-05	Sun1	5	139200637	139249840	+	7596	protein_coding	Sad1 and UNC84 domain containing 1 [Source:MGI Symbol;Acc:MGI:1924303]
ENSMUSG00000002658	1097.79	1653.7	-0.591135	1.0557e-06	6.54079e-05	Gtf2f1	17	57003405	57011288	-	1717	protein_coding	general transcription factor IIF, polypeptide 1 [Source:MGI Symbol;Acc:MGI:1923848]
ENSMUSG00000028228	1863.26	1097.44	0.763419	1.06412e-06	6.56721e-05	Cpne3	4	19519254	19570108	-	7131	protein_coding	copine III [Source:MGI Symbol;Acc:MGI:1917818]
ENSMUSG00000037876	1379.6	909.253	0.601418	1.08949e-06	6.69761e-05	Jmjd1c	10	67096125	67256326	+	17822	protein_coding	jumonji domain containing 1C [Source:MGI Symbol;Acc:MGI:1918614]
ENSMUSG00000050310	800.971	460.553	0.799014	1.0962e-06	6.71276e-05	Rictor	15	6708379	6800401	+	16930	protein_coding	RPTOR independent companion of MTOR, complex 2 [Source:MGI Symbol;Acc:MGI:1926007]
ENSMUSG00000030649	210.571	348.043	-0.725588	1.13232e-06	6.90716e-05	Anapc15	7	101863715	101901849	+	5161	protein_coding	anaphase prompoting complex C subunit 15 [Source:MGI Symbol;Acc:MGI:1922680]
ENSMUSG00000078572	135.771	283.077	-1.06011	1.13971e-06	6.92548e-05	Ndufaf8	11	120098928	120100705	+	834	protein_coding	NADH:ubiquinone oxidoreductase complex assembly factor 8 [Source:MGI Symbol;Acc:MGI:1913676]
ENSMUSG00000033545	497.733	866.29	-0.799721	1.16104e-06	7.0281e-05	Znrf1	8	111536097	111626030	+	7018	protein_coding	zinc and ring finger 1 [Source:MGI Symbol;Acc:MGI:2177308]
ENSMUSG00000055493	205.377	86.9603	1.24006	1.16658e-06	7.03463e-05	Epm2a	10	11343404	11459644	+	3287	protein_coding	epilepsy, progressive myoclonic epilepsy, type 2 gene alpha [Source:MGI Symbol;Acc:MGI:1341085]
ENSMUSG00000004788	918.935	1432.79	-0.640669	1.20135e-06	7.2168e-05	Eif2b2	12	85219481	85226628	+	1885	protein_coding	eukaryotic translation initiation factor 2B, subunit 2 beta [Source:MGI Symbol;Acc:MGI:2145118]
ENSMUSG00000024767	2176.51	2843.01	-0.385647	1.24571e-06	7.44757e-05	Otub1	19	7198202	7206316	-	2545	protein_coding	OTU domain, ubiquitin aldehyde binding 1 [Source:MGI Symbol;Acc:MGI:2147616]
ENSMUSG00000079499	88.681	162.074	-0.866884	1.25006e-06	7.44757e-05	6530402F18Rik	2	29245107	29253006	-	5511	processed_transcript	RIKEN cDNA 6530402F18 gene [Source:MGI Symbol;Acc:MGI:1923470]
ENSMUSG00000020681	87.0999	23.764	1.87414	1.25391e-06	7.44757e-05	Ace	11	105967945	105989964	+	5287	protein_coding	angiotensin I converting enzyme (peptidyl-dipeptidase A) 1 [Source:MGI Symbol;Acc:MGI:87874]
ENSMUSG00000038206	405.084	274.534	0.562106	1.26831e-06	7.50489e-05	Fbxo8	8	56551090	56593939	+	5476	protein_coding	F-box protein 8 [Source:MGI Symbol;Acc:MGI:1354696]
ENSMUSG00000038774	1524.2	877.038	0.797261	1.28e-06	7.54582e-05	Ascc3	10	50592669	50851485	+	16685	protein_coding	activating signal cointegrator 1 complex subunit 3 [Source:MGI Symbol;Acc:MGI:1925237]
ENSMUSG00000022280	1746.49	829.682	1.07378	1.30106e-06	7.62576e-05	Rnf19a	15	36239933	36283147	-	4434	protein_coding	ring finger protein 19A [Source:MGI Symbol;Acc:MGI:1353623]
ENSMUSG00000026220	43.1187	2.66151	4.03831	1.30755e-06	7.62576e-05	Slc16a14	1	84905898	84935134	-	3352	protein_coding	solute carrier family 16 (monocarboxylic acid transporters), member 14 [Source:MGI Symbol;Acc:MGI:1919031]
ENSMUSG00000005413	740.554	369.825	1.00163	1.30805e-06	7.62576e-05	Hmox1	8	75093621	75100589	+	1751	protein_coding	heme oxygenase 1 [Source:MGI Symbol;Acc:MGI:96163]
ENSMUSG00000051146	63.9719	143.454	-1.16479	1.35327e-06	7.82035e-05	Camk2n2	16	20619215	20621287	-	1291	protein_coding	calcium/calmodulin-dependent protein kinase II inhibitor 2 [Source:MGI Symbol;Acc:MGI:1920297]
ENSMUSG00000051669	0.664741	19.0326	-4.81452	1.3552e-06	7.82035e-05	AU021092	16	5211823	5222299	-	1368	protein_coding	expressed sequence AU021092 [Source:MGI Symbol;Acc:MGI:2146559]
ENSMUSG00000067279	925.259	127.507	2.85864	1.35627e-06	7.82035e-05	Ppp1r3c	19	36731737	36736653	-	2719	protein_coding	protein phosphatase 1, regulatory subunit 3C [Source:MGI Symbol;Acc:MGI:1858229]
ENSMUSG00000035623	2192.9	1373.69	0.674829	1.37275e-06	7.88656e-05	Rsf1	7	97579889	97692778	+	19039	protein_coding	remodeling and spacing factor 1 [Source:MGI Symbol;Acc:MGI:2682305]
ENSMUSG00000027082	639.321	372.302	0.778797	1.40176e-06	8.01131e-05	Tfpi	2	84432855	84476775	-	5463	protein_coding	tissue factor pathway inhibitor [Source:MGI Symbol;Acc:MGI:1095418]
ENSMUSG00000024118	350.148	498.171	-0.509524	1.4046e-06	8.01131e-05	Tedc2	17	24215054	24220851	-	2551	protein_coding	tubulin epsilon and delta complex 2 [Source:MGI Symbol;Acc:MGI:1919266]
ENSMUSG00000032583	96.9213	175.402	-0.855633	1.46428e-06	8.32165e-05	Mon1a	9	107888151	107903139	+	2826	protein_coding	MON1 homolog A, secretory traffciking associated [Source:MGI Symbol;Acc:MGI:1920075]
ENSMUSG00000033577	698.797	307.936	1.18134	1.51412e-06	8.57402e-05	Myo6	9	80165031	80311729	+	12078	protein_coding	myosin VI [Source:MGI Symbol;Acc:MGI:104785]
ENSMUSG00000037012	2623.86	1151.51	1.18812	1.55817e-06	8.79131e-05	Hk1	10	62268855	62379908	-	8532	protein_coding	hexokinase 1 [Source:MGI Symbol;Acc:MGI:96103]
ENSMUSG00000026199	515.893	314.122	0.715491	1.56362e-06	8.79131e-05	Ankzf1	1	75192151	75199387	+	5142	protein_coding	ankyrin repeat and zinc finger domain containing 1 [Source:MGI Symbol;Acc:MGI:1098746]
ENSMUSG00000024529	341.56	91.5702	1.89726	1.5723e-06	8.80879e-05	Lox	18	52516069	52529867	-	4810	protein_coding	lysyl oxidase [Source:MGI Symbol;Acc:MGI:96817]
ENSMUSG00000007721	812.607	1543.99	-0.926019	1.60504e-06	8.92941e-05	Ccdc124	8	70868227	70873935	-	1696	protein_coding	coiled-coil domain containing 124 [Source:MGI Symbol;Acc:MGI:1916403]
ENSMUSG00000027070	582.211	307.997	0.919175	1.61012e-06	8.92941e-05	Lrp2	2	69424340	69586065	-	16701	protein_coding	low density lipoprotein receptor-related protein 2 [Source:MGI Symbol;Acc:MGI:95794]
ENSMUSG00000028937	598.803	913.211	-0.609787	1.61079e-06	8.92941e-05	Acot7	4	152178134	152271855	+	2124	protein_coding	acyl-CoA thioesterase 7 [Source:MGI Symbol;Acc:MGI:1917275]
ENSMUSG00000045179	907.86	1777.64	-0.969724	1.63925e-06	9.05542e-05	Sox3	X	60891366	60893430	-	2065	protein_coding	SRY (sex determining region Y)-box 3 [Source:MGI Symbol;Acc:MGI:98365]
ENSMUSG00000096001	528.495	172.751	1.61567	1.65716e-06	9.12247e-05	2610528A11Rik	14	37102140	37114022	-	828	protein_coding	RIKEN cDNA 2610528A11 gene [Source:MGI Symbol;Acc:MGI:1917295]
ENSMUSG00000029725	364.369	591.992	-0.700249	1.76065e-06	9.61552e-05	Ppp1r35	5	137778849	137780110	+	1085	protein_coding	protein phosphatase 1, regulatory subunit 35 [Source:MGI Symbol;Acc:MGI:1922853]
ENSMUSG00000035498	308.929	180.22	0.77905	1.7627e-06	9.61552e-05	Cdcp1	9	123170824	123216038	-	6765	protein_coding	CUB domain containing protein 1 [Source:MGI Symbol;Acc:MGI:2442010]
ENSMUSG00000054474	181.914	78.6962	1.20944	1.76499e-06	9.61552e-05	Thnsl2	6	71128166	71144439	-	2164	protein_coding	threonine synthase-like 2 (bacterial) [Source:MGI Symbol;Acc:MGI:3041254]
ENSMUSG00000021180	273.139	152.644	0.838098	1.78642e-06	9.63115e-05	Rps6ka5	12	100548439	100726983	-	11932	protein_coding	ribosomal protein S6 kinase, polypeptide 5 [Source:MGI Symbol;Acc:MGI:1920336]
ENSMUSG00000029674	616.605	886.208	-0.524254	1.78813e-06	9.63115e-05	Limk1	5	134656039	134688598	-	7162	protein_coding	LIM-domain containing, protein kinase [Source:MGI Symbol;Acc:MGI:104572]
ENSMUSG00000003299	890.046	1288.24	-0.533228	1.79118e-06	9.63115e-05	Mrpl4	9	21002738	21008839	+	2617	protein_coding	mitochondrial ribosomal protein L4 [Source:MGI Symbol;Acc:MGI:2137210]
ENSMUSG00000040263	807.471	1394.51	-0.788119	1.79224e-06	9.63115e-05	Klhdc4	8	121796313	121829569	-	3708	protein_coding	kelch domain containing 4 [Source:MGI Symbol;Acc:MGI:2384569]
ENSMUSG00000020048	19911.3	15479.7	0.363238	1.82439e-06	9.77067e-05	Hsp90b1	10	86690209	86705509	-	4032	protein_coding	heat shock protein 90, beta (Grp94), member 1 [Source:MGI Symbol;Acc:MGI:98817]
ENSMUSG00000044783	4137.83	3133.71	0.400763	1.85015e-06	9.87519e-05	Hjurp	1	88262471	88277633	-	8331	protein_coding	Holliday junction recognition protein [Source:MGI Symbol;Acc:MGI:2685821]
ENSMUSG00000031523	3135.18	1483.52	1.07934	1.85858e-06	9.88675e-05	Dlc1	8	36567751	36953143	-	14694	protein_coding	deleted in liver cancer 1 [Source:MGI Symbol;Acc:MGI:1354949]
ENSMUSG00000029505	3114.46	2292.69	0.441961	1.88458e-06	9.9715e-05	Ep400	5	110664373	110770717	-	13971	protein_coding	E1A binding protein p400 [Source:MGI Symbol;Acc:MGI:1276124]
ENSMUSG00000030406	32.0787	3.22657	3.29727	1.88713e-06	9.9715e-05	Gipr	7	19156061	19166127	-	3482	protein_coding	gastric inhibitory polypeptide receptor [Source:MGI Symbol;Acc:MGI:1352753]
ENSMUSG00000040811	566.827	245.957	1.20424	1.89783e-06	9.99461e-05	Eml2	7	19176421	19206482	+	3529	protein_coding	echinoderm microtubule associated protein like 2 [Source:MGI Symbol;Acc:MGI:1919455]
ENSMUSG00000033487	2679.56	1682.08	0.671634	1.90732e-06	0.000100079	Fndc3a	14	72537946	72710003	-	9944	protein_coding	fibronectin type III domain containing 3A [Source:MGI Symbol;Acc:MGI:1196463]
ENSMUSG00000064339	3192.3	1731.53	0.882355	1.91695e-06	0.000100079	mt-Rnr2	MT	1094	2675	+	1582	Mt_rRNA	mitochondrially encoded 16S rRNA [Source:MGI Symbol;Acc:MGI:102492]
ENSMUSG00000036503	901.462	413.584	1.12373	1.91936e-06	0.000100079	Rnf13	3	57736062	57835233	+	10019	protein_coding	ring finger protein 13 [Source:MGI Symbol;Acc:MGI:1346341]
ENSMUSG00000021238	581.381	290.168	1.00134	1.99354e-06	0.000103605	Aldh6a1	12	84430717	84451004	-	5784	protein_coding	aldehyde dehydrogenase family 6, subfamily A1 [Source:MGI Symbol;Acc:MGI:1915077]
ENSMUSG00000027087	1111.22	707.359	0.652286	2.00625e-06	0.000103924	Itgav	2	83724397	83806916	+	10744	protein_coding	integrin alpha V [Source:MGI Symbol;Acc:MGI:96608]
ENSMUSG00000062209	262.327	88.5607	1.56627	2.04463e-06	0.000105566	Erbb4	1	68032186	69108059	-	12355	protein_coding	erb-b2 receptor tyrosine kinase 4 [Source:MGI Symbol;Acc:MGI:104771]
ENSMUSG00000028382	3435.71	2487.06	0.466148	2.07559e-06	0.000106815	Ptbp3	4	59471868	59549364	-	7480	protein_coding	polypyrimidine tract binding protein 3 [Source:MGI Symbol;Acc:MGI:1923334]
ENSMUSG00000039607	683.434	405.077	0.753578	2.08312e-06	0.000106855	Rbms3	9	116572746	117629913	-	10413	protein_coding	RNA binding motif, single stranded interacting protein [Source:MGI Symbol;Acc:MGI:2444477]
ENSMUSG00000040225	5809.15	3966.58	0.550409	2.12203e-06	0.000108358	Prrc2c	1	162670725	162740556	-	16092	protein_coding	proline-rich coiled-coil 2C [Source:MGI Symbol;Acc:MGI:1913754]
ENSMUSG00000056537	2662.36	1868.85	0.510567	2.12614e-06	0.000108358	Rlim	X	103957163	103981284	-	8917	protein_coding	ring finger protein, LIM domain interacting [Source:MGI Symbol;Acc:MGI:1342291]
ENSMUSG00000040280	596.398	61.2205	3.28181	2.18327e-06	0.00011072	Ndufa4l2	10	127514967	127517154	+	1095	protein_coding	Ndufa4, mitochondrial complex associated like 2 [Source:MGI Symbol;Acc:MGI:3039567]
ENSMUSG00000071646	3479.32	4872.02	-0.485768	2.18651e-06	0.00011072	Mta2	19	8941875	8952303	+	4093	protein_coding	metastasis-associated gene family, member 2 [Source:MGI Symbol;Acc:MGI:1346340]
ENSMUSG00000035697	814.22	371.263	1.13253	2.19878e-06	0.000110737	Arhgap45	10	80016653	80031472	+	4478	protein_coding	Rho GTPase activating protein 45 [Source:MGI Symbol;Acc:MGI:1917969]
ENSMUSG00000033983	725.568	1026	-0.50001	2.20086e-06	0.000110737	Coil	11	88970252	88991613	+	3520	protein_coding	coilin [Source:MGI Symbol;Acc:MGI:104842]
ENSMUSG00000048904	123.257	284.833	-1.20995	2.21283e-06	0.000110986	Neurog1	13	56250478	56252163	-	1686	protein_coding	neurogenin 1 [Source:MGI Symbol;Acc:MGI:107754]
ENSMUSG00000037034	189.652	439.791	-1.21495	2.26767e-06	0.000113376	Pax1	2	147361925	147393295	+	4492	protein_coding	paired box 1 [Source:MGI Symbol;Acc:MGI:97485]
ENSMUSG00000024212	1215.86	2508.11	-1.04457	2.30277e-06	0.000114768	Mllt1	17	56892611	56935415	-	3918	protein_coding	myeloid/lymphoid or mixed-lineage leukemia; translocated to, 1 [Source:MGI Symbol;Acc:MGI:1927238]
ENSMUSG00000004558	542.053	178.888	1.59875	2.32116e-06	0.000115321	Ndrg2	14	51905271	51914158	-	3397	protein_coding	N-myc downstream regulated gene 2 [Source:MGI Symbol;Acc:MGI:1352498]
ENSMUSG00000020034	96.0117	24.7636	1.94843	2.3955e-06	0.000118641	Tcp11l2	10	84576626	84614359	+	3438	protein_coding	t-complex 11 (mouse) like 2 [Source:MGI Symbol;Acc:MGI:2444679]
ENSMUSG00000062070	49907.6	27004.1	0.886067	2.40453e-06	0.000118716	Pgk1	X	106187100	106203699	+	2244	protein_coding	phosphoglycerate kinase 1 [Source:MGI Symbol;Acc:MGI:97555]
ENSMUSG00000043068	44.8295	94.8062	-1.08352	2.42234e-06	0.000119223	Fam89a	8	124740257	124751832	-	1338	protein_coding	family with sequence similarity 89, member A [Source:MGI Symbol;Acc:MGI:1916877]
ENSMUSG00000042035	1954.02	1210.93	0.690251	2.44022e-06	0.00011973	Igsf3	3	101377083	101463059	+	8479	protein_coding	immunoglobulin superfamily, member 3 [Source:MGI Symbol;Acc:MGI:1926158]
ENSMUSG00000051403	809.667	1278.71	-0.659191	2.4962e-06	0.000121779	Ppp1r37	7	19530800	19563076	-	4110	protein_coding	protein phosphatase 1, regulatory subunit 37 [Source:MGI Symbol;Acc:MGI:2687042]
ENSMUSG00000017009	802.153	357.482	1.16608	2.4974e-06	0.000121779	Sdc4	2	164424247	164443887	-	2547	protein_coding	syndecan 4 [Source:MGI Symbol;Acc:MGI:1349164]
ENSMUSG00000024413	1164.66	549.591	1.08368	2.52425e-06	0.000122709	Npc1	18	12189693	12236400	-	10725	protein_coding	NPC intracellular cholesterol transporter 1 [Source:MGI Symbol;Acc:MGI:1097712]
ENSMUSG00000028158	472.22	185.928	1.3459	2.54493e-06	0.000123335	Mttp	3	138089854	138144968	-	6206	protein_coding	microsomal triglyceride transfer protein [Source:MGI Symbol;Acc:MGI:106926]
ENSMUSG00000024130	705.232	267.474	1.39815	2.61535e-06	0.000126361	Abca3	17	24351950	24410201	+	8797	protein_coding	ATP-binding cassette, sub-family A (ABC1), member 3 [Source:MGI Symbol;Acc:MGI:1351617]
ENSMUSG00000046449	102.649	39.6997	1.37197	2.69159e-06	0.000129648	Nexmif	X	104077434	104201185	-	11532	protein_coding	neurite extension and migration factor [Source:MGI Symbol;Acc:MGI:2148050]
ENSMUSG00000019822	369.713	542.167	-0.552418	2.70916e-06	0.000130097	Smpd2	10	41485642	41490369	-	4468	protein_coding	sphingomyelin phosphodiesterase 2, neutral [Source:MGI Symbol;Acc:MGI:1278330]
ENSMUSG00000102692	81.7452	30.5278	1.41115	2.82422e-06	0.000135212	Dchs2	3	83127948	83357209	+	10783	protein_coding	dachsous cadherin related 2 [Source:MGI Symbol;Acc:MGI:2685263]
ENSMUSG00000044167	765.992	428.578	0.836914	2.87164e-06	0.000137066	Foxo1	3	52268336	52353221	+	8665	protein_coding	forkhead box O1 [Source:MGI Symbol;Acc:MGI:1890077]
ENSMUSG00000052852	1066.18	605.332	0.816131	2.90182e-06	0.00013809	Reep1	6	71707561	71810710	+	4112	protein_coding	receptor accessory protein 1 [Source:MGI Symbol;Acc:MGI:1098827]
ENSMUSG00000030110	711.404	328.297	1.11605	2.93277e-06	0.000139048	Ret	6	118151745	118197718	-	6763	protein_coding	ret proto-oncogene [Source:MGI Symbol;Acc:MGI:97902]
ENSMUSG00000040557	171.935	104.371	0.722316	2.93955e-06	0.000139048	Mettl27	5	134932368	134942637	+	3347	protein_coding	methyltransferase like 27 [Source:MGI Symbol;Acc:MGI:1933146]
ENSMUSG00000022658	167.154	320.786	-0.942254	2.95265e-06	0.00013925	Tagln3	16	45711230	45724608	-	1240	protein_coding	transgelin 3 [Source:MGI Symbol;Acc:MGI:1926784]
ENSMUSG00000027544	68.7591	28.4404	1.26817	2.97634e-06	0.00013995	Nfatc2	2	168476410	168601657	-	10578	protein_coding	nuclear factor of activated T cells, cytoplasmic, calcineurin dependent 2 [Source:MGI Symbol;Acc:MGI:102463]
ENSMUSG00000034258	68.5973	20.0593	1.78671	3.03764e-06	0.000142409	Flvcr2	12	85746539	85813585	+	3504	protein_coding	feline leukemia virus subgroup C cellular receptor 2 [Source:MGI Symbol;Acc:MGI:2384974]
ENSMUSG00000074794	5238.39	1321.35	1.98708	3.06746e-06	0.000143381	Arrdc3	13	80883384	80896042	+	6266	protein_coding	arrestin domain containing 3 [Source:MGI Symbol;Acc:MGI:2145242]
ENSMUSG00000040297	1452.9	952.839	0.609098	3.08196e-06	0.000143634	Suco	1	161816114	161876682	-	8928	protein_coding	SUN domain containing ossification factor [Source:MGI Symbol;Acc:MGI:2138346]
ENSMUSG00000022443	7345.35	4766.95	0.623655	3.11958e-06	0.000144959	Myh9	15	77760587	77842175	-	12928	protein_coding	myosin, heavy polypeptide 9, non-muscle [Source:MGI Symbol;Acc:MGI:107717]
ENSMUSG00000025532	406.577	683.353	-0.748961	3.15135e-06	0.000146006	Crcp	5	130029290	130060789	+	1585	protein_coding	calcitonin gene-related peptide-receptor component protein [Source:MGI Symbol;Acc:MGI:1100818]
ENSMUSG00000030747	584.139	320.801	0.865412	3.1619e-06	0.000146067	Dgat2	7	99153658	99182719	-	3083	protein_coding	diacylglycerol O-acyltransferase 2 [Source:MGI Symbol;Acc:MGI:1915050]
ENSMUSG00000038518	3149.64	1842.41	0.773537	3.26022e-06	0.00015017	Jarid2	13	44729474	44921643	+	9715	protein_coding	jumonji, AT rich interactive domain 2 [Source:MGI Symbol;Acc:MGI:104813]
ENSMUSG00000038146	3160.35	2019.49	0.645974	3.3347e-06	0.000153154	Notch3	17	32120820	32166880	-	8044	protein_coding	notch 3 [Source:MGI Symbol;Acc:MGI:99460]
ENSMUSG00000030008	90.7128	189.491	-1.06119	3.43001e-06	0.000157075	Pradc1	6	85446810	85451970	-	2039	protein_coding	protease-associated domain containing 1 [Source:MGI Symbol;Acc:MGI:1920577]
ENSMUSG00000034522	2850.3	1195.24	1.25357	3.45278e-06	0.00015766	Zfp395	14	65358389	65398930	+	4733	protein_coding	zinc finger protein 395 [Source:MGI Symbol;Acc:MGI:2682318]
ENSMUSG00000045752	437.95	803.548	-0.875742	3.50593e-06	0.000159626	Tssc4	7	143069249	143071093	+	1845	protein_coding	tumor-suppressing subchromosomal transferable fragment 4 [Source:MGI Symbol;Acc:MGI:1861712]
ENSMUSG00000051339	1163.89	774.764	0.586863	3.53914e-06	0.000160675	2900026A02Rik	5	113086323	113221236	-	10814	protein_coding	RIKEN cDNA 2900026A02 gene [Source:MGI Symbol;Acc:MGI:1920194]
ENSMUSG00000022464	4418.33	3234.68	0.449903	3.54932e-06	0.000160676	Slc38a4	15	96994820	97055956	-	4261	protein_coding	solute carrier family 38, member 4 [Source:MGI Symbol;Acc:MGI:1916604]
ENSMUSG00000033055	555.158	818.42	-0.558975	3.57233e-06	0.000161008	Ankrd54	15	79053094	79062893	-	4270	protein_coding	ankyrin repeat domain 54 [Source:MGI Symbol;Acc:MGI:2444209]
ENSMUSG00000001802	942.92	1434.72	-0.605871	3.57704e-06	0.000161008	Lrp3	7	35200027	35215498	-	4700	protein_coding	low density lipoprotein receptor-related protein 3 [Source:MGI Symbol;Acc:MGI:3584516]
ENSMUSG00000021823	1843.18	1304.4	0.498812	3.62894e-06	0.00016288	Vcl	14	20929398	21033676	+	8191	protein_coding	vinculin [Source:MGI Symbol;Acc:MGI:98927]
ENSMUSG00000020315	6322.05	3883.27	0.703111	3.6603e-06	0.000163822	Sptbn1	11	30099395	30268175	-	17492	protein_coding	spectrin beta, non-erythrocytic 1 [Source:MGI Symbol;Acc:MGI:98388]
ENSMUSG00000022253	3561.09	2054.91	0.793202	3.67289e-06	0.000163921	Nadk2	15	9071260	9110891	+	5118	protein_coding	NAD kinase 2, mitochondrial [Source:MGI Symbol;Acc:MGI:1915896]
ENSMUSG00000066406	1134.03	736.931	0.621804	3.68952e-06	0.000164199	Akap13	7	75455534	75754609	+	20914	protein_coding	A kinase (PRKA) anchor protein 13 [Source:MGI Symbol;Acc:MGI:2676556]
ENSMUSG00000014791	73.6487	33.587	1.14092	3.70619e-06	0.000164478	Elmo3	8	105305601	105310760	+	3485	protein_coding	engulfment and cell motility 3 [Source:MGI Symbol;Acc:MGI:2679007]
ENSMUSG00000021178	3824.43	5768.1	-0.59286	3.76371e-06	0.000166563	Psmc1	12	100110154	100123405	+	1933	protein_coding	protease (prosome, macropain) 26S subunit, ATPase 1 [Source:MGI Symbol;Acc:MGI:106054]
ENSMUSG00000074305	754.445	502.672	0.585623	3.88564e-06	0.000171478	Peak1	9	56201126	56418067	-	12351	protein_coding	pseudopodium-enriched atypical kinase 1 [Source:MGI Symbol;Acc:MGI:2442366]
ENSMUSG00000067851	2322.02	1856.65	0.322546	3.92747e-06	0.000172548	Arfgef1	1	10137571	10232670	-	11318	protein_coding	ADP-ribosylation factor guanine nucleotide-exchange factor 1(brefeldin A-inhibited) [Source:MGI Symbol;Acc:MGI:2442988]
ENSMUSG00000041974	1174.57	649.252	0.854796	3.94582e-06	0.000172548	Spidr	16	15889224	16146851	-	6952	protein_coding	scaffolding protein involved in DNA repair [Source:MGI Symbol;Acc:MGI:1924834]
ENSMUSG00000030103	1242.52	103.44	3.58516	3.95345e-06	0.000172548	Bhlhe40	6	108660629	108666925	+	4705	protein_coding	basic helix-loop-helix family, member e40 [Source:MGI Symbol;Acc:MGI:1097714]
ENSMUSG00000025352	626.652	898.344	-0.519281	3.95357e-06	0.000172548	Gdf11	10	128882295	128891718	-	4062	protein_coding	growth differentiation factor 11 [Source:MGI Symbol;Acc:MGI:1338027]
ENSMUSG00000037740	486.082	794.711	-0.709005	4.05103e-06	0.000175638	Mrps26	2	130563742	130568695	+	4358	protein_coding	mitochondrial ribosomal protein S26 [Source:MGI Symbol;Acc:MGI:1333830]
ENSMUSG00000034194	774.212	1189.07	-0.619251	4.05223e-06	0.000175638	R3hcc1	14	69697307	69707584	-	2766	protein_coding	R3H domain and coiled-coil containing 1 [Source:MGI Symbol;Acc:MGI:1919093]
ENSMUSG00000038112	270.302	153.26	0.817345	4.07539e-06	0.000175638	AW551984	9	39587396	39604403	-	6082	protein_coding	expressed sequence AW551984 [Source:MGI Symbol;Acc:MGI:2143322]
ENSMUSG00000022452	791.511	1121.6	-0.502727	4.08603e-06	0.000175638	Smdt1	15	82338959	82349091	+	1479	protein_coding	single-pass membrane protein with aspartate rich tail 1 [Source:MGI Symbol;Acc:MGI:1916279]
ENSMUSG00000070348	3931.27	6132.89	-0.641598	4.08832e-06	0.000175638	Ccnd1	7	144929931	144939925	-	4709	protein_coding	cyclin D1 [Source:MGI Symbol;Acc:MGI:88313]
ENSMUSG00000036928	99.4644	23.1541	2.10211	4.09107e-06	0.000175638	Stag3	5	138280240	138312393	+	5733	protein_coding	stromal antigen 3 [Source:MGI Symbol;Acc:MGI:1355311]
ENSMUSG00000015092	1220.44	2044.99	-0.74468	4.10718e-06	0.000175852	Edf1	2	25557847	25562082	+	1317	protein_coding	endothelial differentiation-related factor 1 [Source:MGI Symbol;Acc:MGI:1891227]
ENSMUSG00000049470	3882.75	2605.88	0.575131	4.16426e-06	0.000177814	Aff4	11	53350833	53421830	+	13450	protein_coding	AF4/FMR2 family, member 4 [Source:MGI Symbol;Acc:MGI:2136171]
ENSMUSG00000021411	165.245	85.879	0.945942	4.25004e-06	0.000180988	Pxdc1	13	34627834	34653486	-	2914	protein_coding	PX domain containing 1 [Source:MGI Symbol;Acc:MGI:1914145]
ENSMUSG00000075334	208.517	356.664	-0.774624	4.37609e-06	0.000185854	Rprm	2	54084093	54085552	-	1460	protein_coding	reprimo, TP53 dependent G2 arrest mediator candidate [Source:MGI Symbol;Acc:MGI:1915124]
ENSMUSG00000005057	340.079	544.903	-0.680919	4.47934e-06	0.000189729	Sh2b2	5	136218147	136246556	-	5406	protein_coding	SH2B adaptor protein 2 [Source:MGI Symbol;Acc:MGI:1345171]
ENSMUSG00000035232	2415.82	1551.53	0.638881	4.54483e-06	0.000191989	Pdk3	X	93764607	93832201	-	2561	protein_coding	pyruvate dehydrogenase kinase, isoenzyme 3 [Source:MGI Symbol;Acc:MGI:2384308]
ENSMUSG00000031010	4621.05	3062.09	0.593829	4.58964e-06	0.000193365	Usp9x	X	13071498	13173328	+	15051	protein_coding	ubiquitin specific peptidase 9, X chromosome [Source:MGI Symbol;Acc:MGI:894681]
ENSMUSG00000026672	119.022	48.758	1.28215	4.61936e-06	0.000194099	Optn	2	5020642	5064051	-	3753	protein_coding	optineurin [Source:MGI Symbol;Acc:MGI:1918898]
ENSMUSG00000078247	111.559	50.7544	1.12463	4.72245e-06	0.000197601	Airn	17	12741311	12860136	+	3597	antisense	antisense Igf2r RNA [Source:MGI Symbol;Acc:MGI:1353471]
ENSMUSG00000062421	776.073	1248.11	-0.685077	4.73624e-06	0.000197601	Arf2	11	103966739	103985337	+	2998	protein_coding	ADP-ribosylation factor 2 [Source:MGI Symbol;Acc:MGI:99595]
ENSMUSG00000039483	364.204	693.429	-0.928903	4.74022e-06	0.000197601	Asb6	2	30823097	30830333	-	5439	protein_coding	ankyrin repeat and SOCS box-containing 6 [Source:MGI Symbol;Acc:MGI:1919573]
ENSMUSG00000002524	4595.06	5780.1	-0.331079	4.76189e-06	0.000197982	Puf60	15	76070182	76080924	-	4748	protein_coding	poly-U binding splicing factor 60 [Source:MGI Symbol;Acc:MGI:1915209]
ENSMUSG00000024163	1729.4	671.939	1.36366	4.87764e-06	0.000202262	Mapk8ip3	17	24892153	24936977	-	14558	protein_coding	mitogen-activated protein kinase 8 interacting protein 3 [Source:MGI Symbol;Acc:MGI:1353598]
ENSMUSG00000021614	4921.11	2564.04	0.940527	4.9157e-06	0.000203307	Vcan	13	89655312	89742509	-	14462	protein_coding	versican [Source:MGI Symbol;Acc:MGI:102889]
ENSMUSG00000030796	6466.72	9119.56	-0.495924	5.03009e-06	0.000206956	Tead2	7	45215753	45233644	+	4788	protein_coding	TEA domain family member 2 [Source:MGI Symbol;Acc:MGI:104904]
ENSMUSG00000034880	773.721	1197.13	-0.629686	5.03013e-06	0.000206956	Mrpl34	8	71464959	71465747	+	607	protein_coding	mitochondrial ribosomal protein L34 [Source:MGI Symbol;Acc:MGI:2137227]
ENSMUSG00000002274	129.983	296.055	-1.18801	5.05011e-06	0.000207238	Metrn	17	25794571	25797136	-	1434	protein_coding	meteorin, glial cell differentiation regulator [Source:MGI Symbol;Acc:MGI:1917333]
ENSMUSG00000020086	3967.11	5486.45	-0.467927	5.09677e-06	0.000208455	H2afy2	10	61738665	61784147	-	2175	protein_coding	H2A histone family, member Y2 [Source:MGI Symbol;Acc:MGI:3037658]
ENSMUSG00000029625	741.034	1196.09	-0.690618	5.10644e-06	0.000208455	Cpsf4	5	145167213	145182041	+	3598	protein_coding	cleavage and polyadenylation specific factor 4 [Source:MGI Symbol;Acc:MGI:1861602]
ENSMUSG00000030718	2512.92	1775.11	0.501494	5.11934e-06	0.000208455	Ppme1	7	100326737	100372307	-	3100	protein_coding	protein phosphatase methylesterase 1 [Source:MGI Symbol;Acc:MGI:1919840]
ENSMUSG00000028476	1206.6	849.944	0.505372	5.24505e-06	0.000213024	Reck	4	43875530	43944806	+	4779	protein_coding	reversion-inducing-cysteine-rich protein with kazal motifs [Source:MGI Symbol;Acc:MGI:1855698]
ENSMUSG00000030256	282.408	31.7929	3.14968	5.27557e-06	0.000213715	Bhlhe41	6	145858243	145865558	-	6720	protein_coding	basic helix-loop-helix family, member e41 [Source:MGI Symbol;Acc:MGI:1930704]
ENSMUSG00000005533	3782.16	2118.2	0.836363	5.37481e-06	0.000216287	Igf1r	7	67952827	68233668	+	16791	protein_coding	insulin-like growth factor I receptor [Source:MGI Symbol;Acc:MGI:96433]
ENSMUSG00000015776	1290.31	2078.6	-0.687604	5.37904e-06	0.000216287	Med22	2	26905262	26910677	-	3614	protein_coding	mediator complex subunit 22 [Source:MGI Symbol;Acc:MGI:98446]
ENSMUSG00000020380	1414.04	1025.21	0.464096	5.38014e-06	0.000216287	Rad50	11	53649519	53707319	-	5375	protein_coding	RAD50 double strand break repair protein [Source:MGI Symbol;Acc:MGI:109292]
ENSMUSG00000079033	36.7287	3.83511	3.23001	5.40629e-06	0.000216787	Mef2b	8	70139711	70167488	+	1404	protein_coding	myocyte enhancer factor 2B [Source:MGI Symbol;Acc:MGI:104526]
ENSMUSG00000002844	2446.72	3263.16	-0.415563	5.48937e-06	0.000219561	Adprh	16	38444030	38452703	-	2966	protein_coding	ADP-ribosylarginine hydrolase [Source:MGI Symbol;Acc:MGI:1098234]
ENSMUSG00000026235	1284.45	849.275	0.596637	5.52479e-06	0.00022042	Epha4	1	77367185	77515088	-	8054	protein_coding	Eph receptor A4 [Source:MGI Symbol;Acc:MGI:98277]
ENSMUSG00000021265	34.0978	105.266	-1.62641	5.5947e-06	0.000222514	Slc25a29	12	108825873	108835883	-	2606	protein_coding	solute carrier family 25 (mitochondrial carrier, palmitoylcarnitine transporter), member 29 [Source:MGI Symbol;Acc:MGI:2444911]
ENSMUSG00000021665	475.553	188.712	1.33314	5.60545e-06	0.000222514	Hexb	13	97176331	97198357	-	1906	protein_coding	hexosaminidase B [Source:MGI Symbol;Acc:MGI:96074]
ENSMUSG00000050812	3762.96	2684.37	0.487206	5.63348e-06	0.000223066	Ecpas	4	58798911	58912749	-	11447	protein_coding	Ecm29 proteasome adaptor and scaffold [Source:MGI Symbol;Acc:MGI:2140220]
ENSMUSG00000003660	7233.32	4083.19	0.824936	5.65765e-06	0.000223463	Snrnp200	2	127208386	127240451	+	7819	protein_coding	small nuclear ribonucleoprotein 200 (U5) [Source:MGI Symbol;Acc:MGI:2444401]
ENSMUSG00000039414	826.896	446.625	0.889056	5.67463e-06	0.000223575	Heatr5b	17	78752898	78835364	-	8173	protein_coding	HEAT repeat containing 5B [Source:MGI Symbol;Acc:MGI:2444098]
ENSMUSG00000021027	1301.51	938.022	0.472858	5.77284e-06	0.000226878	Ralgapa1	12	55602896	55821167	-	12315	protein_coding	Ral GTPase activating protein, alpha subunit 1 [Source:MGI Symbol;Acc:MGI:1931050]
ENSMUSG00000048249	450.711	95.9066	2.23168	5.87971e-06	0.000230505	Crebrf	17	26715650	26776635	+	8564	protein_coding	CREB3 regulatory factor [Source:MGI Symbol;Acc:MGI:1924378]
ENSMUSG00000026956	293.202	134.854	1.12262	6.04404e-06	0.000236361	Uap1l1	2	25359889	25365682	-	4071	protein_coding	UDP-N-acteylglucosamine pyrophosphorylase 1-like 1 [Source:MGI Symbol;Acc:MGI:2443318]
ENSMUSG00000024811	11757.9	8130.65	0.532186	6.24044e-06	0.000243439	Tnks2	19	36834232	36893477	+	10406	protein_coding	tankyrase, TRF1-interacting ankyrin-related ADP-ribose polymerase 2 [Source:MGI Symbol;Acc:MGI:1921743]
ENSMUSG00000034023	925.4	558.541	0.728381	6.25742e-06	0.0002435	Fancd2	6	113531682	113597017	+	7937	protein_coding	Fanconi anemia, complementation group D2 [Source:MGI Symbol;Acc:MGI:2448480]
ENSMUSG00000047193	685.981	383.374	0.839105	6.49533e-06	0.000252137	Dync2h1	9	6928503	7184446	-	16348	protein_coding	dynein cytoplasmic 2 heavy chain 1 [Source:MGI Symbol;Acc:MGI:107736]
ENSMUSG00000028525	721.438	189.436	1.92802	6.56808e-06	0.000254336	Pde4b	4	102087543	102607259	+	10560	protein_coding	phosphodiesterase 4B, cAMP specific [Source:MGI Symbol;Acc:MGI:99557]
ENSMUSG00000031596	405.145	167.919	1.27012	6.58919e-06	0.000254529	Slc7a2	8	40862396	40922308	+	9135	protein_coding	solute carrier family 7 (cationic amino acid transporter, y+ system), member 2 [Source:MGI Symbol;Acc:MGI:99828]
ENSMUSG00000013495	259.333	146.928	0.820489	6.6834e-06	0.000257539	Tmem175	5	108629770	108648782	+	5928	protein_coding	transmembrane protein 175 [Source:MGI Symbol;Acc:MGI:1919642]
ENSMUSG00000110185	10.1318	0.14524	5.36331	6.73639e-06	1	Igip	18	36300101	36301517	+	1417	protein_coding	IgA inducing protein [Source:MGI Symbol;Acc:MGI:1924271]
ENSMUSG00000044197	111.781	38.7191	1.52931	6.93089e-06	0.000266426	Gpr146	5	139377697	139396415	+	6786	protein_coding	G protein-coupled receptor 146 [Source:MGI Symbol;Acc:MGI:1933113]
ENSMUSG00000104913	996.04	690.954	0.527017	6.99722e-06	0.000268323	Gm6560	5	22724578	22726168	-	1591	processed_pseudogene	predicted gene 6560 [Source:MGI Symbol;Acc:MGI:3646204]
ENSMUSG00000055866	117.41	51.6809	1.17991	7.05705e-06	0.000269962	Per2	1	91415982	91459324	-	5856	protein_coding	period circadian clock 2 [Source:MGI Symbol;Acc:MGI:1195265]
ENSMUSG00000070713	1924.34	3362.36	-0.805132	7.15333e-06	0.000272984	Gm10282	8	72304110	72305260	-	1151	protein_coding	predicted pseudogene 10282 [Source:MGI Symbol;Acc:MGI:3704312]
ENSMUSG00000002109	72.403	28.6856	1.34877	7.24908e-06	0.000275972	Ddb2	2	91211572	91236982	-	2736	protein_coding	damage specific DNA binding protein 2 [Source:MGI Symbol;Acc:MGI:1355314]
ENSMUSG00000025228	2838.7	3928.2	-0.468658	7.42523e-06	0.000281998	Actr1a	19	46376814	46395735	-	2742	protein_coding	ARP1 actin-related protein 1A, centractin alpha [Source:MGI Symbol;Acc:MGI:1858964]
ENSMUSG00000056342	3377.68	2269.53	0.573684	7.56653e-06	0.000286675	Usp34	11	23306895	23490560	+	18453	protein_coding	ubiquitin specific peptidase 34 [Source:MGI Symbol;Acc:MGI:109473]
ENSMUSG00000073664	399.541	251.159	0.669777	7.67344e-06	0.00029003	Nbeal1	1	60180599	60338328	+	28441	protein_coding	neurobeachin like 1 [Source:MGI Symbol;Acc:MGI:2444343]
ENSMUSG00000028863	496.426	768.548	-0.629919	7.69799e-06	0.000290264	Meaf6	4	125085134	125113238	+	5211	protein_coding	MYST/Esa1-associated factor 6 [Source:MGI Symbol;Acc:MGI:1917338]
ENSMUSG00000040482	246.045	474.474	-0.947182	7.87396e-06	0.00029456	Dxo	17	34837019	34839233	+	1961	protein_coding	decapping exoribonuclease [Source:MGI Symbol;Acc:MGI:1890444]
ENSMUSG00000038398	530.873	705.476	-0.409917	7.89873e-06	0.00029456	Upf3a	8	13785615	13799193	+	5865	protein_coding	UPF3 regulator of nonsense transcripts homolog A (yeast) [Source:MGI Symbol;Acc:MGI:1914281]
ENSMUSG00000020220	548.906	354.014	0.633445	7.90786e-06	0.00029456	Vps13d	4	144972622	145195005	-	24771	protein_coding	vacuolar protein sorting 13D [Source:MGI Symbol;Acc:MGI:2448530]
ENSMUSG00000032332	356.792	118.264	1.59194	7.91345e-06	0.00029456	Col12a1	9	79598991	79718831	-	15228	protein_coding	collagen, type XII, alpha 1 [Source:MGI Symbol;Acc:MGI:88448]
ENSMUSG00000019975	694.631	385.151	0.850688	7.92244e-06	0.00029456	Ikbip	10	91082940	91102607	+	4933	protein_coding	IKBKB interacting protein [Source:MGI Symbol;Acc:MGI:1914704]
ENSMUSG00000027223	1242.89	1833.34	-0.561207	7.92379e-06	0.00029456	Mapk8ip1	2	92383676	92401263	-	4644	protein_coding	mitogen-activated protein kinase 8 interacting protein 1 [Source:MGI Symbol;Acc:MGI:1309464]
ENSMUSG00000023456	28566.6	17920.1	0.672721	7.96211e-06	0.00029529	Tpi1	6	124810586	124814296	-	2753	protein_coding	triosephosphate isomerase 1 [Source:MGI Symbol;Acc:MGI:98797]
ENSMUSG00000022571	866.229	1264.73	-0.545782	8.04521e-06	0.000297673	Pycrl	15	75916477	75921560	-	1339	protein_coding	pyrroline-5-carboxylate reductase-like [Source:MGI Symbol;Acc:MGI:1913444]
ENSMUSG00000025025	1494.7	637.864	1.22809	8.14932e-06	0.00030082	Mxi1	19	53310506	53375810	+	5619	protein_coding	MAX interactor 1, dimerization protein [Source:MGI Symbol;Acc:MGI:97245]
ENSMUSG00000024298	1023.15	653.273	0.647632	8.22927e-06	0.000303063	Zfp871	17	32771236	32788287	-	5376	protein_coding	zinc finger protein 871 [Source:MGI Symbol;Acc:MGI:1921793]
ENSMUSG00000021240	197.013	115.25	0.775075	8.26151e-06	0.000303543	Abcd4	12	84601464	84617413	-	8006	protein_coding	ATP-binding cassette, sub-family D (ALD), member 4 [Source:MGI Symbol;Acc:MGI:1349217]
ENSMUSG00000025969	4578.77	2526.38	0.857933	8.37037e-06	0.000306829	Nrp2	1	62703285	62818695	+	11842	protein_coding	neuropilin 2 [Source:MGI Symbol;Acc:MGI:1100492]
ENSMUSG00000038375	489.567	834.592	-0.769598	8.49639e-06	0.000310728	Trp53inp2	2	155381059	155389850	+	5257	protein_coding	transformation related protein 53 inducible nuclear protein 2 [Source:MGI Symbol;Acc:MGI:1915978]
ENSMUSG00000028943	635.31	223.049	1.50941	8.91724e-06	0.000325366	Espn	4	152120331	152152371	-	8272	protein_coding	espin [Source:MGI Symbol;Acc:MGI:1861630]
ENSMUSG00000028465	3576.25	2553.46	0.485697	8.99414e-06	0.000327416	Tln1	4	43531519	43562691	-	9801	protein_coding	talin 1 [Source:MGI Symbol;Acc:MGI:1099832]
ENSMUSG00000057706	1330.69	1811.95	-0.445384	9.04358e-06	0.000328459	Mex3b	7	82867333	82871515	+	3355	protein_coding	mex3 RNA binding family member B [Source:MGI Symbol;Acc:MGI:1918252]
ENSMUSG00000028053	975.072	690.336	0.497838	9.21026e-06	0.000333745	Ash1l	3	88950622	89079375	+	14838	protein_coding	ASH1 like histone lysine methyltransferase [Source:MGI Symbol;Acc:MGI:2183158]
ENSMUSG00000060961	352.436	220.228	0.67665	9.2606e-06	0.000334801	Slc4a4	5	88886818	89239653	+	10815	protein_coding	solute carrier family 4 (anion exchanger), member 4 [Source:MGI Symbol;Acc:MGI:1927555]
ENSMUSG00000023952	706.035	416.638	0.759944	9.33261e-06	0.000335991	Gtpbp2	17	46161032	46169370	+	5305	protein_coding	GTP binding protein 2 [Source:MGI Symbol;Acc:MGI:1860138]
ENSMUSG00000020167	6336.8	9259.07	-0.547155	9.33605e-06	0.000335991	Tcf3	10	80409514	80433647	-	4039	protein_coding	transcription factor 3 [Source:MGI Symbol;Acc:MGI:98510]
ENSMUSG00000017781	1486.78	2013.99	-0.437812	9.42921e-06	0.000338573	Pitpna	11	75588097	75628804	+	4129	protein_coding	phosphatidylinositol transfer protein, alpha [Source:MGI Symbol;Acc:MGI:99887]
ENSMUSG00000015766	280.78	140.548	0.998794	9.51417e-06	0.000340849	Eps8	6	137477245	137654876	-	12355	protein_coding	epidermal growth factor receptor pathway substrate 8 [Source:MGI Symbol;Acc:MGI:104684]
ENSMUSG00000055963	125.216	55.2532	1.18156	9.53907e-06	0.000340968	Triqk	4	12906838	12983553	+	3568	protein_coding	triple QxxK/R motif containing [Source:MGI Symbol;Acc:MGI:3650048]
ENSMUSG00000024037	696.296	1352.67	-0.957775	9.5689e-06	0.000341262	Wdr4	17	31494323	31519974	-	5432	protein_coding	WD repeat domain 4 [Source:MGI Symbol;Acc:MGI:1889002]
ENSMUSG00000032245	822.041	435.718	0.916065	9.82007e-06	0.000349431	Cln6	9	62838785	62852006	+	2434	protein_coding	ceroid-lipofuscinosis, neuronal 6 [Source:MGI Symbol;Acc:MGI:2159324]
ENSMUSG00000036985	742.155	481.723	0.622934	1.00049e-05	0.000355209	Zdhhc9	X	48171969	48208878	-	6733	protein_coding	zinc finger, DHHC domain containing 9 [Source:MGI Symbol;Acc:MGI:2444393]
ENSMUSG00000002396	68.1304	123.816	-0.859617	1.00664e-05	0.000356589	Ocel1	8	71371298	71379361	+	7133	protein_coding	occludin/ELL domain containing 1 [Source:MGI Symbol;Acc:MGI:1924340]
ENSMUSG00000058571	1534.95	670.778	1.1941	1.01215e-05	0.000357738	Gpc6	14	116925315	117976544	+	6425	protein_coding	glypican 6 [Source:MGI Symbol;Acc:MGI:1346322]
ENSMUSG00000063229	76005.8	52672.9	0.529039	1.01562e-05	0.000358165	Ldha	7	46841475	46855627	+	3310	protein_coding	lactate dehydrogenase A [Source:MGI Symbol;Acc:MGI:96759]
ENSMUSG00000039804	1304.19	2287.48	-0.810553	1.02215e-05	0.000359666	Ncoa5	2	165000357	165034867	-	4383	protein_coding	nuclear receptor coactivator 5 [Source:MGI Symbol;Acc:MGI:2385165]
ENSMUSG00000032410	1177.57	660.22	0.834822	1.03676e-05	0.000363993	Xrn1	9	95954760	96057803	+	18585	protein_coding	5'-3' exoribonuclease 1 [Source:MGI Symbol;Acc:MGI:891964]
ENSMUSG00000028849	2400.56	3987.48	-0.732198	1.07776e-05	0.000377552	Map7d1	4	126232167	126256343	-	3652	protein_coding	MAP7 domain containing 1 [Source:MGI Symbol;Acc:MGI:2384297]
ENSMUSG00000028194	914.282	668.409	0.451357	1.08545e-05	0.000379402	Ddah1	3	145758675	145894277	+	3983	protein_coding	dimethylarginine dimethylaminohydrolase 1 [Source:MGI Symbol;Acc:MGI:1916469]
ENSMUSG00000019916	8017.01	2032.7	1.97962	1.09221e-05	0.000380854	P4ha1	10	59323296	59373304	+	4114	protein_coding	procollagen-proline, 2-oxoglutarate 4-dioxygenase (proline 4-hydroxylase), alpha 1 polypeptide [Source:MGI Symbol;Acc:MGI:97463]
ENSMUSG00000033083	557.893	387.844	0.523666	1.09442e-05	0.000380854	Tbc1d4	14	101442360	101609191	-	7676	protein_coding	TBC1 domain family, member 4 [Source:MGI Symbol;Acc:MGI:2429660]
ENSMUSG00000028497	232.099	132.287	0.814737	1.12913e-05	0.000391792	Hacd4	4	88396144	88438928	-	6756	protein_coding	3-hydroxyacyl-CoA dehydratase 4 [Source:MGI Symbol;Acc:MGI:1914025]
ENSMUSG00000038170	1274.2	879.89	0.534328	1.13081e-05	0.000391792	Pde4dip	3	97689824	97888707	-	16857	protein_coding	phosphodiesterase 4D interacting protein (myomegalin) [Source:MGI Symbol;Acc:MGI:1891434]
ENSMUSG00000020883	1044.57	646.494	0.691715	1.15321e-05	0.000398679	Fbxl20	11	98082556	98150403	-	12106	protein_coding	F-box and leucine-rich repeat protein 20 [Source:MGI Symbol;Acc:MGI:1919444]
ENSMUSG00000029438	755.862	1227.25	-0.699291	1.17409e-05	0.00040501	Bcl7a	5	123343834	123374992	+	9490	protein_coding	B cell CLL/lymphoma 7A [Source:MGI Symbol;Acc:MGI:1924295]
ENSMUSG00000058709	833.095	1285.95	-0.626325	1.19139e-05	0.000409796	Egln2	7	27158658	27166802	-	2800	protein_coding	egl-9 family hypoxia-inducible factor 2 [Source:MGI Symbol;Acc:MGI:1932287]
ENSMUSG00000023170	493.291	668.399	-0.438983	1.19315e-05	0.000409796	Gps2	11	69913888	69916591	+	1604	protein_coding	G protein pathway suppressor 2 [Source:MGI Symbol;Acc:MGI:1891751]
ENSMUSG00000033278	591.712	332.903	0.829315	1.2256e-05	0.000420026	Ptprm	17	66666947	67354457	-	8828	protein_coding	protein tyrosine phosphatase, receptor type, M [Source:MGI Symbol;Acc:MGI:102694]
ENSMUSG00000019894	255.482	91.775	1.47534	1.24105e-05	0.000424403	Slc6a15	10	103367783	103419377	+	7752	protein_coding	solute carrier family 6 (neurotransmitter transporter), member 15 [Source:MGI Symbol;Acc:MGI:2143484]
ENSMUSG00000037890	612.902	296.335	1.04814	1.25159e-05	0.000426392	Wdr19	5	65199696	65260415	+	11278	protein_coding	WD repeat domain 19 [Source:MGI Symbol;Acc:MGI:2443231]
ENSMUSG00000026773	3350.29	1010.48	1.72907	1.25227e-05	0.000426392	Pfkfb3	2	11471433	11554077	-	7561	protein_coding	6-phosphofructo-2-kinase/fructose-2,6-biphosphatase 3 [Source:MGI Symbol;Acc:MGI:2181202]
ENSMUSG00000040703	167.168	39.3485	2.0829	1.27498e-05	0.000433193	Cyp2s1	7	25802475	25816913	-	4938	protein_coding	cytochrome P450, family 2, subfamily s, polypeptide 1 [Source:MGI Symbol;Acc:MGI:1921384]
ENSMUSG00000044791	2553.24	1997.33	0.354503	1.28149e-05	0.00043447	Setd2	9	110532597	110618633	+	10754	protein_coding	SET domain containing 2 [Source:MGI Symbol;Acc:MGI:1918177]
ENSMUSG00000052915	2228.91	3152.63	-0.500365	1.2849e-05	0.000434691	Msl1	11	98795516	98807859	+	5433	protein_coding	male specific lethal 1 [Source:MGI Symbol;Acc:MGI:1921276]
ENSMUSG00000027967	187.929	385.851	-1.03857	1.30795e-05	0.000441545	Neurog2	3	127633135	127635631	+	2227	protein_coding	neurogenin 2 [Source:MGI Symbol;Acc:MGI:109619]
ENSMUSG00000032531	3566.94	2721.25	0.390606	1.33284e-05	0.000447106	Amotl2	9	102716672	102733418	+	6289	protein_coding	angiomotin-like 2 [Source:MGI Symbol;Acc:MGI:1929286]
ENSMUSG00000038612	3200.91	4365.47	-0.447553	1.33331e-05	0.000447106	Mcl1	3	95658788	95663176	+	3418	protein_coding	myeloid cell leukemia sequence 1 [Source:MGI Symbol;Acc:MGI:101769]
ENSMUSG00000019302	1140.96	817.629	0.480121	1.33359e-05	0.000447106	Atp6v0a1	11	101009452	101063719	+	6556	protein_coding	ATPase, H+ transporting, lysosomal V0 subunit A1 [Source:MGI Symbol;Acc:MGI:103286]
ENSMUSG00000030609	682.95	1191.18	-0.802313	1.33574e-05	0.000447106	Aen	7	78895854	78911209	+	5801	protein_coding	apoptosis enhancing nuclease [Source:MGI Symbol;Acc:MGI:1915298]
ENSMUSG00000031119	1317.71	869.498	0.599981	1.34079e-05	0.000447846	Gpc4	X	52053021	52165252	-	2651	protein_coding	glypican 4 [Source:MGI Symbol;Acc:MGI:104902]
ENSMUSG00000056952	603.091	1008.79	-0.741676	1.35292e-05	0.000450946	Tatdn2	6	113697050	113711069	+	3548	protein_coding	TatD DNase domain containing 2 [Source:MGI Symbol;Acc:MGI:3576210]
ENSMUSG00000015597	1271.63	935.059	0.44346	1.35724e-05	0.000451023	Zfp318	17	46383731	46420920	+	13804	protein_coding	zinc finger protein 318 [Source:MGI Symbol;Acc:MGI:1889348]
ENSMUSG00000005262	774.998	1086.11	-0.486449	1.35886e-05	0.000451023	Ufd1	16	18811779	18835261	+	4336	protein_coding	ubiquitin recognition factor in ER-associated degradation 1 [Source:MGI Symbol;Acc:MGI:109353]
ENSMUSG00000026641	1067.28	1522.73	-0.512853	1.38241e-05	0.000457878	Usf1	1	171411313	171419142	+	2806	protein_coding	upstream transcription factor 1 [Source:MGI Symbol;Acc:MGI:99542]
ENSMUSG00000021796	4580.21	3395.28	0.431843	1.39111e-05	0.000459793	Bmpr1a	14	34410734	34503341	-	6351	protein_coding	bone morphogenetic protein receptor, type 1A [Source:MGI Symbol;Acc:MGI:1338938]
ENSMUSG00000057762	144.51	78.1761	0.881948	1.4022e-05	0.00046249	Gm6169	13	97098208	97099237	-	1030	protein_coding	predicted gene 6169 [Source:MGI Symbol;Acc:MGI:3646298]
ENSMUSG00000034730	105.07	244.032	-1.21772	1.40773e-05	0.000463348	Adgrb1	15	74516195	74589465	+	7222	protein_coding	adhesion G protein-coupled receptor B1 [Source:MGI Symbol;Acc:MGI:1933736]
ENSMUSG00000055670	547.152	332.084	0.720052	1.41923e-05	0.000466161	Zzef1	11	72796226	72927120	+	16450	protein_coding	zinc finger, ZZ-type with EF hand domain 1 [Source:MGI Symbol;Acc:MGI:2444286]
ENSMUSG00000038708	1660.91	1325.59	0.325147	1.43869e-05	0.000471573	Golga4	9	118506267	118582519	+	13602	protein_coding	golgi autoantigen, golgin subfamily a, 4 [Source:MGI Symbol;Acc:MGI:1859646]
ENSMUSG00000028763	3153.9	1469.15	1.10209	1.45551e-05	0.000476101	Hspg2	4	137468769	137570630	+	14307	protein_coding	perlecan (heparan sulfate proteoglycan 2) [Source:MGI Symbol;Acc:MGI:96257]
ENSMUSG00000025577	2340.98	3842.24	-0.714858	1.47503e-05	0.000481488	Cbx2	11	119022962	119031270	+	4257	protein_coding	chromobox 2 [Source:MGI Symbol;Acc:MGI:88289]
ENSMUSG00000044098	851.085	565.408	0.590214	1.49011e-05	0.000484765	Rsbn1	3	103914120	103966636	+	6861	protein_coding	rosbin, round spermatid basic protein 1 [Source:MGI Symbol;Acc:MGI:2444993]
ENSMUSG00000048351	472.981	717.722	-0.601069	1.49385e-05	0.000484765	Coa7	4	108328140	108341544	+	3851	protein_coding	cytochrome c oxidase assembly factor 7 [Source:MGI Symbol;Acc:MGI:1917143]
ENSMUSG00000045180	901.054	593.88	0.601462	1.49428e-05	0.000484765	Shroom2	X	152609509	152769465	-	8375	protein_coding	shroom family member 2 [Source:MGI Symbol;Acc:MGI:107194]
ENSMUSG00000020923	3595.67	5284.77	-0.555579	1.50662e-05	0.000487769	Ubtf	11	102304560	102319742	-	6552	protein_coding	upstream binding transcription factor, RNA polymerase I [Source:MGI Symbol;Acc:MGI:98512]
ENSMUSG00000022428	295.087	492.482	-0.738516	1.51568e-05	0.00048943	Cby1	15	79659199	79667660	+	1228	protein_coding	chibby family member 1, beta catenin antagonist [Source:MGI Symbol;Acc:MGI:1920989]
ENSMUSG00000042535	1281.9	1900.37	-0.568102	1.51795e-05	0.00048943	Gtpbp1	15	79690845	79721479	+	4001	protein_coding	GTP binding protein 1 [Source:MGI Symbol;Acc:MGI:109443]
ENSMUSG00000038187	236.125	393.168	-0.733757	1.52116e-05	0.000489467	Btbd10	7	113315626	113369392	-	5801	protein_coding	BTB (POZ) domain containing 10 [Source:MGI Symbol;Acc:MGI:1916065]
ENSMUSG00000090273	0.162785	8.49276	-5.01388	1.528e-05	1	Prr22	17	56770250	56772208	+	1959	protein_coding	proline rich 22 [Source:MGI Symbol;Acc:MGI:2685392]
ENSMUSG00000026241	2.18171	20.9215	-3.26348	1.55512e-05	0.000499376	Nppc	1	86666291	86670571	-	1042	protein_coding	natriuretic peptide type C [Source:MGI Symbol;Acc:MGI:97369]
ENSMUSG00000043587	325.253	470.432	-0.532974	1.56368e-05	0.000501108	Pxylp1	9	96823336	96892669	-	6148	protein_coding	2-phosphoxylose phosphatase 1 [Source:MGI Symbol;Acc:MGI:2442444]
ENSMUSG00000053799	495.793	354.44	0.484185	1.56957e-05	0.000501976	Exoc6	19	37550418	37683245	+	2729	protein_coding	exocyst complex component 6 [Source:MGI Symbol;Acc:MGI:1351611]
ENSMUSG00000045763	3317.9	4849.29	-0.547699	1.58562e-05	0.000506085	Basp1	15	25363277	25413764	-	2009	protein_coding	brain abundant, membrane attached signal protein 1 [Source:MGI Symbol;Acc:MGI:1917600]
ENSMUSG00000062960	2588.51	1490.75	0.795892	1.60547e-05	0.000511389	Kdr	5	75932827	75978458	-	9030	protein_coding	kinase insert domain protein receptor [Source:MGI Symbol;Acc:MGI:96683]
ENSMUSG00000029004	2301.84	1426.83	0.689618	1.62215e-05	0.00051388	Kmt2e	5	23434441	23504235	+	10444	protein_coding	lysine (K)-specific methyltransferase 2E [Source:MGI Symbol;Acc:MGI:1924825]
ENSMUSG00000022139	866.039	497.135	0.800254	1.62263e-05	0.00051388	Mbnl2	14	120275669	120431697	+	11993	protein_coding	muscleblind like splicing factor 2 [Source:MGI Symbol;Acc:MGI:2145597]
ENSMUSG00000050234	106.67	235.175	-1.14011	1.62305e-05	0.00051388	Gja4	4	127311421	127314039	-	1685	protein_coding	gap junction protein, alpha 4 [Source:MGI Symbol;Acc:MGI:95715]
ENSMUSG00000021687	1265.79	836.402	0.597575	1.65538e-05	0.000523066	Scamp1	13	94201310	94285857	-	4582	protein_coding	secretory carrier membrane protein 1 [Source:MGI Symbol;Acc:MGI:1349480]
ENSMUSG00000040731	8963.48	12314.8	-0.458241	1.66245e-05	0.000524253	Eif4h	5	134619721	134639490	-	5551	protein_coding	eukaryotic translation initiation factor 4H [Source:MGI Symbol;Acc:MGI:1341822]
ENSMUSG00000037762	97.4386	34.7621	1.48709	1.71639e-05	0.000540185	Slc16a9	10	70245100	70285968	+	3869	protein_coding	solute carrier family 16 (monocarboxylic acid transporters), member 9 [Source:MGI Symbol;Acc:MGI:1914109]
ENSMUSG00000002393	1224.33	2313.82	-0.918334	1.72169e-05	0.000540777	Nr2f6	8	71374123	71381960	-	2983	protein_coding	nuclear receptor subfamily 2, group F, member 6 [Source:MGI Symbol;Acc:MGI:1352453]
ENSMUSG00000039968	717.684	452.509	0.665523	1.72984e-05	0.000541509	Rsbn1l	5	20893028	20956398	-	12676	protein_coding	round spermatid basic protein 1-like [Source:MGI Symbol;Acc:MGI:3036237]
ENSMUSG00000003269	975.597	1385.15	-0.505302	1.73088e-05	0.000541509	Cyth2	7	45806637	45814581	-	3445	protein_coding	cytohesin 2 [Source:MGI Symbol;Acc:MGI:1334255]
ENSMUSG00000005357	81.3511	33.7505	1.27757	1.74208e-05	0.000543936	Slc1a6	10	78780496	78814765	+	2152	protein_coding	solute carrier family 1 (high affinity aspartate/glutamate transporter), member 6 [Source:MGI Symbol;Acc:MGI:1096331]
ENSMUSG00000028796	3430.17	4894.91	-0.513001	1.75341e-05	0.000546394	Phc2	4	128654702	128752881	+	7064	protein_coding	polyhomeotic 2 [Source:MGI Symbol;Acc:MGI:1860454]
ENSMUSG00000040865	658.009	421.853	0.640727	1.81009e-05	0.000562944	Ino80d	1	62958418	63114667	-	17713	protein_coding	INO80 complex subunit D [Source:MGI Symbol;Acc:MGI:3027003]
ENSMUSG00000055447	708.606	324.454	1.12708	1.81592e-05	0.00056365	Cd47	16	49800533	49915010	+	6276	protein_coding	CD47 antigen (Rh-related antigen, integrin-associated signal transducer) [Source:MGI Symbol;Acc:MGI:96617]
ENSMUSG00000014551	475.145	735.752	-0.630914	1.83246e-05	0.000567667	Mrps25	6	92169525	92184033	-	6576	protein_coding	mitochondrial ribosomal protein S25 [Source:MGI Symbol;Acc:MGI:1928140]
ENSMUSG00000029726	1096.87	1554.8	-0.503518	1.85034e-05	0.000572086	Mepce	5	137781906	137787655	-	3553	protein_coding	methylphosphate capping enzyme [Source:MGI Symbol;Acc:MGI:106477]
ENSMUSG00000035960	928.124	1599.43	-0.785066	1.88286e-05	0.000581001	Apex1	14	50924968	50927139	+	1422	protein_coding	apurinic/apyrimidinic endonuclease 1 [Source:MGI Symbol;Acc:MGI:88042]
ENSMUSG00000020358	16228.5	28445.6	-0.809677	1.90761e-05	0.000587492	Hnrnpab	11	51600100	51606847	-	2782	protein_coding	heterogeneous nuclear ribonucleoprotein A/B [Source:MGI Symbol;Acc:MGI:1330294]
ENSMUSG00000066842	328.354	146.253	1.16598	1.91296e-05	0.000587994	Hmcn1	1	150562524	150993435	-	21191	protein_coding	hemicentin 1 [Source:MGI Symbol;Acc:MGI:2685047]
ENSMUSG00000047497	576.149	354.185	0.701875	1.91842e-05	0.000588526	Adamts12	15	11064790	11349231	+	10921	protein_coding	a disintegrin-like and metallopeptidase (reprolysin type) with thrombospondin type 1 motif, 12 [Source:MGI Symbol;Acc:MGI:2146046]
ENSMUSG00000025997	313.46	179.665	0.806634	1.96978e-05	0.000602619	Ikzf2	1	69531214	69687245	-	11613	protein_coding	IKAROS family zinc finger 2 [Source:MGI Symbol;Acc:MGI:1342541]
ENSMUSG00000020357	836.625	515.058	0.699287	1.97199e-05	0.000602619	Flt4	11	49609263	49652739	+	8232	protein_coding	FMS-like tyrosine kinase 4 [Source:MGI Symbol;Acc:MGI:95561]
ENSMUSG00000030611	292.47	592.643	-1.01884	1.99955e-05	0.000609862	Mrps11	7	78783119	78792989	+	2172	protein_coding	mitochondrial ribosomal protein S11 [Source:MGI Symbol;Acc:MGI:1915244]
ENSMUSG00000068856	2596.69	4289.98	-0.724323	2.02201e-05	0.000614599	Sf3b4	3	96172332	96177564	+	2162	protein_coding	splicing factor 3b, subunit 4 [Source:MGI Symbol;Acc:MGI:109580]
ENSMUSG00000014353	637.81	452.269	0.496081	2.02286e-05	0.000614599	Tmem87b	2	128818118	128854261	+	8395	protein_coding	transmembrane protein 87B [Source:MGI Symbol;Acc:MGI:1919727]
ENSMUSG00000040842	1862.6	2756.1	-0.565407	2.08578e-05	0.000632498	Szrd1	4	141113001	141139775	-	3327	protein_coding	SUZ RNA binding domain containing 1 [Source:MGI Symbol;Acc:MGI:1098672]
ENSMUSG00000096917	105.038	41.1728	1.3444	2.12199e-05	0.00064052	2500002B13Rik	8	57488054	57508877	+	2712	processed_transcript	RIKEN cDNA 2500002B13 gene [Source:MGI Symbol;Acc:MGI:1925603]
ENSMUSG00000041895	827.555	390.828	1.08165	2.12254e-05	0.00064052	Wipi1	11	109573331	109611967	-	4410	protein_coding	WD repeat domain, phosphoinositide interacting 1 [Source:MGI Symbol;Acc:MGI:1261864]
ENSMUSG00000026520	1124.43	1580.12	-0.491027	2.12536e-05	0.00064052	Pycr2	1	180904293	180908088	+	2958	protein_coding	pyrroline-5-carboxylate reductase family, member 2 [Source:MGI Symbol;Acc:MGI:1277956]
ENSMUSG00000063511	4032.35	6288.08	-0.641058	2.1312e-05	0.00064052	Snrnp70	7	45376453	45395742	-	7618	protein_coding	small nuclear ribonucleoprotein 70 (U1) [Source:MGI Symbol;Acc:MGI:98341]
ENSMUSG00000116009	2.1648	17.5545	-3.00897	2.1344e-05	0.00064052	Gm49503	15	82229333	82233531	-	653	lincRNA	predicted gene, 49503 [Source:MGI Symbol;Acc:MGI:6155190]
ENSMUSG00000022678	2212.09	3120.37	-0.496326	2.13655e-05	0.00064052	Nde1	16	14163275	14192928	+	3205	protein_coding	nudE neurodevelopment protein 1 [Source:MGI Symbol;Acc:MGI:1914453]
ENSMUSG00000038402	132.517	264.556	-0.998392	2.1588e-05	0.00064541	Foxf2	13	31625816	31631403	+	2363	protein_coding	forkhead box F2 [Source:MGI Symbol;Acc:MGI:1347479]
ENSMUSG00000041144	68.5192	29.9033	1.19622	2.16103e-05	0.00064541	Dnah7b	1	46066315	46373546	+	19980	protein_coding	dynein, axonemal, heavy chain 7B [Source:MGI Symbol;Acc:MGI:2684953]
ENSMUSG00000046675	191.098	307.238	-0.682867	2.16798e-05	0.000646262	Tmem251	12	102743762	102747561	+	3367	protein_coding	transmembrane protein 251 [Source:MGI Symbol;Acc:MGI:2443862]
ENSMUSG00000024887	171.092	96.2194	0.824114	2.18854e-05	0.000651037	Asah2	19	31984654	32061469	-	4682	protein_coding	N-acylsphingosine amidohydrolase 2 [Source:MGI Symbol;Acc:MGI:1859310]
ENSMUSG00000043448	20.4229	0.425259	5.43646	2.19361e-05	0.000651037	Gjc2	11	59175568	59183213	-	2250	protein_coding	gap junction protein, gamma 2 [Source:MGI Symbol;Acc:MGI:2153060]
ENSMUSG00000073838	2670.52	3732.41	-0.48306	2.19636e-05	0.000651037	Tufm	7	126487361	126490731	+	2125	protein_coding	Tu translation elongation factor, mitochondrial [Source:MGI Symbol;Acc:MGI:1923686]
ENSMUSG00000015745	960.723	1514.96	-0.657053	2.22589e-05	0.00065765	Plekho1	3	95988429	95996001	-	2172	protein_coding	pleckstrin homology domain containing, family O member 1 [Source:MGI Symbol;Acc:MGI:1914470]
ENSMUSG00000031351	256.729	154.393	0.737461	2.22699e-05	0.00065765	Zfp185	X	72987339	73031543	+	3707	protein_coding	zinc finger protein 185 [Source:MGI Symbol;Acc:MGI:108095]
ENSMUSG00000032777	3464.85	2693.79	0.363278	2.26179e-05	0.000666679	Gtf3c1	7	125640954	125707780	-	12018	protein_coding	general transcription factor III C 1 [Source:MGI Symbol;Acc:MGI:107887]
ENSMUSG00000021477	4445.42	2746.38	0.694838	2.27379e-05	0.000668968	Ctsl	13	64359337	64370890	-	6489	protein_coding	cathepsin L [Source:MGI Symbol;Acc:MGI:88564]
ENSMUSG00000014164	206.26	98.3474	1.07222	2.28637e-05	0.000671419	Klhl3	13	58000228	58113592	-	7322	protein_coding	kelch-like 3 [Source:MGI Symbol;Acc:MGI:2445185]
ENSMUSG00000008206	311.293	186.47	0.742183	2.3262e-05	0.000681694	Cers4	8	4493026	4531680	+	12264	protein_coding	ceramide synthase 4 [Source:MGI Symbol;Acc:MGI:1914510]
ENSMUSG00000042978	2867.9	4748.02	-0.72741	2.32999e-05	0.000681694	Sbk1	7	126272619	126295016	+	4227	protein_coding	SH3-binding kinase 1 [Source:MGI Symbol;Acc:MGI:2135937]
ENSMUSG00000037098	870.208	1183.55	-0.443681	2.3363e-05	0.000682278	Rab11fip3	17	25989036	26069409	-	6789	protein_coding	RAB11 family interacting protein 3 (class II) [Source:MGI Symbol;Acc:MGI:2444431]
ENSMUSG00000002504	269.365	469.219	-0.801233	2.34861e-05	0.000684606	Slc9a3r2	17	24639282	24650305	-	2257	protein_coding	solute carrier family 9 (sodium/hydrogen exchanger), member 3 regulator 2 [Source:MGI Symbol;Acc:MGI:1890662]
ENSMUSG00000093587	50.8129	16.852	1.58902	2.35303e-05	0.000684632	Gm20554	13	72626213	72628564	-	2352	lincRNA	predicted gene, 20554 [Source:MGI Symbol;Acc:MGI:5295661]
ENSMUSG00000009293	569.558	1014.7	-0.833031	2.36573e-05	0.000687062	Ube2g2	10	77622275	77645993	+	2431	protein_coding	ubiquitin-conjugating enzyme E2G 2 [Source:MGI Symbol;Acc:MGI:1343188]
ENSMUSG00000044628	259.879	120.549	1.10371	2.45736e-05	0.000712363	Rnf208	2	25242255	25244262	+	1750	protein_coding	ring finger protein 208 [Source:MGI Symbol;Acc:MGI:1916096]
ENSMUSG00000026017	167.493	87.197	0.939464	2.48303e-05	0.000718488	Carf	1	60098247	60153953	+	14557	protein_coding	calcium response factor [Source:MGI Symbol;Acc:MGI:2182269]
ENSMUSG00000032020	452.415	257.681	0.810888	2.51865e-05	0.000726895	Ubash3b	9	41011098	41161697	-	7326	protein_coding	ubiquitin associated and SH3 domain containing, B [Source:MGI Symbol;Acc:MGI:1920078]
ENSMUSG00000071796	242.38	99.4232	1.28474	2.52554e-05	0.000726895	6820431F20Rik	8	20262613	20297432	-	5006	transcribed_unprocessed_pseudogene	RIKEN cDNA 6820431F20 gene [Source:MGI Symbol;Acc:MGI:3694236]
ENSMUSG00000027560	176.335	94.8926	0.894171	2.52589e-05	0.000726895	Dok5	2	170731807	170879769	+	1768	protein_coding	docking protein 5 [Source:MGI Symbol;Acc:MGI:1924079]
ENSMUSG00000087333	99.0171	39.6134	1.32654	2.54733e-05	0.000731731	Gm13652	2	75124871	75137798	-	3412	lincRNA	predicted gene 13652 [Source:MGI Symbol;Acc:MGI:3650033]
ENSMUSG00000037685	458.607	287.639	0.672028	2.557e-05	0.000733176	Atp8a1	5	67618140	67847434	-	14278	protein_coding	ATPase, aminophospholipid transporter (APLT), class I, type 8A, member 1 [Source:MGI Symbol;Acc:MGI:1330848]
ENSMUSG00000000776	624.346	919.013	-0.557715	2.58342e-05	0.00073941	Polr3d	14	70438757	70443447	-	2854	protein_coding	polymerase (RNA) III (DNA directed) polypeptide D [Source:MGI Symbol;Acc:MGI:1914315]
ENSMUSG00000050677	26.9647	92.2388	-1.77352	2.59704e-05	0.000741965	Ccdc96	5	36484588	36488172	+	3585	protein_coding	coiled-coil domain containing 96 [Source:MGI Symbol;Acc:MGI:1913967]
ENSMUSG00000024039	130.657	67.9897	0.942636	2.61026e-05	0.000744396	Cbs	17	31612623	31637199	-	3343	protein_coding	cystathionine beta-synthase [Source:MGI Symbol;Acc:MGI:88285]
ENSMUSG00000034640	1752.7	1298.08	0.433453	2.6576e-05	0.00075653	Tiparp	3	65528410	65555518	+	4358	protein_coding	TCDD-inducible poly(ADP-ribose) polymerase [Source:MGI Symbol;Acc:MGI:2159210]
ENSMUSG00000020163	442.801	736.475	-0.734296	2.68589e-05	0.000762696	Uqcr11	10	80402997	80406830	-	641	protein_coding	ubiquinol-cytochrome c reductase, complex III subunit XI [Source:MGI Symbol;Acc:MGI:1913844]
ENSMUSG00000038374	2249.88	3472.65	-0.626223	2.68892e-05	0.000762696	Rbm8a	3	96629933	96633791	+	3215	protein_coding	RNA binding motif protein 8a [Source:MGI Symbol;Acc:MGI:1913129]
ENSMUSG00000021573	119.117	30.3832	1.96841	2.70068e-05	0.00076466	Tppp	13	74009407	74035753	+	5102	protein_coding	tubulin polymerization promoting protein [Source:MGI Symbol;Acc:MGI:1920198]
ENSMUSG00000078622	2124.75	1510.11	0.492564	2.71028e-05	0.000766005	Ccdc47	11	106197408	106216344	-	6414	protein_coding	coiled-coil domain containing 47 [Source:MGI Symbol;Acc:MGI:1914413]
ENSMUSG00000059995	1929.37	2887.07	-0.581488	2.73743e-05	0.000770413	Atxn7l3	11	102289300	102296631	-	4121	protein_coding	ataxin 7-like 3 [Source:MGI Symbol;Acc:MGI:3036270]
ENSMUSG00000021311	1242.16	867.115	0.518466	2.73979e-05	0.000770413	Mtr	13	12182712	12258113	-	8524	protein_coding	5-methyltetrahydrofolate-homocysteine methyltransferase [Source:MGI Symbol;Acc:MGI:894292]
ENSMUSG00000038500	453.811	619.952	-0.449634	2.74118e-05	0.000770413	Prr3	17	35972541	35980236	-	3783	protein_coding	proline-rich polypeptide 3 [Source:MGI Symbol;Acc:MGI:1922460]
ENSMUSG00000031176	385.66	223.773	0.785093	2.74538e-05	0.000770413	Dynlt3	X	9654267	9663003	-	2576	protein_coding	dynein light chain Tctex-type 3 [Source:MGI Symbol;Acc:MGI:1914367]
ENSMUSG00000045414	2032.66	1426.19	0.511067	2.76319e-05	0.000774036	1190002N15Rik	9	94517864	94538081	-	3950	protein_coding	RIKEN cDNA 1190002N15 gene [Source:MGI Symbol;Acc:MGI:1916111]
ENSMUSG00000023845	1232.62	726.314	0.7634	2.78116e-05	0.000777692	Lnpep	17	17521410	17625050	-	14144	protein_coding	leucyl/cystinyl aminopeptidase [Source:MGI Symbol;Acc:MGI:2387123]
ENSMUSG00000026219	8462.88	6454.43	0.390922	2.79309e-05	0.0007781	Trip12	1	84721189	84840516	-	16601	protein_coding	thyroid hormone receptor interactor 12 [Source:MGI Symbol;Acc:MGI:1309481]
ENSMUSG00000018286	3529.14	4946.01	-0.486871	2.79344e-05	0.0007781	Psmb6	11	70525367	70527858	+	1872	protein_coding	proteasome (prosome, macropain) subunit, beta type 6 [Source:MGI Symbol;Acc:MGI:104880]
ENSMUSG00000003438	1913.02	2441.18	-0.351744	2.7974e-05	0.0007781	Timm50	7	28305516	28312072	-	2684	protein_coding	translocase of inner mitochondrial membrane 50 [Source:MGI Symbol;Acc:MGI:1913775]
ENSMUSG00000027288	6559.37	4836.76	0.43949	2.81561e-05	0.000781791	Zfp106	2	120506820	120563843	-	10429	protein_coding	zinc finger protein 106 [Source:MGI Symbol;Acc:MGI:1270153]
ENSMUSG00000024446	112.376	200.326	-0.834208	2.82184e-05	0.000782145	Rpp21	17	36255645	36258069	-	1218	protein_coding	ribonuclease P 21 subunit [Source:MGI Symbol;Acc:MGI:1914926]
ENSMUSG00000042622	392.606	173.904	1.1742	2.83568e-05	0.000784312	Maff	15	79346621	79359076	+	2594	protein_coding	v-maf musculoaponeurotic fibrosarcoma oncogene family, protein F (avian) [Source:MGI Symbol;Acc:MGI:96910]
ENSMUSG00000041035	297.252	413.1	-0.476037	2.83959e-05	0.000784312	Gm17018	19	45560615	45579763	+	1995	protein_coding	predicted gene 17018 [Source:MGI Symbol;Acc:MGI:4820566]
ENSMUSG00000001751	320.739	167.544	0.933746	2.86223e-05	0.000787121	Naglu	11	101070012	101077672	+	2658	protein_coding	alpha-N-acetylglucosaminidase (Sanfilippo disease IIIB) [Source:MGI Symbol;Acc:MGI:1351641]
ENSMUSG00000001986	303.352	122.763	1.30459	2.86706e-05	0.000787121	Gria3	X	41400854	41678601	+	9859	protein_coding	glutamate receptor, ionotropic, AMPA3 (alpha 3) [Source:MGI Symbol;Acc:MGI:95810]
ENSMUSG00000033671	1085.46	803.714	0.433976	2.86986e-05	0.000787121	Cep350	1	155844964	155973255	-	16520	protein_coding	centrosomal protein 350 [Source:MGI Symbol;Acc:MGI:1921331]
ENSMUSG00000030516	6135.47	4278.63	0.520105	2.87409e-05	0.000787121	Tjp1	7	65296165	65527781	-	7811	protein_coding	tight junction protein 1 [Source:MGI Symbol;Acc:MGI:98759]
ENSMUSG00000004328	746.289	329.494	1.17938	2.87467e-05	0.000787121	Hif3a	7	17031507	17062427	-	6710	protein_coding	hypoxia inducible factor 3, alpha subunit [Source:MGI Symbol;Acc:MGI:1859778]
ENSMUSG00000090641	141.266	58.3736	1.2754	2.88296e-05	0.000788024	Zfp712	13	67038596	67061170	-	3968	protein_coding	zinc finger protein 712 [Source:MGI Symbol;Acc:MGI:1925501]
ENSMUSG00000048874	2965.86	2324.55	0.351434	2.89565e-05	0.000790126	Phf3	1	30802339	30873921	-	14190	protein_coding	PHD finger protein 3 [Source:MGI Symbol;Acc:MGI:2446126]
ENSMUSG00000031398	475.983	289.759	0.716706	2.92019e-05	0.00079545	Plxna3	X	74329066	74344689	+	7880	protein_coding	plexin A3 [Source:MGI Symbol;Acc:MGI:107683]
ENSMUSG00000040521	429.31	752.711	-0.810251	2.94069e-05	0.000799656	Tsfm	10	127011572	127030840	-	2904	protein_coding	Ts translation elongation factor, mitochondrial [Source:MGI Symbol;Acc:MGI:1913649]
ENSMUSG00000001280	3368.01	2266.08	0.571538	2.97989e-05	0.000808922	Sp1	15	102406143	102436404	+	8262	protein_coding	trans-acting transcription factor 1 [Source:MGI Symbol;Acc:MGI:98372]
ENSMUSG00000064264	554.504	871.274	-0.652243	2.99472e-05	0.000811554	Zfp428	7	24507006	24515682	+	1308	protein_coding	zinc finger protein 428 [Source:MGI Symbol;Acc:MGI:1916463]
ENSMUSG00000033088	2239.77	1387.69	0.69034	3.01805e-05	0.000816474	Triobp	15	78947724	79005869	+	12302	protein_coding	TRIO and F-actin binding protein [Source:MGI Symbol;Acc:MGI:1349410]
ENSMUSG00000039943	383.859	247.703	0.632261	3.04795e-05	0.000822722	Plcb4	2	135659011	136014593	+	8970	protein_coding	phospholipase C, beta 4 [Source:MGI Symbol;Acc:MGI:107464]
ENSMUSG00000040848	992.24	719.244	0.464705	3.05189e-05	0.000822722	Sft2d2	1	165174337	165194438	-	5702	protein_coding	SFT2 domain containing 2 [Source:MGI Symbol;Acc:MGI:1917362]
ENSMUSG00000030519	366.89	607.487	-0.728398	3.05935e-05	0.000822722	Apba2	7	64501706	64753878	+	3824	protein_coding	amyloid beta (A4) precursor protein-binding, family A, member 2 [Source:MGI Symbol;Acc:MGI:1261791]
ENSMUSG00000028957	217.97	118.564	0.880742	3.06197e-05	0.000822722	Per3	4	151003652	151044665	-	9608	protein_coding	period circadian clock 3 [Source:MGI Symbol;Acc:MGI:1277134]
ENSMUSG00000040929	1352.61	764.063	0.824012	3.07269e-05	0.000823089	Rfx3	19	27761721	28011166	-	11034	protein_coding	regulatory factor X, 3 (influences HLA class II expression) [Source:MGI Symbol;Acc:MGI:106582]
ENSMUSG00000038056	860.256	566.584	0.602711	3.07375e-05	0.000823089	Kmt2c	5	25271798	25498783	-	20291	protein_coding	lysine (K)-specific methyltransferase 2C [Source:MGI Symbol;Acc:MGI:2444959]
ENSMUSG00000027533	2642.04	3902.96	-0.562899	3.08197e-05	0.000823892	Fabp5	3	10012548	10016607	+	3567	protein_coding	fatty acid binding protein 5, epidermal [Source:MGI Symbol;Acc:MGI:101790]
ENSMUSG00000028556	2708.51	1909.33	0.504345	3.1015e-05	0.000827713	Dock7	4	98936671	99120915	-	16818	protein_coding	dedicator of cytokinesis 7 [Source:MGI Symbol;Acc:MGI:1914549]
ENSMUSG00000021250	54.0656	12.8248	2.07584	3.1128e-05	0.000828167	Fos	12	85473890	85477273	+	2352	protein_coding	FBJ osteosarcoma oncogene [Source:MGI Symbol;Acc:MGI:95574]
ENSMUSG00000000594	566.148	229.093	1.30478	3.11369e-05	0.000828167	Gm2a	11	55098115	55113029	+	4127	protein_coding	GM2 ganglioside activator protein [Source:MGI Symbol;Acc:MGI:95762]
ENSMUSG00000019432	8494.92	10882.5	-0.357314	3.12599e-05	0.000830044	Ddx39b	17	35241746	35253707	+	3783	protein_coding	DEAD (Asp-Glu-Ala-Asp) box polypeptide 39B [Source:MGI Symbol;Acc:MGI:99240]
ENSMUSG00000042873	112.967	248.654	-1.1402	3.16042e-05	0.000837776	Lhfpl4	6	113168090	113195384	-	5813	protein_coding	lipoma HMGIC fusion partner-like protein 4 [Source:MGI Symbol;Acc:MGI:3057108]
ENSMUSG00000030201	2867.18	2113.18	0.440046	3.18359e-05	0.000841966	Lrp6	6	134446476	134566965	-	13672	protein_coding	low density lipoprotein receptor-related protein 6 [Source:MGI Symbol;Acc:MGI:1298218]
ENSMUSG00000068284	908.294	623.278	0.543309	3.18688e-05	0.000841966	Usf3	16	44173246	44227465	+	13050	protein_coding	upstream transcription factor family member 3 [Source:MGI Symbol;Acc:MGI:2685454]
ENSMUSG00000055313	172.108	91.2901	0.912141	3.2095e-05	0.000846524	Pgbd1	13	21421275	21441058	-	3585	protein_coding	piggyBac transposable element derived 1 [Source:MGI Symbol;Acc:MGI:2441675]
ENSMUSG00000040414	125.707	214.468	-0.769941	3.21719e-05	0.00084714	Slc25a28	19	43663822	43674881	-	1514	protein_coding	solute carrier family 25, member 28 [Source:MGI Symbol;Acc:MGI:2180509]
ENSMUSG00000021811	1758.23	2788.54	-0.66527	3.22883e-05	0.000848791	Dnajc9	14	20384638	20388910	-	2377	protein_coding	DnaJ heat shock protein family (Hsp40) member C9 [Source:MGI Symbol;Acc:MGI:1915326]
ENSMUSG00000044308	2520.84	1740.1	0.534741	3.24507e-05	0.000851642	Ubr3	2	69897246	70024013	+	9719	protein_coding	ubiquitin protein ligase E3 component n-recognin 3 [Source:MGI Symbol;Acc:MGI:1861100]
ENSMUSG00000027459	349.501	515.93	-0.562763	3.29875e-05	0.000864293	Fam110a	2	151969398	151980219	-	2207	protein_coding	family with sequence similarity 110, member A [Source:MGI Symbol;Acc:MGI:1921097]
ENSMUSG00000058669	72.3987	215.801	-1.57766	3.30561e-05	0.000864659	Nkx2-9	12	56611389	56613284	-	1264	protein_coding	NK2 homeobox 9 [Source:MGI Symbol;Acc:MGI:1270158]
ENSMUSG00000000325	1114.5	1596.36	-0.518679	3.31468e-05	0.000865598	Arvcf	16	18348182	18407076	+	6715	protein_coding	armadillo repeat gene deleted in velocardiofacial syndrome [Source:MGI Symbol;Acc:MGI:109620]
ENSMUSG00000055024	2439.59	1777.73	0.45667	3.32137e-05	0.000865913	Ep300	15	81585351	81652077	+	14273	protein_coding	E1A binding protein p300 [Source:MGI Symbol;Acc:MGI:1276116]
ENSMUSG00000020135	116.114	255.121	-1.13697	3.34341e-05	0.000870224	Apc2	10	80295977	80318263	+	11281	protein_coding	adenomatosis polyposis coli 2 [Source:MGI Symbol;Acc:MGI:1346052]
ENSMUSG00000032977	695.521	1066.82	-0.616825	3.36231e-05	0.000873704	Fam207a	10	77486661	77515785	-	2679	protein_coding	family with sequence similarity 207, member A [Source:MGI Symbol;Acc:MGI:1916334]
ENSMUSG00000028803	256.327	137.367	0.899968	3.40237e-05	0.00088266	Nipal3	4	135445420	135495038	-	7588	protein_coding	NIPA-like domain containing 3 [Source:MGI Symbol;Acc:MGI:1921802]
ENSMUSG00000063445	1163.83	1990.17	-0.773845	3.42391e-05	0.000886793	Nmral1	16	4710059	4719356	-	3891	protein_coding	NmrA-like family domain containing 1 [Source:MGI Symbol;Acc:MGI:1915074]
ENSMUSG00000006398	3950.59	5246.23	-0.409202	3.43021e-05	0.00088697	Cdc20	4	118432901	118437352	-	1868	protein_coding	cell division cycle 20 [Source:MGI Symbol;Acc:MGI:1859866]
ENSMUSG00000021721	0.187632	7.5332	-4.85105	3.43883e-05	1	Htr1a	13	105443639	105448122	+	4484	protein_coding	5-hydroxytryptamine (serotonin) receptor 1A [Source:MGI Symbol;Acc:MGI:96273]
ENSMUSG00000044147	1549.96	2185.87	-0.49619	3.44562e-05	0.000889499	Arf6	12	69372150	69373783	+	1534	protein_coding	ADP-ribosylation factor 6 [Source:MGI Symbol;Acc:MGI:99435]
ENSMUSG00000026615	9864.91	6058.74	0.703289	3.51648e-05	0.000906311	Eprs	1	185363044	185428360	+	18102	protein_coding	glutamyl-prolyl-tRNA synthetase [Source:MGI Symbol;Acc:MGI:97838]
ENSMUSG00000028873	2896.46	3869.4	-0.417818	3.52997e-05	0.000908306	Cdca8	4	124918465	124939311	-	5177	protein_coding	cell division cycle associated 8 [Source:MGI Symbol;Acc:MGI:1196274]
ENSMUSG00000018661	599.048	825.011	-0.462327	3.58992e-05	0.000922231	Cog1	11	113649169	113667054	+	4987	protein_coding	component of oligomeric golgi complex 1 [Source:MGI Symbol;Acc:MGI:1333873]
ENSMUSG00000025825	383.014	590.844	-0.625225	3.60126e-05	0.000923642	Iscu	5	113772748	113778288	+	2176	protein_coding	iron-sulfur cluster assembly enzyme [Source:MGI Symbol;Acc:MGI:1913633]
ENSMUSG00000022185	2931.99	4971.35	-0.761729	3.61789e-05	0.000926382	Acin1	14	54642161	54686931	-	10527	protein_coding	apoptotic chromatin condensation inducer 1 [Source:MGI Symbol;Acc:MGI:1891824]
ENSMUSG00000074582	782.91	582.159	0.428193	3.62367e-05	0.000926382	Arfgef2	2	166805588	166898052	+	8770	protein_coding	ADP-ribosylation factor guanine nucleotide-exchange factor 2 (brefeldin A-inhibited) [Source:MGI Symbol;Acc:MGI:2139354]
ENSMUSG00000028080	890.942	598.488	0.573329	3.63693e-05	0.000926517	Lrba	3	86224680	86782692	+	19324	protein_coding	LPS-responsive beige-like anchor [Source:MGI Symbol;Acc:MGI:1933162]
ENSMUSG00000000088	1527.52	2214.74	-0.535755	3.64683e-05	0.000926517	Cox5a	9	57521274	57532426	+	2101	protein_coding	cytochrome c oxidase subunit 5A [Source:MGI Symbol;Acc:MGI:88474]
ENSMUSG00000046618	279.339	165.452	0.757125	3.6473e-05	0.000926517	Olfml2a	2	38931978	38963753	+	5579	protein_coding	olfactomedin-like 2A [Source:MGI Symbol;Acc:MGI:2444741]
ENSMUSG00000028792	2214.22	3063.99	-0.46851	3.64766e-05	0.000926517	Ak2	4	128991958	129011529	+	2140	protein_coding	adenylate kinase 2 [Source:MGI Symbol;Acc:MGI:87978]
ENSMUSG00000006920	368.446	230.66	0.676281	3.66673e-05	0.000929866	Ezh1	11	101191115	101226463	-	7440	protein_coding	enhancer of zeste 1 polycomb repressive complex 2 subunit [Source:MGI Symbol;Acc:MGI:1097695]
ENSMUSG00000023977	1652.19	1044.34	0.661594	3.68488e-05	0.000932972	Ubr2	17	46928295	47010556	-	9814	protein_coding	ubiquitin protein ligase E3 component n-recognin 2 [Source:MGI Symbol;Acc:MGI:1861099]
ENSMUSG00000020176	38943.8	28208.3	0.465264	3.72773e-05	0.000941097	Grb10	11	11930508	12038683	-	9089	protein_coding	growth factor receptor bound protein 10 [Source:MGI Symbol;Acc:MGI:103232]
ENSMUSG00000055069	96.9387	49.464	0.968555	3.72889e-05	0.000941097	Rab39	9	53684110	53706232	-	2971	protein_coding	RAB39, member RAS oncogene family [Source:MGI Symbol;Acc:MGI:2442855]
ENSMUSG00000031438	395.4	204.362	0.954085	3.73948e-05	0.000942266	Rnf128	X	139563316	139673145	+	3464	protein_coding	ring finger protein 128 [Source:MGI Symbol;Acc:MGI:1914139]
ENSMUSG00000038489	366.933	829.43	-1.17643	3.77711e-05	0.000950233	Polr2l	7	141471860	141475132	-	1650	protein_coding	polymerase (RNA) II (DNA directed) polypeptide L [Source:MGI Symbol;Acc:MGI:1913741]
ENSMUSG00000021482	542.445	391.81	0.470024	3.78727e-05	0.000951274	Aaed1	13	64275280	64312710	-	3850	protein_coding	AhpC/TSA antioxidant enzyme domain containing 1 [Source:MGI Symbol;Acc:MGI:1913379]
ENSMUSG00000037935	4468.92	6391.2	-0.516119	3.85756e-05	0.00096739	Smarce1	11	99209047	99231017	-	6650	protein_coding	SWI/SNF related, matrix associated, actin dependent regulator of chromatin, subfamily e, member 1 [Source:MGI Symbol;Acc:MGI:1927347]
ENSMUSG00000096753	111.18	248.346	-1.16071	3.87848e-05	0.000971096	Fam181a	12	103310975	103317065	+	1537	protein_coding	family with sequence similarity 181, member A [Source:MGI Symbol;Acc:MGI:3647570]
ENSMUSG00000020142	1513.63	732.528	1.04665	3.90858e-05	0.000976837	Slc1a4	11	20302180	20332713	-	3926	protein_coding	solute carrier family 1 (glutamate/neutral amino acid transporter), member 4 [Source:MGI Symbol;Acc:MGI:2135601]
ENSMUSG00000083012	661.335	909.017	-0.458819	3.91378e-05	0.000976837	Fam220a	5	143548706	143564531	+	4475	protein_coding	family with sequence similarity 220, member A [Source:MGI Symbol;Acc:MGI:1914488]
ENSMUSG00000025815	156.053	73.2631	1.08703	3.95155e-05	0.000984708	Dhtkd1	2	5896115	5942792	-	6333	protein_coding	dehydrogenase E1 and transketolase domain containing 1 [Source:MGI Symbol;Acc:MGI:2445096]
ENSMUSG00000028397	639.329	324.766	0.976514	3.97254e-05	0.000988379	Kdm4c	4	74242497	74405860	+	5823	protein_coding	lysine (K)-specific demethylase 4C [Source:MGI Symbol;Acc:MGI:1924054]
ENSMUSG00000037705	0	6.49641	-5.11273	3.99101e-05	1	Tecta	9	42329619	42399929	-	7411	protein_coding	tectorin alpha [Source:MGI Symbol;Acc:MGI:109575]
ENSMUSG00000002486	187.901	295.279	-0.651546	4.00281e-05	0.000994345	Tchp	5	114707760	114722327	+	7397	protein_coding	trichoplein, keratin filament binding [Source:MGI Symbol;Acc:MGI:1925082]
ENSMUSG00000069833	1550.97	868.844	0.835827	4.02473e-05	0.000998221	Ahnak	19	8989284	9076919	+	18543	protein_coding	AHNAK nucleoprotein (desmoyokin) [Source:MGI Symbol;Acc:MGI:1316648]
ENSMUSG00000036934	486.657	344.151	0.499287	4.07543e-05	0.00100921	4921524J17Rik	8	85408759	85432833	-	1679	protein_coding	RIKEN cDNA 4921524J17 gene [Source:MGI Symbol;Acc:MGI:1913964]
ENSMUSG00000064193	842.488	592.38	0.508133	4.08647e-05	0.00101036	Gm4735	2	80837141	80838442	+	1302	processed_pseudogene	predicted gene 4735 [Source:MGI Symbol;Acc:MGI:3645521]
ENSMUSG00000031004	7226.81	5431.81	0.411913	4.09463e-05	0.0010108	Mki67	7	135689784	135716361	-	10061	protein_coding	antigen identified by monoclonal antibody Ki 67 [Source:MGI Symbol;Acc:MGI:106035]
ENSMUSG00000075595	1769.51	1275.55	0.472003	4.11479e-05	0.00101419	Zfp652	11	95712673	95835115	+	15444	protein_coding	zinc finger protein 652 [Source:MGI Symbol;Acc:MGI:2442221]
ENSMUSG00000024713	415.914	270.786	0.6195	4.15037e-05	0.00101982	Pcsk5	19	17432832	17837632	-	9346	protein_coding	proprotein convertase subtilisin/kexin type 5 [Source:MGI Symbol;Acc:MGI:97515]
ENSMUSG00000038648	1585.98	1069.96	0.567695	4.15054e-05	0.00101982	Creb3l2	6	37327255	37442146	-	7283	protein_coding	cAMP responsive element binding protein 3-like 2 [Source:MGI Symbol;Acc:MGI:2442695]
ENSMUSG00000035356	85.4622	43.4499	0.975052	4.19537e-05	0.00102923	Nfkbiz	16	55811375	55838899	-	5018	protein_coding	nuclear factor of kappa light polypeptide gene enhancer in B cells inhibitor, zeta [Source:MGI Symbol;Acc:MGI:1931595]
ENSMUSG00000036427	19220.2	9182.24	1.06568	4.2089e-05	0.00103095	Gpi1	7	34201330	34230336	-	6452	protein_coding	glucose phosphate isomerase 1 [Source:MGI Symbol;Acc:MGI:95797]
ENSMUSG00000066477	14.5924	69.3813	-2.25302	4.21656e-05	0.00103123	Gm16551	9	74847983	74860134	+	3708	processed_transcript	predicted gene 16551 [Source:MGI Symbol;Acc:MGI:4414971]
ENSMUSG00000021745	2153.85	1655.42	0.379524	4.24039e-05	0.00103545	Ptprg	14	11553532	12242041	+	11009	protein_coding	protein tyrosine phosphatase, receptor type, G [Source:MGI Symbol;Acc:MGI:97814]
ENSMUSG00000001729	4115.7	6060	-0.558163	4.29513e-05	0.00104528	Akt1	12	112653821	112674884	-	4098	protein_coding	thymoma viral proto-oncogene 1 [Source:MGI Symbol;Acc:MGI:87986]
ENSMUSG00000038759	4949.52	3522.03	0.49093	4.29818e-05	0.00104528	Nup205	6	35177421	35247596	+	9306	protein_coding	nucleoporin 205 [Source:MGI Symbol;Acc:MGI:2141625]
ENSMUSG00000032267	1354.35	1050.2	0.366689	4.30048e-05	0.00104528	Usp28	9	48985375	49042517	+	5832	protein_coding	ubiquitin specific peptidase 28 [Source:MGI Symbol;Acc:MGI:2442293]
ENSMUSG00000026768	568.68	283.489	1.00331	4.33276e-05	0.00105151	Itga8	2	12106632	12301922	-	7368	protein_coding	integrin alpha 8 [Source:MGI Symbol;Acc:MGI:109442]
ENSMUSG00000017677	711.251	1345.91	-0.919876	4.34692e-05	0.00105241	Wsb1	11	79239372	79254671	-	3987	protein_coding	WD repeat and SOCS box-containing 1 [Source:MGI Symbol;Acc:MGI:1926139]
ENSMUSG00000051910	739.269	509.087	0.538234	4.34979e-05	0.00105241	Sox6	7	115470872	116038796	-	14832	protein_coding	SRY (sex determining region Y)-box 6 [Source:MGI Symbol;Acc:MGI:98368]
ENSMUSG00000037509	165.464	49.9994	1.72515	4.39035e-05	0.0010606	Arhgef4	1	34678188	34813309	+	9861	protein_coding	Rho guanine nucleotide exchange factor (GEF) 4 [Source:MGI Symbol;Acc:MGI:2442507]
ENSMUSG00000034647	180.537	85.8429	1.07009	4.41191e-05	0.00106384	Ankrd12	17	65965698	66077089	-	13748	protein_coding	ankyrin repeat domain 12 [Source:MGI Symbol;Acc:MGI:1914357]
ENSMUSG00000002372	2225.92	3329.28	-0.580725	4.42067e-05	0.00106384	Ranbp3	17	56673294	56711764	+	6960	protein_coding	RAN binding protein 3 [Source:MGI Symbol;Acc:MGI:1919060]
ENSMUSG00000056735	179.108	82.2063	1.12129	4.42396e-05	0.00106384	A930024E05Rik	5	122989354	122998345	+	1896	antisense	RIKEN cDNA A930024E05 gene [Source:MGI Symbol;Acc:MGI:1924414]
ENSMUSG00000032289	1062.34	603.773	0.815318	4.44233e-05	0.00106663	Thsd4	9	59966931	60522046	-	13986	protein_coding	thrombospondin, type I, domain containing 4 [Source:MGI Symbol;Acc:MGI:2672033]
ENSMUSG00000097767	52.7831	128.085	-1.27897	4.45182e-05	0.00106729	Miat	5	112213228	112229395	-	9293	lincRNA	myocardial infarction associated transcript (non-protein coding) [Source:MGI Symbol;Acc:MGI:2444886]
ENSMUSG00000055762	6051.45	7895.01	-0.383615	4.56244e-05	0.00109215	Eef1d	15	75894205	75909556	-	6488	protein_coding	eukaryotic translation elongation factor 1 delta (guanine nucleotide exchange protein) [Source:MGI Symbol;Acc:MGI:1913906]
ENSMUSG00000045205	1037.94	701.063	0.566734	4.58225e-05	0.00109522	Dpy19l4	4	11261315	11322137	-	8101	protein_coding	dpy-19-like 4 (C. elegans) [Source:MGI Symbol;Acc:MGI:2685869]
ENSMUSG00000079598	41.5262	86.1732	-1.05056	4.58914e-05	0.00109522	Clec2l	6	38663069	38680864	+	1428	protein_coding	C-type lectin domain family 2, member L [Source:MGI Symbol;Acc:MGI:2141402]
ENSMUSG00000033054	1001.69	748.837	0.420145	4.6152e-05	0.00109978	Npat	9	53537047	53574342	+	6248	protein_coding	nuclear protein in the AT region [Source:MGI Symbol;Acc:MGI:107605]
ENSMUSG00000020611	2411.01	1480.51	0.703502	4.62709e-05	0.00110068	Gna13	11	109362831	109401369	+	6421	protein_coding	guanine nucleotide binding protein, alpha 13 [Source:MGI Symbol;Acc:MGI:95768]
ENSMUSG00000049532	2094.28	2863.75	-0.451601	4.63291e-05	0.00110068	Sall2	14	52311172	52328762	-	5433	protein_coding	spalt like transcription factor 2 [Source:MGI Symbol;Acc:MGI:1354373]
ENSMUSG00000001983	292.221	454.898	-0.638274	4.67632e-05	0.00110933	Taco1	11	106066061	106073612	+	1383	protein_coding	translational activator of mitochondrially encoded cytochrome c oxidase I [Source:MGI Symbol;Acc:MGI:1917457]
ENSMUSG00000068141	270.626	459.978	-0.764697	4.72231e-05	0.00111856	Gm10232	17	3044014	3044733	-	720	processed_pseudogene	predicted pseudogene 10232 [Source:MGI Symbol;Acc:MGI:3641637]
ENSMUSG00000004849	1072.42	1599.15	-0.57634	4.74686e-05	0.00112269	Ap1s1	5	137034993	137046135	-	2198	protein_coding	adaptor protein complex AP-1, sigma 1 [Source:MGI Symbol;Acc:MGI:1098244]
ENSMUSG00000028463	116.645	12.8501	3.17858	4.76973e-05	0.00112641	Car9	4	43506966	43513729	+	2304	protein_coding	carbonic anhydrase 9 [Source:MGI Symbol;Acc:MGI:2447188]
ENSMUSG00000024790	580.436	998.146	-0.781826	4.81038e-05	0.00113391	Sac3d1	19	6116004	6118586	-	1374	protein_coding	SAC3 domain containing 1 [Source:MGI Symbol;Acc:MGI:1913656]
ENSMUSG00000021733	1634.5	1022.91	0.676003	4.81584e-05	0.00113391	Slc4a7	14	14702279	14799940	+	15205	protein_coding	solute carrier family 4, sodium bicarbonate cotransporter, member 7 [Source:MGI Symbol;Acc:MGI:2443878]
ENSMUSG00000029029	196.245	313.982	-0.67848	4.86312e-05	0.00114334	Wrap73	4	154142372	154167420	+	4335	protein_coding	WD repeat containing, antisense to Trp73 [Source:MGI Symbol;Acc:MGI:1891749]
ENSMUSG00000020864	1418.88	1916.83	-0.433986	4.88548e-05	0.00114587	Ankrd40	11	94328001	94341841	+	4255	protein_coding	ankyrin repeat domain 40 [Source:MGI Symbol;Acc:MGI:1918702]
ENSMUSG00000025371	546.094	1025.69	-0.909286	4.89668e-05	0.00114587	Chmp6	11	119913441	119919548	+	2432	protein_coding	charged multivesicular body protein 6 [Source:MGI Symbol;Acc:MGI:3583942]
ENSMUSG00000041168	4017.16	3064.63	0.390471	4.89957e-05	0.00114587	Lonp1	17	56614297	56626887	-	4374	protein_coding	lon peptidase 1, mitochondrial [Source:MGI Symbol;Acc:MGI:1921392]
ENSMUSG00000036860	397.877	608.493	-0.612804	4.90291e-05	0.00114587	Mrpl55	11	59202486	59206134	+	1027	protein_coding	mitochondrial ribosomal protein L55 [Source:MGI Symbol;Acc:MGI:1914462]
ENSMUSG00000022565	1219.22	826.54	0.559903	4.91764e-05	0.00114762	Plec	15	76170974	76232574	-	18113	protein_coding	plectin [Source:MGI Symbol;Acc:MGI:1277961]
ENSMUSG00000023960	131.843	53.863	1.28749	4.94639e-05	0.00115263	Enpp5	17	44078813	44086567	+	4858	protein_coding	ectonucleotide pyrophosphatase/phosphodiesterase 5 [Source:MGI Symbol;Acc:MGI:1933830]
ENSMUSG00000032802	159.535	256.214	-0.68145	4.96628e-05	0.00115556	Srxn1	2	152105516	152111376	+	2820	protein_coding	sulfiredoxin 1 homolog (S. cerevisiae) [Source:MGI Symbol;Acc:MGI:104971]
ENSMUSG00000040785	11152.9	7707.91	0.532992	5.00464e-05	0.00116277	Ttc3	16	94370618	94469343	+	16220	protein_coding	tetratricopeptide repeat domain 3 [Source:MGI Symbol;Acc:MGI:1276539]
ENSMUSG00000038046	167.735	286.638	-0.772525	5.03947e-05	0.00116914	Mrm3	11	76243715	76250619	+	1935	protein_coding	mitochondrial rRNA methyltransferase 3 [Source:MGI Symbol;Acc:MGI:1914640]
ENSMUSG00000028173	5414.91	3309.97	0.710207	5.0583e-05	0.00117179	Wls	3	159839672	159938664	+	8792	protein_coding	wntless WNT ligand secretion mediator [Source:MGI Symbol;Acc:MGI:1915401]
ENSMUSG00000039737	304.898	507.601	-0.735163	5.07677e-05	0.00117435	Prkrip1	5	136178127	136198963	-	3967	protein_coding	Prkr interacting protein 1 (IL11 inducible) [Source:MGI Symbol;Acc:MGI:1914051]
ENSMUSG00000030536	2209.13	1603.82	0.462209	5.09061e-05	0.00117583	Iqgap1	7	80711583	80825974	-	16538	protein_coding	IQ motif containing GTPase activating protein 1 [Source:MGI Symbol;Acc:MGI:1352757]
ENSMUSG00000060950	333.571	678.648	-1.02418	5.11048e-05	0.00117869	Trmt61a	12	111678105	111683902	+	2433	protein_coding	tRNA methyltransferase 61A [Source:MGI Symbol;Acc:MGI:2443487]
ENSMUSG00000009248	53.4403	10.7576	2.31266	5.12599e-05	0.00118055	Ascl2	7	142966829	142969264	-	1623	protein_coding	achaete-scute family bHLH transcription factor 2 [Source:MGI Symbol;Acc:MGI:96920]
ENSMUSG00000000552	1223.87	1955.89	-0.676442	5.13903e-05	0.00118183	Zfp385a	15	103313895	103340093	-	2515	protein_coding	zinc finger protein 385A [Source:MGI Symbol;Acc:MGI:1352495]
ENSMUSG00000022822	673.666	448.513	0.587125	5.17892e-05	0.00118927	Abcc5	16	20331303	20426394	-	10681	protein_coding	ATP-binding cassette, sub-family C (CFTR/MRP), member 5 [Source:MGI Symbol;Acc:MGI:1351644]
ENSMUSG00000010830	224.267	109.745	1.0317	5.18999e-05	0.00119008	Kdelr3	15	79516411	79527739	+	1411	protein_coding	KDEL (Lys-Asp-Glu-Leu) endoplasmic reticulum protein retention receptor 3 [Source:MGI Symbol;Acc:MGI:2145953]
ENSMUSG00000020272	259.974	156.123	0.733248	5.27627e-05	0.00120564	Stk10	11	32533305	32624587	+	5187	protein_coding	serine/threonine kinase 10 [Source:MGI Symbol;Acc:MGI:1099439]
ENSMUSG00000037411	96.9907	37.4738	1.36374	5.27708e-05	0.00120564	Serpine1	5	137061504	137072268	-	3876	protein_coding	serine (or cysteine) peptidase inhibitor, clade E, member 1 [Source:MGI Symbol;Acc:MGI:97608]
ENSMUSG00000003848	1214.3	1505.1	-0.309854	5.28808e-05	0.00120564	Nob1	8	107412486	107425051	-	3486	protein_coding	NIN1/RPN12 binding protein 1 homolog [Source:MGI Symbol;Acc:MGI:1914869]
ENSMUSG00000020263	498.142	322.279	0.629069	5.28835e-05	0.00120564	Appl2	10	83600033	83648738	-	5949	protein_coding	adaptor protein, phosphotyrosine interaction, PH domain and leucine zipper containing 2 [Source:MGI Symbol;Acc:MGI:2384914]
ENSMUSG00000024952	185.103	105.729	0.806948	5.30197e-05	0.00120658	Rps6ka4	19	6829085	6840601	-	3119	protein_coding	ribosomal protein S6 kinase, polypeptide 4 [Source:MGI Symbol;Acc:MGI:1930076]
ENSMUSG00000037400	1415.4	1050.56	0.429946	5.30776e-05	0.00120658	Atp11b	3	35754106	35856276	+	9176	protein_coding	ATPase, class VI, type 11B [Source:MGI Symbol;Acc:MGI:1923545]
ENSMUSG00000021094	175.835	95.9678	0.874096	5.33797e-05	0.0012117	Dhrs7	12	72650353	72664909	-	3541	protein_coding	dehydrogenase/reductase (SDR family) member 7 [Source:MGI Symbol;Acc:MGI:1913625]
ENSMUSG00000029201	2057.45	1488.92	0.466461	5.36177e-05	0.00121396	Ugdh	5	65413221	65435949	-	6752	protein_coding	UDP-glucose dehydrogenase [Source:MGI Symbol;Acc:MGI:1306785]
ENSMUSG00000021792	764.684	535.627	0.513017	5.36326e-05	0.00121396	Fam213a	14	40993740	41013788	-	2948	protein_coding	family with sequence similarity 213, member A [Source:MGI Symbol;Acc:MGI:1917814]
ENSMUSG00000041203	1508.87	2590.46	-0.779671	5.3781e-05	0.00121415	Trir	8	85026823	85030286	+	902	protein_coding	telomerase RNA component interacting RNase [Source:MGI Symbol;Acc:MGI:1922833]
ENSMUSG00000079487	1191.13	836.443	0.510353	5.37949e-05	0.00121415	Med12	X	101274030	101297465	+	7704	protein_coding	mediator complex subunit 12 [Source:MGI Symbol;Acc:MGI:1926212]
ENSMUSG00000040693	30.9467	2.15826	3.8336	5.40185e-05	0.00121746	Slco4c1	1	96816270	96872171	-	4908	protein_coding	solute carrier organic anion transporter family, member 4C1 [Source:MGI Symbol;Acc:MGI:2442784]
ENSMUSG00000024921	1044.51	631.78	0.725428	5.4537e-05	0.00122739	Smarca2	19	26605050	26778322	+	14269	protein_coding	SWI/SNF related, matrix associated, actin dependent regulator of chromatin, subfamily a, member 2 [Source:MGI Symbol;Acc:MGI:99603]
ENSMUSG00000022021	856.992	663.23	0.370346	5.46677e-05	0.00122859	Diaph3	14	86655367	87141235	-	5569	protein_coding	diaphanous related formin 3 [Source:MGI Symbol;Acc:MGI:1927222]
ENSMUSG00000021668	207.894	99.2296	1.06539	5.48049e-05	0.00122992	Polk	13	96480690	96542579	-	5553	protein_coding	polymerase (DNA directed), kappa [Source:MGI Symbol;Acc:MGI:1349767]
ENSMUSG00000020211	1707.26	2894.62	-0.761803	5.50132e-05	0.00123284	Sf3a2	10	80798198	80804924	+	2658	protein_coding	splicing factor 3a, subunit 2 [Source:MGI Symbol;Acc:MGI:104912]
ENSMUSG00000042726	311.612	500.628	-0.68392	5.51738e-05	0.00123469	Trafd1	5	121371725	121385632	-	4486	protein_coding	TRAF type zinc finger domain containing 1 [Source:MGI Symbol;Acc:MGI:1923551]
ENSMUSG00000011752	24993.8	18684.1	0.419748	5.52835e-05	0.00123539	Pgam1	19	41911871	41918664	+	1831	protein_coding	phosphoglycerate mutase 1 [Source:MGI Symbol;Acc:MGI:97552]
ENSMUSG00000024309	643.36	1161.23	-0.852086	5.54901e-05	0.00123826	Pfdn6	17	33938821	33940343	-	1193	protein_coding	prefoldin subunit 6 [Source:MGI Symbol;Acc:MGI:95908]
ENSMUSG00000055302	7485.79	10319.6	-0.463158	5.5674e-05	0.00124061	Mrfap1	5	36794867	36796772	-	1648	protein_coding	Morf4 family associated protein 1 [Source:MGI Symbol;Acc:MGI:1914818]
ENSMUSG00000040380	40.4741	8.22478	2.28085	5.60023e-05	0.00124617	Cbln3	14	55878913	55884392	-	4866	protein_coding	cerebellin 3 precursor protein [Source:MGI Symbol;Acc:MGI:1889286]
ENSMUSG00000001415	1778.83	2675.34	-0.588713	5.62211e-05	0.00124928	Smg5	3	88336260	88362338	+	6956	protein_coding	Smg-5 homolog, nonsense mediated mRNA decay factor (C. elegans) [Source:MGI Symbol;Acc:MGI:2447364]
ENSMUSG00000054871	229.293	403.006	-0.813376	5.63064e-05	0.00124942	Tmem158	9	123259053	123260764	-	1712	protein_coding	transmembrane protein 158 [Source:MGI Symbol;Acc:MGI:1919559]
ENSMUSG00000040195	960.806	665.596	0.5296	5.70966e-05	0.00126517	Nemp1	10	127666901	127701049	+	7822	protein_coding	nuclear envelope integral membrane protein 1 [Source:MGI Symbol;Acc:MGI:2446113]
ENSMUSG00000081738	954.555	1509.36	-0.660978	5.72929e-05	0.00126775	Hmgb1-ps2	X	146175942	146176577	+	636	processed_pseudogene	high mobility group box 1, pseudogene 2 [Source:MGI Symbol;Acc:MGI:3768537]
ENSMUSG00000071054	2921	4067.02	-0.477504	5.75033e-05	0.00127062	Safb	17	56584825	56606294	+	7268	protein_coding	scaffold attachment factor B [Source:MGI Symbol;Acc:MGI:2146974]
ENSMUSG00000020570	1579.01	1130.34	0.482415	5.77609e-05	0.00127453	Sypl	12	32953891	32979860	+	8345	protein_coding	synaptophysin-like protein [Source:MGI Symbol;Acc:MGI:108081]
ENSMUSG00000015217	3516.85	6005.22	-0.771934	5.79937e-05	0.00127788	Hmgb3	X	71555918	71560676	+	2234	protein_coding	high mobility group box 3 [Source:MGI Symbol;Acc:MGI:1098219]
ENSMUSG00000025469	235.257	406.326	-0.790129	5.90205e-05	0.0012987	Msx3	7	140046157	140049089	-	2356	protein_coding	msh homeobox 3 [Source:MGI Symbol;Acc:MGI:106587]
ENSMUSG00000026628	283.284	128.458	1.13875	5.92961e-05	0.00130295	Atf3	1	191170296	191218039	-	2154	protein_coding	activating transcription factor 3 [Source:MGI Symbol;Acc:MGI:109384]
ENSMUSG00000019775	55.2579	22.1704	1.31022	5.99006e-05	0.0013144	Rgs17	10	5825663	5922400	-	8298	protein_coding	regulator of G-protein signaling 17 [Source:MGI Symbol;Acc:MGI:1927469]
ENSMUSG00000032116	5284.79	3574.2	0.564248	6.00449e-05	0.00131574	Stt3a	9	36729344	36767679	-	8948	protein_coding	STT3, subunit of the oligosaccharyltransferase complex, homolog A (S. cerevisiae) [Source:MGI Symbol;Acc:MGI:105124]
ENSMUSG00000070462	1308.65	2040.84	-0.641272	6.08561e-05	0.00133167	Tlnrd1	7	83879873	83884305	-	4433	protein_coding	talin rod domain containing 1 [Source:MGI Symbol;Acc:MGI:1891420]
ENSMUSG00000046756	918.859	1492	-0.69913	6.12479e-05	0.00133666	Mrps7	11	115603925	115608036	+	2072	protein_coding	mitchondrial ribosomal protein S7 [Source:MGI Symbol;Acc:MGI:1354367]
ENSMUSG00000029196	335.18	527.816	-0.654593	6.12534e-05	0.00133666	Tada2b	5	36473670	36484285	-	3791	protein_coding	transcriptional adaptor 2B [Source:MGI Symbol;Acc:MGI:3035274]
ENSMUSG00000020719	14925.3	19625.9	-0.394997	6.28828e-05	0.00137021	Ddx5	11	106780355	106789185	-	5775	protein_coding	DEAD (Asp-Glu-Ala-Asp) box polypeptide 5 [Source:MGI Symbol;Acc:MGI:105037]
ENSMUSG00000039041	1594.18	2977.54	-0.901245	6.29645e-05	0.00137021	Adrm1	2	180171485	180176286	+	4457	protein_coding	adhesion regulating molecule 1 [Source:MGI Symbol;Acc:MGI:1929289]
ENSMUSG00000037487	5637.03	3954.31	0.5116	6.32328e-05	0.00137335	Ubr5	15	37967328	38078854	-	15388	protein_coding	ubiquitin protein ligase E3 component n-recognin 5 [Source:MGI Symbol;Acc:MGI:1918040]
ENSMUSG00000028273	1702.23	1199.17	0.505539	6.33262e-05	0.00137335	Pdlim5	3	142239590	142395696	-	8877	protein_coding	PDZ and LIM domain 5 [Source:MGI Symbol;Acc:MGI:1927489]
ENSMUSG00000097340	135.081	78.5718	0.771982	6.33695e-05	0.00137335	Gm26617	X	94793103	94798237	+	4429	lincRNA	predicted gene, 26617 [Source:MGI Symbol;Acc:MGI:5477111]
ENSMUSG00000027502	1026.39	1551.81	-0.596149	6.44819e-05	0.00139555	Rtf2	2	172440556	172469908	+	2644	protein_coding	replication termination factor 2 [Source:MGI Symbol;Acc:MGI:1913654]
ENSMUSG00000042724	233.624	140.235	0.736159	6.46399e-05	0.00139705	Map3k9	12	81721010	81781175	-	5902	protein_coding	mitogen-activated protein kinase kinase kinase 9 [Source:MGI Symbol;Acc:MGI:2449952]
ENSMUSG00000016534	2986.91	1767.55	0.756912	6.47538e-05	0.0013976	Lamp2	X	38401357	38456454	-	9552	protein_coding	lysosomal-associated membrane protein 2 [Source:MGI Symbol;Acc:MGI:96748]
ENSMUSG00000049659	819.828	580.527	0.497431	6.5128e-05	0.00140376	Aftph	11	20685084	20741589	-	6979	protein_coding	aftiphilin [Source:MGI Symbol;Acc:MGI:1923012]
ENSMUSG00000018501	4216.71	3328.28	0.341162	6.6247e-05	0.00142593	Ncor1	11	62316426	62458541	-	12811	protein_coding	nuclear receptor co-repressor 1 [Source:MGI Symbol;Acc:MGI:1349717]
ENSMUSG00000097023	2.33001	16.9672	-2.84693	6.64587e-05	0.00142855	Mir9-3hg	7	79500026	79534403	+	4365	lincRNA	Mir9-3 host gene [Source:MGI Symbol;Acc:MGI:2142071]
ENSMUSG00000040918	544.062	277.98	0.9684	6.67934e-05	0.00143379	Slc19a2	1	164249046	164265385	+	3838	protein_coding	solute carrier family 19 (thiamine transporter), member 2 [Source:MGI Symbol;Acc:MGI:1928761]
ENSMUSG00000058793	2920.57	1718.85	0.764679	6.70759e-05	0.0014379	Cds2	2	132263148	132312050	+	9125	protein_coding	CDP-diacylglycerol synthase (phosphatidate cytidylyltransferase) 2 [Source:MGI Symbol;Acc:MGI:1332236]
ENSMUSG00000028010	847.04	1336.74	-0.65861	6.74856e-05	0.00144354	Gar1	3	129824912	129831396	-	1714	protein_coding	GAR1 ribonucleoprotein [Source:MGI Symbol;Acc:MGI:1930948]
ENSMUSG00000029030	1047.97	1523.19	-0.53926	6.75219e-05	0.00144354	Tprgl	4	154157485	154160666	-	2242	protein_coding	transformation related protein 63 regulated like [Source:MGI Symbol;Acc:MGI:1915058]
ENSMUSG00000029994	133.787	63.5507	1.07173	6.8055e-05	0.00145297	Anxa4	6	86736840	86793584	-	4645	protein_coding	annexin A4 [Source:MGI Symbol;Acc:MGI:88030]
ENSMUSG00000020955	150.442	285.326	-0.923111	6.83601e-05	0.00145752	Ap4s1	12	51691033	51744786	+	1137	protein_coding	adaptor-related protein complex AP-4, sigma 1 [Source:MGI Symbol;Acc:MGI:1337065]
ENSMUSG00000051515	191.191	330.397	-0.789693	6.8682e-05	0.00146241	Fam181b	7	93079865	93081867	+	2003	protein_coding	family with sequence similarity 181, member B [Source:MGI Symbol;Acc:MGI:1930951]
ENSMUSG00000060301	1060.79	730.39	0.53782	6.97831e-05	0.00148385	2610008E11Rik	10	79064374	79097600	-	5940	protein_coding	RIKEN cDNA 2610008E11 gene [Source:MGI Symbol;Acc:MGI:1919378]
ENSMUSG00000001016	4173.59	5507.53	-0.400111	7.00269e-05	0.00148704	Ilf2	3	90476126	90488379	+	8580	protein_coding	interleukin enhancer binding factor 2 [Source:MGI Symbol;Acc:MGI:1915031]
ENSMUSG00000014905	471.632	279.835	0.753252	7.04144e-05	0.00149326	Dnajb9	12	44205559	44210326	-	2549	protein_coding	DnaJ heat shock protein family (Hsp40) member B9 [Source:MGI Symbol;Acc:MGI:1351618]
ENSMUSG00000051379	2040.84	1418.61	0.524709	7.08417e-05	0.00150031	Flrt3	2	140650914	140671469	-	4865	protein_coding	fibronectin leucine rich transmembrane protein 3 [Source:MGI Symbol;Acc:MGI:1918686]
ENSMUSG00000021256	532.895	821.732	-0.625982	7.10341e-05	0.00150237	Vash1	12	86678700	86692091	+	2599	protein_coding	vasohibin 1 [Source:MGI Symbol;Acc:MGI:2442543]
ENSMUSG00000034573	3399.61	2505.37	0.440423	7.12148e-05	0.00150417	Ptpn13	5	103425192	103598303	+	12102	protein_coding	protein tyrosine phosphatase, non-receptor type 13 [Source:MGI Symbol;Acc:MGI:103293]
ENSMUSG00000045598	1203.06	1846.02	-0.617905	7.2009e-05	0.00151855	Zfp553	7	127233061	127238179	+	3976	protein_coding	zinc finger protein 553 [Source:MGI Symbol;Acc:MGI:2384725]
ENSMUSG00000029414	1241.14	832.137	0.576689	7.20875e-05	0.00151855	Kntc1	5	123749716	123821593	+	7983	protein_coding	kinetochore associated 1 [Source:MGI Symbol;Acc:MGI:2673709]
ENSMUSG00000021203	427.897	264.164	0.695273	7.23608e-05	0.00152227	Otub2	12	103388682	103406350	+	3695	protein_coding	OTU domain, ubiquitin aldehyde binding 2 [Source:MGI Symbol;Acc:MGI:1915399]
ENSMUSG00000028458	229.803	443.336	-0.948356	7.26004e-05	0.00152528	Tesk1	4	43441939	43448064	+	4434	protein_coding	testis specific protein kinase 1 [Source:MGI Symbol;Acc:MGI:1201675]
ENSMUSG00000040152	1628.71	726.457	1.1647	7.28406e-05	0.0015283	Thbs1	2	118111876	118127133	+	6073	protein_coding	thrombospondin 1 [Source:MGI Symbol;Acc:MGI:98737]
ENSMUSG00000057278	1747.68	2371.38	-0.440108	7.33228e-05	0.00153522	Snrpg	6	86371304	86379328	+	1570	protein_coding	small nuclear ribonucleoprotein polypeptide G [Source:MGI Symbol;Acc:MGI:1915261]
ENSMUSG00000092035	22968.4	14912.7	0.623128	7.33649e-05	0.00153522	Peg10	6	4747306	4760517	+	6667	protein_coding	paternally expressed 10 [Source:MGI Symbol;Acc:MGI:2157785]
ENSMUSG00000030695	51858.9	26384.4	0.974897	7.40407e-05	0.00154731	Aldoa	7	126795234	126800751	-	2911	protein_coding	aldolase A, fructose-bisphosphate [Source:MGI Symbol;Acc:MGI:87994]
ENSMUSG00000029782	2083.46	1168.04	0.834913	7.44107e-05	0.00155299	Tmem209	6	30479053	30509783	-	9856	protein_coding	transmembrane protein 209 [Source:MGI Symbol;Acc:MGI:1919899]
ENSMUSG00000029263	276.216	168.664	0.71024	7.4852e-05	0.00156014	Pigg	5	108312609	108349355	+	4573	protein_coding	phosphatidylinositol glycan anchor biosynthesis, class G [Source:MGI Symbol;Acc:MGI:3576484]
ENSMUSG00000035621	4721.15	6971.75	-0.562444	7.56862e-05	0.00157545	Midn	10	80148272	80158368	+	4307	protein_coding	midnolin [Source:MGI Symbol;Acc:MGI:1890222]
ENSMUSG00000020841	2372.01	1645.14	0.527811	7.67143e-05	0.00159475	Cpd	11	76778424	76847018	-	8332	protein_coding	carboxypeptidase D [Source:MGI Symbol;Acc:MGI:107265]
ENSMUSG00000068101	314.143	496.671	-0.661168	7.72439e-05	0.00160365	Cenpm	15	82233779	82244748	-	1617	protein_coding	centromere protein M [Source:MGI Symbol;Acc:MGI:1913820]
ENSMUSG00000055653	14854.2	10181.9	0.544855	7.7816e-05	0.00161341	Gpc3	X	52272426	52613950	-	2690	protein_coding	glypican 3 [Source:MGI Symbol;Acc:MGI:104903]
ENSMUSG00000028670	1373.18	2230.51	-0.699878	7.81159e-05	0.00161611	Lypla2	4	135968224	135972626	-	2054	protein_coding	lysophospholipase 2 [Source:MGI Symbol;Acc:MGI:1347000]
ENSMUSG00000034484	1809.49	1282.98	0.49608	7.81511e-05	0.00161611	Snx2	18	53176365	53220860	+	2013	protein_coding	sorting nexin 2 [Source:MGI Symbol;Acc:MGI:1915054]
ENSMUSG00000095990	66.87	33.4802	0.999797	7.92312e-05	0.00163631	Zfp97	17	17121415	17146831	+	2684	protein_coding	zinc finger protein 97 [Source:MGI Symbol;Acc:MGI:105921]
ENSMUSG00000021690	1557.53	1123.52	0.471091	7.98408e-05	0.00164674	Jmy	13	93430101	93499808	-	8858	protein_coding	junction-mediating and regulatory protein [Source:MGI Symbol;Acc:MGI:1913096]
ENSMUSG00000034708	1402.32	881.899	0.668594	8.10569e-05	0.001668	Grn	11	102430315	102437048	+	3474	protein_coding	granulin [Source:MGI Symbol;Acc:MGI:95832]
ENSMUSG00000008958	1416.97	2112.34	-0.576125	8.10827e-05	0.001668	Vps72	3	95111022	95123051	+	3639	protein_coding	vacuolar protein sorting 72 [Source:MGI Symbol;Acc:MGI:1202305]
ENSMUSG00000039671	3392.81	2529	0.423615	8.17293e-05	0.00167912	Zmynd8	2	165784152	165899016	-	11031	protein_coding	zinc finger, MYND-type containing 8 [Source:MGI Symbol;Acc:MGI:1918025]
ENSMUSG00000037287	756.817	552.32	0.453424	8.23016e-05	0.00168868	Tbcel	9	42412316	42507809	-	8483	protein_coding	tubulin folding cofactor E-like [Source:MGI Symbol;Acc:MGI:1925543]
ENSMUSG00000028527	3051.82	2049.3	0.574434	8.24963e-05	0.00169048	Ak4	4	101419277	101466995	+	4646	protein_coding	adenylate kinase 4 [Source:MGI Symbol;Acc:MGI:87979]
ENSMUSG00000041040	2557.96	1448.2	0.820586	8.30305e-05	0.00169889	Fam117b	1	59913006	59985346	+	7290	protein_coding	family with sequence similarity 117, member B [Source:MGI Symbol;Acc:MGI:1920000]
ENSMUSG00000053604	274.154	408.803	-0.575669	8.31219e-05	0.00169889	Rpia	6	70765720	70792232	-	5359	protein_coding	ribose 5-phosphate isomerase A [Source:MGI Symbol;Acc:MGI:103254]
ENSMUSG00000096225	9.31263	40.1311	-2.10327	8.37371e-05	0.00170925	Lhx8	3	154306294	154330659	-	2532	protein_coding	LIM homeobox protein 8 [Source:MGI Symbol;Acc:MGI:1096343]
ENSMUSG00000038119	3001.36	1751.4	0.777114	8.41923e-05	0.00171633	Cdon	9	35421128	35507652	+	7715	protein_coding	cell adhesion molecule-related/down-regulated by oncogenes [Source:MGI Symbol;Acc:MGI:1926387]
ENSMUSG00000020808	1660.15	2464.57	-0.570011	8.47262e-05	0.00172499	Pimreg	11	72042032	72047370	+	2529	protein_coding	PICALM interacting mitotic regulator [Source:MGI Symbol;Acc:MGI:1924434]
ENSMUSG00000025515	30.7535	2.40309	3.63254	8.48481e-05	0.00172525	Muc2	7	141690340	141754693	+	7127	protein_coding	mucin 2 [Source:MGI Symbol;Acc:MGI:1339364]
ENSMUSG00000022453	544.781	217.867	1.32134	8.50529e-05	0.00172719	Naga	15	82329532	82338925	-	2577	protein_coding	N-acetyl galactosaminidase, alpha [Source:MGI Symbol;Acc:MGI:1261422]
ENSMUSG00000042997	646.431	388.511	0.733931	8.55565e-05	0.00173518	Nhlrc3	3	53448583	53463332	-	9046	protein_coding	NHL repeat containing 3 [Source:MGI Symbol;Acc:MGI:2444520]
ENSMUSG00000069793	202.07	491.162	-1.28095	8.57025e-05	0.00173591	Slfn9	11	82978390	82991830	-	5965	protein_coding	schlafen 9 [Source:MGI Symbol;Acc:MGI:2445121]
ENSMUSG00000031232	2356.66	1724.7	0.450389	8.59808e-05	0.00173932	Magt1	X	105968084	106011906	-	4672	protein_coding	magnesium transporter 1 [Source:MGI Symbol;Acc:MGI:1914325]
ENSMUSG00000024217	2072.28	2994.17	-0.530881	8.667e-05	0.00175003	Snrpc	17	27838150	27851968	+	6521	protein_coding	U1 small nuclear ribonucleoprotein C [Source:MGI Symbol;Acc:MGI:109489]
ENSMUSG00000038861	492.263	684.967	-0.476747	8.67318e-05	0.00175003	Pi4kb	3	94974731	95006843	+	3880	protein_coding	phosphatidylinositol 4-kinase beta [Source:MGI Symbol;Acc:MGI:1334433]
ENSMUSG00000052516	860.253	520.4	0.725545	8.71215e-05	0.00175565	Robo2	16	73891839	74411825	-	16983	protein_coding	roundabout guidance receptor 2 [Source:MGI Symbol;Acc:MGI:1890110]
ENSMUSG00000032253	2442.38	1756.9	0.475182	8.72527e-05	0.00175606	Phip	9	82866159	82975516	-	33312	protein_coding	pleckstrin homology domain interacting protein [Source:MGI Symbol;Acc:MGI:1932404]
ENSMUSG00000068699	2099.54	1097.18	0.936226	8.74716e-05	0.00175739	Flnc	6	29433256	29461883	+	9402	protein_coding	filamin C, gamma [Source:MGI Symbol;Acc:MGI:95557]
ENSMUSG00000031090	119.442	66.5478	0.844837	8.75478e-05	0.00175739	Nadsyn1	7	143795584	143822849	-	3306	protein_coding	NAD synthetase 1 [Source:MGI Symbol;Acc:MGI:1926164]
ENSMUSG00000025764	1111.1	838.491	0.406449	8.76528e-05	0.00175739	Jade1	3	41555731	41616864	+	8492	protein_coding	jade family PHD finger 1 [Source:MGI Symbol;Acc:MGI:1925835]
ENSMUSG00000026553	8039.75	5840.14	0.46112	8.905e-05	0.00178315	Copa	1	172082529	172122330	+	9427	protein_coding	coatomer protein complex subunit alpha [Source:MGI Symbol;Acc:MGI:1334462]
ENSMUSG00000019362	817.931	1442.17	-0.818033	8.91953e-05	0.00178379	D8Ertd738e	8	84246238	84249719	-	616	protein_coding	DNA segment, Chr 8, ERATO Doi 738, expressed [Source:MGI Symbol;Acc:MGI:1289231]
ENSMUSG00000035478	3562.9	5013.89	-0.492908	8.963e-05	0.00179022	Mbd3	10	80392539	80399550	-	1987	protein_coding	methyl-CpG binding domain protein 3 [Source:MGI Symbol;Acc:MGI:1333812]
ENSMUSG00000038007	535.65	353.91	0.597771	8.97994e-05	0.00179134	Acer2	4	86874396	86934822	+	7159	protein_coding	alkaline ceramidase 2 [Source:MGI Symbol;Acc:MGI:1920932]
ENSMUSG00000033712	2491.18	3192.22	-0.357871	8.99256e-05	0.0017916	Ccar2	14	70138164	70153811	-	4658	protein_coding	cell cycle activator and apoptosis regulator 2 [Source:MGI Symbol;Acc:MGI:2444228]
ENSMUSG00000025982	11350.2	8309.66	0.449849	9.04314e-05	0.0017994	Sf3b1	1	54985169	55027481	-	11370	protein_coding	splicing factor 3b, subunit 1 [Source:MGI Symbol;Acc:MGI:1932339]
ENSMUSG00000015599	39.7716	87.0311	-1.13442	9.05523e-05	0.00179954	Ttbk1	17	46442448	46487675	-	14097	protein_coding	tau tubulin kinase 1 [Source:MGI Symbol;Acc:MGI:2147036]
ENSMUSG00000041444	1463.42	1019.74	0.520723	9.1183e-05	0.0018098	Arhgap32	9	32116136	32268446	+	17179	protein_coding	Rho GTPase activating protein 32 [Source:MGI Symbol;Acc:MGI:2450166]
ENSMUSG00000026858	325.55	579.041	-0.83034	9.15977e-05	0.00181575	Miga2	2	30364233	30385521	+	6249	protein_coding	mitoguardin 2 [Source:MGI Symbol;Acc:MGI:1922035]
ENSMUSG00000048001	203.379	392.662	-0.950048	9.18487e-05	0.00181844	Hes5	4	154960923	154962371	+	1363	protein_coding	hes family bHLH transcription factor 5 [Source:MGI Symbol;Acc:MGI:104876]
ENSMUSG00000063801	1652.39	2055.43	-0.314713	9.20768e-05	0.00182068	Ap3s2	7	79875325	79920649	-	5905	protein_coding	adaptor-related protein complex 3, sigma 2 subunit [Source:MGI Symbol;Acc:MGI:1337060]
ENSMUSG00000020483	3454.73	4945.81	-0.517731	9.2218e-05	0.00182103	Dynll2	11	87979525	87987533	-	2736	protein_coding	dynein light chain LC8-type 2 [Source:MGI Symbol;Acc:MGI:1915347]
ENSMUSG00000024019	22.0993	54.2761	-1.29337	9.23252e-05	0.00182103	Cmtr1	17	29660595	29705979	+	7890	protein_coding	cap methyltransferase 1 [Source:MGI Symbol;Acc:MGI:1921407]
ENSMUSG00000007050	1278.79	1864.11	-0.543812	9.3294e-05	0.00183785	Lsm2	17	34981862	34985891	+	3152	protein_coding	LSM2 homolog, U6 small nuclear RNA and mRNA degradation associated [Source:MGI Symbol;Acc:MGI:90676]
ENSMUSG00000061360	1924.89	2908.99	-0.59568	9.47568e-05	0.00186192	Phf5a	15	81864520	81871911	-	2166	protein_coding	PHD finger protein 5A [Source:MGI Symbol;Acc:MGI:2156864]
ENSMUSG00000034724	1324.31	855.263	0.630691	9.48235e-05	0.00186192	Cnot6l	5	96070333	96164171	-	10313	protein_coding	CCR4-NOT transcription complex, subunit 6-like [Source:MGI Symbol;Acc:MGI:2443154]
ENSMUSG00000002265	21580.8	14512.6	0.572449	9.48696e-05	0.00186192	Peg3	7	6703892	6730431	-	13324	protein_coding	paternally expressed 3 [Source:MGI Symbol;Acc:MGI:104748]
ENSMUSG00000047881	682.245	475.103	0.521571	9.5685e-05	0.00187417	Rell1	5	63908897	63968897	-	3856	protein_coding	RELT-like 1 [Source:MGI Symbol;Acc:MGI:2140767]
ENSMUSG00000078640	8.49899	26.5115	-1.64493	9.57309e-05	0.00187417	Gm11627	11	102576398	102579461	-	1160	protein_coding	predicted gene 11627 [Source:MGI Symbol;Acc:MGI:3650659]
ENSMUSG00000029570	613.361	927.716	-0.597047	9.60155e-05	0.00187741	Lfng	5	140607320	140615545	+	2505	protein_coding	LFNG O-fucosylpeptide 3-beta-N-acetylglucosaminyltransferase [Source:MGI Symbol;Acc:MGI:1095413]
ENSMUSG00000032913	923.359	519.992	0.828133	9.61389e-05	0.0018775	Lrig2	3	104396418	104511918	-	11755	protein_coding	leucine-rich repeats and immunoglobulin-like domains 2 [Source:MGI Symbol;Acc:MGI:2443718]
ENSMUSG00000040054	3277.37	2467.1	0.409683	9.66355e-05	0.00188487	Baz2a	10	128091577	128129303	+	10730	protein_coding	bromodomain adjacent to zinc finger domain, 2A [Source:MGI Symbol;Acc:MGI:2151152]
ENSMUSG00000040128	1892.7	1139.79	0.731215	9.67621e-05	0.00188501	Pnrc1	4	33245423	33290163	-	2095	protein_coding	proline-rich nuclear receptor coactivator 1 [Source:MGI Symbol;Acc:MGI:1917838]
ENSMUSG00000059518	407.483	567.495	-0.478042	9.70522e-05	0.00188834	Znhit1	5	136982164	136988021	-	1860	protein_coding	zinc finger, HIT domain containing 1 [Source:MGI Symbol;Acc:MGI:1917353]
ENSMUSG00000020583	183.884	105.554	0.800037	9.77079e-05	0.00189875	Matn3	12	8947929	8972028	+	3014	protein_coding	matrilin 3 [Source:MGI Symbol;Acc:MGI:1328350]
ENSMUSG00000034269	6857.72	4771.29	0.523267	9.86395e-05	0.0019145	Setd5	6	113077365	113153435	+	18347	protein_coding	SET domain containing 5 [Source:MGI Symbol;Acc:MGI:1920145]
ENSMUSG00000042284	314.659	166.535	0.917538	9.90998e-05	0.00192108	Itga1	13	114953096	115101964	-	18599	protein_coding	integrin alpha 1 [Source:MGI Symbol;Acc:MGI:96599]
ENSMUSG00000037110	697.047	453.39	0.621316	9.98247e-05	0.00193276	Ralgapa2	2	146239879	146512344	-	18811	protein_coding	Ral GTPase activating protein, alpha subunit 2 (catalytic) [Source:MGI Symbol;Acc:MGI:3036245]
ENSMUSG00000063760	771.426	524.785	0.554888	0.000100648	0.00194631	Rnf217	10	31493193	31609184	-	11013	protein_coding	ring finger protein 217 [Source:MGI Symbol;Acc:MGI:3610311]
ENSMUSG00000002413	1058.1	719.06	0.5571	0.000100859	0.00194801	Braf	6	39603237	39725463	-	13862	protein_coding	Braf transforming gene [Source:MGI Symbol;Acc:MGI:88190]
ENSMUSG00000009376	599.649	405.759	0.563579	0.000101189	0.00195199	Met	6	17463800	17573980	+	7679	protein_coding	met proto-oncogene [Source:MGI Symbol;Acc:MGI:96969]
ENSMUSG00000029440	545.523	791.658	-0.53665	0.000101351	0.00195273	Psmd9	5	123169413	123250131	+	7248	protein_coding	proteasome (prosome, macropain) 26S subunit, non-ATPase, 9 [Source:MGI Symbol;Acc:MGI:1914401]
ENSMUSG00000029404	728.695	1118.63	-0.618052	0.000102128	0.00196341	Arl6ip4	5	124116089	124118196	+	1442	protein_coding	ADP-ribosylation factor-like 6 interacting protein 4 [Source:MGI Symbol;Acc:MGI:1929500]
ENSMUSG00000000266	257.299	155.405	0.726521	0.000102154	0.00196341	Mid2	X	140664599	140767715	+	8114	protein_coding	midline 2 [Source:MGI Symbol;Acc:MGI:1344333]
ENSMUSG00000024914	1153.84	1617.56	-0.487342	0.000102395	0.00196567	Drap1	19	5422805	5424979	-	1741	protein_coding	Dr1 associated protein 1 (negative cofactor 2 alpha) [Source:MGI Symbol;Acc:MGI:1913806]
ENSMUSG00000003531	729.123	1046.27	-0.52063	0.000102716	0.00196943	Dgcr6	16	18052860	18071632	+	2985	protein_coding	DiGeorge syndrome critical region gene 6 [Source:MGI Symbol;Acc:MGI:1202877]
ENSMUSG00000034158	2388.55	1689.57	0.499203	0.000103127	0.00197491	Lrrc58	16	37868389	37888858	+	8604	protein_coding	leucine rich repeat containing 58 [Source:MGI Symbol;Acc:MGI:2443542]
ENSMUSG00000111394	99.7949	31.3245	1.66506	0.000104706	0.00200155	AC160637.1	9	59672814	59676700	+	3887	TEC	novel transcript
ENSMUSG00000050751	61.8633	109.795	-0.826047	0.000104771	0.00200155	Pgbd5	8	124369049	124439658	-	4197	protein_coding	piggyBac transposable element derived 5 [Source:MGI Symbol;Acc:MGI:2429955]
ENSMUSG00000020890	26.2232	4.31791	2.62233	0.000104968	0.00200289	Gucy2e	11	69218117	69237036	-	9197	protein_coding	guanylate cyclase 2e [Source:MGI Symbol;Acc:MGI:105123]
ENSMUSG00000006445	499.827	305.138	0.712879	0.000105194	0.00200477	Epha2	4	141301240	141329384	+	4674	protein_coding	Eph receptor A2 [Source:MGI Symbol;Acc:MGI:95278]
ENSMUSG00000082585	426.747	882.169	-1.04778	0.000107903	0.00205392	Gm15387	15	74093686	74094333	-	648	processed_pseudogene	predicted gene 15387 [Source:MGI Symbol;Acc:MGI:3705374]
ENSMUSG00000032998	1518.4	1023.88	0.56844	0.000108069	0.0020546	Foxj3	4	119537004	119629119	+	10973	protein_coding	forkhead box J3 [Source:MGI Symbol;Acc:MGI:2443432]
ENSMUSG00000027698	221.077	117.482	0.91293	0.000108971	0.00206788	Nceh1	3	27182965	27284608	+	5253	protein_coding	neutral cholesterol ester hydrolase 1 [Source:MGI Symbol;Acc:MGI:2443191]
ENSMUSG00000031157	1020.58	1293.26	-0.341845	0.000109029	0.00206788	Pqbp1	X	7894519	7899269	-	1636	protein_coding	polyglutamine binding protein 1 [Source:MGI Symbol;Acc:MGI:1859638]
ENSMUSG00000015312	129.558	43.7031	1.56373	0.000109348	0.00207146	Gadd45b	10	80930073	80932204	+	1589	protein_coding	growth arrest and DNA-damage-inducible 45 beta [Source:MGI Symbol;Acc:MGI:107776]
ENSMUSG00000039879	624.92	387.223	0.689626	0.000109568	0.00207314	Heca	10	17868612	17948067	-	6247	protein_coding	hdc homolog, cell cycle regulator [Source:MGI Symbol;Acc:MGI:2685715]
ENSMUSG00000031808	249.774	123.748	1.011	0.000110103	0.00208076	Slc27a1	8	71568882	71587302	+	5835	protein_coding	solute carrier family 27 (fatty acid transporter), member 1 [Source:MGI Symbol;Acc:MGI:1347098]
ENSMUSG00000042625	966.956	1406.59	-0.540839	0.000110309	0.00208216	Safb2	17	56560965	56584585	-	8165	protein_coding	scaffold attachment factor B2 [Source:MGI Symbol;Acc:MGI:2146808]
ENSMUSG00000025161	8714.14	4463.01	0.965253	0.000110507	0.00208342	Slc16a3	11	120948480	120960868	+	5318	protein_coding	solute carrier family 16 (monocarboxylic acid transporters), member 3 [Source:MGI Symbol;Acc:MGI:1933438]
ENSMUSG00000020232	612.807	1101.37	-0.845568	0.000110754	0.00208558	Hmg20b	10	81346048	81350480	-	3149	protein_coding	high mobility group 20B [Source:MGI Symbol;Acc:MGI:1341190]
ENSMUSG00000040945	10000.2	15324.3	-0.615814	0.000111535	0.00209779	Rcc2	4	140700541	140723220	+	4155	protein_coding	regulator of chromosome condensation 2 [Source:MGI Symbol;Acc:MGI:1919784]
ENSMUSG00000041058	1394.87	926.847	0.589574	0.000111999	0.00210401	Wwp1	4	19608303	19708993	-	6453	protein_coding	WW domain containing E3 ubiquitin protein ligase 1 [Source:MGI Symbol;Acc:MGI:1861728]
ENSMUSG00000047824	1458.95	2044.1	-0.48661	0.000112377	0.0021086	Pygo2	3	89430214	89435128	+	3631	protein_coding	pygopus 2 [Source:MGI Symbol;Acc:MGI:1916161]
ENSMUSG00000033871	102.968	40.94	1.32636	0.000112565	0.00210963	Ppargc1b	18	61298136	61400431	-	3990	protein_coding	peroxisome proliferative activated receptor, gamma, coactivator 1 beta [Source:MGI Symbol;Acc:MGI:2444934]
ENSMUSG00000039771	354.655	629.18	-0.826953	0.000114759	0.0021482	Polr2j	5	136116631	136122947	+	1106	protein_coding	polymerase (RNA) II (DNA directed) polypeptide J [Source:MGI Symbol;Acc:MGI:109582]
ENSMUSG00000028334	1211.22	1673.01	-0.465917	0.000115236	0.00215457	Nans	4	46489248	46503632	+	4581	protein_coding	N-acetylneuraminic acid synthase (sialic acid synthase) [Source:MGI Symbol;Acc:MGI:2149820]
ENSMUSG00000021913	945.751	492.41	0.94121	0.000116289	0.00217169	Ogdhl	14	32322019	32348151	+	4148	protein_coding	oxoglutarate dehydrogenase-like [Source:MGI Symbol;Acc:MGI:3616088]
ENSMUSG00000040943	380.145	169.898	1.16098	0.000118026	0.0021998	Tet2	3	133463679	133545139	-	16870	protein_coding	tet methylcytosine dioxygenase 2 [Source:MGI Symbol;Acc:MGI:2443298]
ENSMUSG00000068466	2732.89	3961.44	-0.535577	0.000118435	0.0021998	Gm5518	19	29160118	29160765	+	648	processed_pseudogene	predicted gene 5518 [Source:MGI Symbol;Acc:MGI:3648673]
ENSMUSG00000032425	198.715	105.338	0.914349	0.000118527	0.0021998	Zfp949	9	88548020	88571061	+	4110	protein_coding	zinc finger protein 949 [Source:MGI Symbol;Acc:MGI:1918890]
ENSMUSG00000027424	558.354	408.215	0.453464	0.00011866	0.0021998	Mgme1	2	144270663	144281227	+	3348	protein_coding	mitochondrial genome maintenance exonuclease 1 [Source:MGI Symbol;Acc:MGI:1921778]
ENSMUSG00000074505	586.377	298.948	0.972016	0.000118678	0.0021998	Fat3	9	15910189	16501285	-	21478	protein_coding	FAT atypical cadherin 3 [Source:MGI Symbol;Acc:MGI:2444314]
ENSMUSG00000034781	1485.35	2115.6	-0.510251	0.000118719	0.0021998	Gna11	10	81528724	81545190	-	4097	protein_coding	guanine nucleotide binding protein, alpha 11 [Source:MGI Symbol;Acc:MGI:95766]
ENSMUSG00000042851	170.891	64.5294	1.40447	0.000118802	0.0021998	Zc3h6	2	128967402	129018563	+	5668	protein_coding	zinc finger CCCH type containing 6 [Source:MGI Symbol;Acc:MGI:1926001]
ENSMUSG00000028759	3328.74	4061.8	-0.287075	0.000118908	0.0021998	Hp1bp3	4	138216296	138244683	+	8433	protein_coding	heterochromatin protein 1, binding protein 3 [Source:MGI Symbol;Acc:MGI:109369]
ENSMUSG00000066357	3283.18	5016.19	-0.611508	0.000119402	0.00220636	Wdr6	9	108572311	108578739	-	4163	protein_coding	WD repeat domain 6 [Source:MGI Symbol;Acc:MGI:1930140]
ENSMUSG00000049401	1668.56	2632.58	-0.657762	0.000120046	0.00221567	Ogfr	2	180589245	180595836	+	2580	protein_coding	opioid growth factor receptor [Source:MGI Symbol;Acc:MGI:1919325]
ENSMUSG00000024213	861.611	1279.66	-0.571152	0.000120387	0.00221936	Nudt3	17	27579382	27623495	-	4607	protein_coding	nudix (nucleotide diphosphate linked moiety X)-type motif 3 [Source:MGI Symbol;Acc:MGI:1928484]
ENSMUSG00000030342	427.66	246.122	0.796808	0.000121079	0.00222952	Cd9	6	125460266	125494791	-	2044	protein_coding	CD9 antigen [Source:MGI Symbol;Acc:MGI:88348]
ENSMUSG00000035027	2736.6	4375.76	-0.677119	0.000121286	0.00223072	Map2k2	10	81105915	81133975	+	5663	protein_coding	mitogen-activated protein kinase kinase 2 [Source:MGI Symbol;Acc:MGI:1346867]
ENSMUSG00000026254	1934.11	2738.47	-0.501641	0.000121519	0.00223135	Eif4e2	1	87213914	87240488	+	7497	protein_coding	eukaryotic translation initiation factor 4E member 2 [Source:MGI Symbol;Acc:MGI:1914440]
ENSMUSG00000022672	496.118	290.98	0.768806	0.000121602	0.00223135	Prkdc	16	15637866	15842235	+	13187	protein_coding	protein kinase, DNA activated, catalytic polypeptide [Source:MGI Symbol;Acc:MGI:104779]
ENSMUSG00000037351	3117.52	4398.6	-0.496593	0.000123381	0.00226136	Actr1b	1	36698114	36714422	-	4274	protein_coding	ARP1 actin-related protein 1B, centractin beta [Source:MGI Symbol;Acc:MGI:1917446]
ENSMUSG00000025138	153.917	278.371	-0.854726	0.000124049	0.00227097	Sirt7	11	120618372	120625240	-	5148	protein_coding	sirtuin 7 [Source:MGI Symbol;Acc:MGI:2385849]
ENSMUSG00000034292	252.291	436.997	-0.793121	0.000125554	0.00229552	Traf3ip1	1	91494647	91529307	+	3712	protein_coding	TRAF3 interacting protein 1 [Source:MGI Symbol;Acc:MGI:1921269]
ENSMUSG00000041769	1159.72	1462.67	-0.334632	0.00012568	0.00229552	Ppp2r2d	7	138846079	138883057	+	5903	protein_coding	protein phosphatase 2, regulatory subunit B, delta [Source:MGI Symbol;Acc:MGI:1289252]
ENSMUSG00000029287	1173.04	671.352	0.804903	0.000125906	0.00229699	Tgfbr3	5	107106570	107289629	-	6545	protein_coding	transforming growth factor, beta receptor III [Source:MGI Symbol;Acc:MGI:104637]
ENSMUSG00000007872	2785.19	3674.84	-0.399891	0.000126189	0.00229949	Id3	4	136143497	136145755	+	1791	protein_coding	inhibitor of DNA binding 3 [Source:MGI Symbol;Acc:MGI:96398]
ENSMUSG00000006095	1037.32	1570.39	-0.598024	0.000126628	0.00230483	Tbcb	7	30224131	30232272	-	1442	protein_coding	tubulin folding cofactor B [Source:MGI Symbol;Acc:MGI:1913661]
ENSMUSG00000032312	1926.32	2612.95	-0.440089	0.000127164	0.00230963	Csk	9	57626646	57653631	-	3737	protein_coding	c-src tyrosine kinase [Source:MGI Symbol;Acc:MGI:88537]
ENSMUSG00000042460	830.568	613.085	0.438702	0.000127184	0.00230963	C1galt1	6	7844842	7875687	+	6092	protein_coding	core 1 synthase, glycoprotein-N-acetylgalactosamine 3-beta-galactosyltransferase, 1 [Source:MGI Symbol;Acc:MGI:2151071]
ENSMUSG00000038084	2337.45	1844.57	0.341697	0.00012756	0.00231145	Opa1	16	29579334	29654884	+	7875	protein_coding	OPA1, mitochondrial dynamin like GTPase [Source:MGI Symbol;Acc:MGI:1921393]
ENSMUSG00000019837	1171.74	1892.43	-0.691454	0.000127577	0.00231145	Gtf3c6	10	40247703	40258108	-	2799	protein_coding	general transcription factor IIIC, polypeptide 6, alpha [Source:MGI Symbol;Acc:MGI:1914621]
ENSMUSG00000000378	709.328	1065.46	-0.586984	0.000128971	0.00233346	Ccm2	11	6546887	6596744	+	3666	protein_coding	cerebral cavernous malformation 2 [Source:MGI Symbol;Acc:MGI:2384924]
ENSMUSG00000014195	2152.55	2888.7	-0.424143	0.000129087	0.00233346	Dnajc7	11	100582818	100620168	-	4863	protein_coding	DnaJ heat shock protein family (Hsp40) member C7 [Source:MGI Symbol;Acc:MGI:1928373]
ENSMUSG00000050910	431.423	708.792	-0.716898	0.000131372	0.00237205	Cdr2l	11	115381916	115396132	+	3700	protein_coding	cerebellar degeneration-related protein 2-like [Source:MGI Symbol;Acc:MGI:2684867]
ENSMUSG00000095253	880.931	623.648	0.497409	0.000131779	0.00237669	Zfp799	17	32815449	32830261	-	6382	protein_coding	zinc finger protein 799 [Source:MGI Symbol;Acc:MGI:2443934]
ENSMUSG00000020519	404.706	651.018	-0.68602	0.000132965	0.00239291	Sap30l	11	57801637	57810217	+	1151	protein_coding	SAP30-like [Source:MGI Symbol;Acc:MGI:1354709]
ENSMUSG00000031823	706.694	1001.43	-0.502904	0.000132982	0.00239291	Zdhhc7	8	120080890	120101482	-	3677	protein_coding	zinc finger, DHHC domain containing 7 [Source:MGI Symbol;Acc:MGI:2142662]
ENSMUSG00000030287	212.521	79.0046	1.42545	0.000133847	0.00240398	Itpr2	6	146108299	146502223	-	14802	protein_coding	inositol 1,4,5-triphosphate receptor 2 [Source:MGI Symbol;Acc:MGI:99418]
ENSMUSG00000027540	1348.77	2316.17	-0.780068	0.00013403	0.00240398	Ptpn1	2	167932057	167979385	+	5533	protein_coding	protein tyrosine phosphatase, non-receptor type 1 [Source:MGI Symbol;Acc:MGI:97805]
ENSMUSG00000020257	2796.11	3623.02	-0.37378	0.000134053	0.00240398	Wdr82	9	106170928	106191139	+	6341	protein_coding	WD repeat domain containing 82 [Source:MGI Symbol;Acc:MGI:1924555]
ENSMUSG00000005483	1108.02	1541.3	-0.476045	0.000134898	0.00241328	Dnajb1	8	83608193	83612653	+	3204	protein_coding	DnaJ heat shock protein family (Hsp40) member B1 [Source:MGI Symbol;Acc:MGI:1931874]
ENSMUSG00000063172	191.008	96.9416	0.976034	0.000134902	0.00241328	Hspb11	4	107253593	107279938	+	2071	protein_coding	heat shock protein family B (small), member 11 [Source:MGI Symbol;Acc:MGI:1920188]
ENSMUSG00000042408	243.581	140.504	0.796758	0.00013503	0.00241328	Zmym6	4	127077383	127124372	+	7692	protein_coding	zinc finger, MYM-type 6 [Source:MGI Symbol;Acc:MGI:106505]
ENSMUSG00000002307	1090.7	1470.57	-0.430826	0.000136079	0.00242428	Daxx	17	33909414	33915589	+	3058	protein_coding	Fas death domain-associated protein [Source:MGI Symbol;Acc:MGI:1197015]
ENSMUSG00000034031	3.95752	22.8256	-2.53465	0.000136102	0.00242428	Ccdc182	11	88294058	88295261	+	1204	protein_coding	coiled-coil domain containing 182 [Source:MGI Symbol;Acc:MGI:1921547]
ENSMUSG00000020311	624.559	387.323	0.689391	0.000136106	0.00242428	Erlec1	11	30930774	30954335	-	3260	protein_coding	endoplasmic reticulum lectin 1 [Source:MGI Symbol;Acc:MGI:1914003]
ENSMUSG00000019370	6352.23	8198.56	-0.368142	0.000136626	0.0024308	Calm3	7	16915379	16924114	-	2423	protein_coding	calmodulin 3 [Source:MGI Symbol;Acc:MGI:103249]
ENSMUSG00000024925	571.074	1172.71	-1.0382	0.000137941	0.00245145	Rnaseh2c	19	5601873	5603439	+	1455	protein_coding	ribonuclease H2, subunit C [Source:MGI Symbol;Acc:MGI:1915459]
ENSMUSG00000026860	485.881	705.545	-0.537358	0.000138426	0.00245729	Sh3glb2	2	30344809	30359337	-	3990	protein_coding	SH3-domain GRB2-like endophilin B2 [Source:MGI Symbol;Acc:MGI:2385131]
ENSMUSG00000004268	1869.19	2378.16	-0.34722	0.00013916	0.00246538	Emg1	6	124704085	124712178	-	4632	protein_coding	EMG1 N1-specific pseudouridine methyltransferase [Source:MGI Symbol;Acc:MGI:1315195]
ENSMUSG00000003812	67.511	34.7643	0.951237	0.000139338	0.00246538	Dnase2a	8	84908560	84922915	+	5389	protein_coding	deoxyribonuclease II alpha [Source:MGI Symbol;Acc:MGI:1329019]
ENSMUSG00000052214	1076.18	1668.57	-0.632594	0.00013935	0.00246538	Opa3	7	19228334	19256543	+	5082	protein_coding	optic atrophy 3 [Source:MGI Symbol;Acc:MGI:2686271]
ENSMUSG00000025408	476.004	83.8117	2.50531	0.000140059	0.00247515	Ddit3	10	127290774	127296288	+	1713	protein_coding	DNA-damage inducible transcript 3 [Source:MGI Symbol;Acc:MGI:109247]
ENSMUSG00000028851	4715.32	6983.09	-0.566538	0.00014038	0.00247806	Nudc	4	133532542	133545996	-	1425	protein_coding	nudC nuclear distribution protein [Source:MGI Symbol;Acc:MGI:106014]
ENSMUSG00000017692	100.898	205.926	-1.03021	0.000141021	0.0024866	Rhbdl3	11	80300912	80355955	+	4734	protein_coding	rhomboid like 3 [Source:MGI Symbol;Acc:MGI:2179276]
ENSMUSG00000022338	779.075	1155.85	-0.568698	0.000141368	0.00248819	Eny2	15	44428042	44438256	+	5763	protein_coding	ENY2 transcription and export complex 2 subunit [Source:MGI Symbol;Acc:MGI:1919286]
ENSMUSG00000001056	1898.02	3103.72	-0.709432	0.0001415	0.00248819	Nhp2	11	51619735	51623714	+	1146	protein_coding	NHP2 ribonucleoprotein [Source:MGI Symbol;Acc:MGI:1098547]
ENSMUSG00000031774	1217.58	1586.94	-0.382214	0.000141584	0.00248819	Fam192a	8	94574138	94601997	-	3769	protein_coding	family with sequence similarity 192, member A [Source:MGI Symbol;Acc:MGI:1919637]
ENSMUSG00000018672	351.019	196.119	0.838064	0.000142357	0.00249876	Copz2	11	96849870	96861203	+	2208	protein_coding	coatomer protein complex, subunit zeta 2 [Source:MGI Symbol;Acc:MGI:1929008]
ENSMUSG00000048537	1260.35	1873.13	-0.571754	0.000142502	0.00249876	Phldb1	9	44686304	44735198	-	7179	protein_coding	pleckstrin homology like domain, family B, member 1 [Source:MGI Symbol;Acc:MGI:2143230]
ENSMUSG00000014444	1559.55	1087.68	0.520119	0.000142852	0.00250213	Piezo1	8	122481698	122551329	-	9935	protein_coding	piezo-type mechanosensitive ion channel component 1 [Source:MGI Symbol;Acc:MGI:3603204]
ENSMUSG00000022895	2415.2	1844.44	0.389394	0.000143301	0.00250721	Ets2	16	95702075	95721051	+	5780	protein_coding	E26 avian leukemia oncogene 2, 3' domain [Source:MGI Symbol;Acc:MGI:95456]
ENSMUSG00000031387	389.606	205.485	0.921816	0.000144173	0.00251833	Renbp	X	73922121	73930850	-	2494	protein_coding	renin binding protein [Source:MGI Symbol;Acc:MGI:105940]
ENSMUSG00000024862	513.246	771.555	-0.588193	0.000144255	0.00251833	Klc2	19	5107746	5118560	-	4134	protein_coding	kinesin light chain 2 [Source:MGI Symbol;Acc:MGI:107953]
ENSMUSG00000041695	151.124	43.2299	1.80194	0.000145631	0.00253812	Kcnj2	11	111066164	111076821	+	5444	protein_coding	potassium inwardly-rectifying channel, subfamily J, member 2 [Source:MGI Symbol;Acc:MGI:104744]
ENSMUSG00000107655	31.0921	6.49103	2.25214	0.00014571	0.00253812	Gm44220	6	93241720	93244206	+	2487	TEC	predicted gene, 44220 [Source:MGI Symbol;Acc:MGI:5690612]
ENSMUSG00000030877	7.3937	0.350074	4.42911	0.000146155	1	Mfsd13b	7	120982509	121014787	+	1971	protein_coding	major facilitator superfamily domain containing 13B [Source:MGI Symbol;Acc:MGI:1921716]
ENSMUSG00000022787	136.321	224.311	-0.717414	0.000146335	0.0025462	Wdr53	16	32247227	32257083	+	1523	protein_coding	WD repeat domain 53 [Source:MGI Symbol;Acc:MGI:1916230]
ENSMUSG00000061887	4371.36	5310.04	-0.280795	0.00014657	0.00254749	Ssbp3	4	106910701	107049694	+	6582	protein_coding	single-stranded DNA binding protein 3 [Source:MGI Symbol;Acc:MGI:1919725]
ENSMUSG00000029394	2999.33	5144.3	-0.77837	0.000147472	0.00256034	Cdk2ap1	5	124345417	124363082	-	2078	protein_coding	CDK2 (cyclin-dependent kinase 2)-associated protein 1 [Source:MGI Symbol;Acc:MGI:1202069]
ENSMUSG00000015869	1710.49	2659.5	-0.636748	0.000148117	0.00256719	Prpsap1	11	116470845	116494202	-	3407	protein_coding	phosphoribosyl pyrophosphate synthetase-associated protein 1 [Source:MGI Symbol;Acc:MGI:1915013]
ENSMUSG00000056608	928.789	562.286	0.723558	0.000148192	0.00256719	Chd9	8	90828352	91054516	+	23148	protein_coding	chromodomain helicase DNA binding protein 9 [Source:MGI Symbol;Acc:MGI:1924001]
ENSMUSG00000056258	85.3469	32.6677	1.39278	0.000149546	0.00258613	Kcnq3	15	65986387	66286642	-	14708	protein_coding	potassium voltage-gated channel, subfamily Q, member 3 [Source:MGI Symbol;Acc:MGI:1336181]
ENSMUSG00000031959	664.609	396.11	0.746655	0.000149738	0.00258613	Wdr59	8	111448797	111522092	-	8859	protein_coding	WD repeat domain 59 [Source:MGI Symbol;Acc:MGI:2442115]
ENSMUSG00000041842	125.751	202.334	-0.687101	0.000149776	0.00258613	Fhdc1	3	84442198	84480429	-	6270	protein_coding	FH2 domain containing 1 [Source:MGI Symbol;Acc:MGI:2684972]
ENSMUSG00000023008	801.792	1147.61	-0.517082	0.000150167	0.00259005	Fmnl3	15	99317225	99370482	-	5021	protein_coding	formin-like 3 [Source:MGI Symbol;Acc:MGI:109569]
ENSMUSG00000061979	469.511	747.474	-0.671048	0.00015116	0.00260205	Rcc1l	5	134148054	134176774	-	2843	protein_coding	reculator of chromosome condensation 1 like [Source:MGI Symbol;Acc:MGI:2137600]
ENSMUSG00000005469	2534.5	3271.35	-0.368217	0.000151192	0.00260205	Prkaca	8	83972993	83996443	+	2488	protein_coding	protein kinase, cAMP dependent, catalytic, alpha [Source:MGI Symbol;Acc:MGI:97592]
ENSMUSG00000053801	1349.53	2285.05	-0.759672	0.000151368	0.00260225	Grwd1	7	45825223	45830944	-	2057	protein_coding	glutamate-rich WD repeat containing 1 [Source:MGI Symbol;Acc:MGI:2141989]
ENSMUSG00000051401	16.1092	0.673561	4.46098	0.000151869	0.00260396	Kctd16	18	40258361	40531168	+	1349	protein_coding	potassium channel tetramerisation domain containing 16 [Source:MGI Symbol;Acc:MGI:1914659]
ENSMUSG00000039428	547.177	395.532	0.468671	0.00015196	0.00260396	Tmem135	7	89139714	89404222	-	7572	protein_coding	transmembrane protein 135 [Source:MGI Symbol;Acc:MGI:1920009]
ENSMUSG00000032666	1097.12	796.611	0.461416	0.000151979	0.00260396	1700025G04Rik	1	151852403	152090125	-	11788	protein_coding	RIKEN cDNA 1700025G04 gene [Source:MGI Symbol;Acc:MGI:1916649]
ENSMUSG00000059921	1385.95	753.44	0.879352	0.000152287	0.00260396	Unc5c	3	141465216	141834924	+	19135	protein_coding	unc-5 netrin receptor C [Source:MGI Symbol;Acc:MGI:1095412]
ENSMUSG00000063488	198.92	122.825	0.695712	0.000152292	0.00260396	Zkscan7	9	122885685	122898618	+	7253	protein_coding	zinc finger with KRAB and SCAN domains 7 [Source:MGI Symbol;Acc:MGI:3040678]
ENSMUSG00000043857	75.8461	137.589	-0.859809	0.000152529	0.00260438	Mgat5b	11	116918863	116986948	+	4596	protein_coding	mannoside acetylglucosaminyltransferase 5, isoenzyme B [Source:MGI Symbol;Acc:MGI:3606200]
ENSMUSG00000027999	621.017	401.487	0.628436	0.000152646	0.00260438	Pla2g12a	3	129878606	129895825	+	3682	protein_coding	phospholipase A2, group XIIA [Source:MGI Symbol;Acc:MGI:1913600]
ENSMUSG00000025862	4848.13	3370.23	0.524658	0.000153722	0.00261991	Stag2	X	42149317	42277185	+	8273	protein_coding	stromal antigen 2 [Source:MGI Symbol;Acc:MGI:1098583]
ENSMUSG00000028034	7858.39	10509.5	-0.419388	0.000154476	0.00262992	Fubp1	3	152210422	152236826	+	15500	protein_coding	far upstream element (FUSE) binding protein 1 [Source:MGI Symbol;Acc:MGI:1196294]
ENSMUSG00000028550	289.14	202.11	0.516858	0.000155572	0.00264572	Atg4c	4	99193934	99259787	+	3351	protein_coding	autophagy related 4C, cysteine peptidase [Source:MGI Symbol;Acc:MGI:2651854]
ENSMUSG00000037353	914.061	619.135	0.561621	0.00015574	0.00264574	Letmd1	15	100469023	100479164	+	4847	protein_coding	LETM1 domain containing 1 [Source:MGI Symbol;Acc:MGI:1915864]
ENSMUSG00000032826	1122.36	652.589	0.782015	0.00015748	0.00267243	Ank2	3	126921612	127499350	-	35004	protein_coding	ankyrin 2, brain [Source:MGI Symbol;Acc:MGI:88025]
ENSMUSG00000061613	2264.37	3159.66	-0.480504	0.000158763	0.00268896	U2af1	17	31647082	31658754	-	974	protein_coding	U2 small nuclear ribonucleoprotein auxiliary factor (U2AF) 1 [Source:MGI Symbol;Acc:MGI:98884]
ENSMUSG00000052459	3299.36	2173.74	0.601973	0.000158795	0.00268896	Atp6v1a	16	44085402	44139705	-	6044	protein_coding	ATPase, H+ transporting, lysosomal V1 subunit A [Source:MGI Symbol;Acc:MGI:1201780]
ENSMUSG00000002963	293.41	426.471	-0.539118	0.000159882	0.00270447	Pnkp	7	44857139	44862992	+	3250	protein_coding	polynucleotide kinase 3'- phosphatase [Source:MGI Symbol;Acc:MGI:1891698]
ENSMUSG00000002833	1829.01	2444.65	-0.418536	0.000161384	0.00272687	Hdgfl2	17	56079634	56100607	+	4876	protein_coding	HDGF like 2 [Source:MGI Symbol;Acc:MGI:1194492]
ENSMUSG00000021963	1659.56	2307.27	-0.47543	0.000161552	0.00272687	Sap18	14	57798180	57806638	+	5439	protein_coding	Sin3-associated polypeptide 18 [Source:MGI Symbol;Acc:MGI:1277978]
ENSMUSG00000041920	532.875	166.843	1.6755	0.00016198	0.00273118	Slc16a6	11	109450855	109473598	-	4883	protein_coding	solute carrier family 16 (monocarboxylic acid transporters), member 6 [Source:MGI Symbol;Acc:MGI:2144585]
ENSMUSG00000031683	1092.58	1678.71	-0.619287	0.000162625	0.00273913	Lsm6	8	78804865	78821140	-	4076	protein_coding	LSM6 homolog, U6 small nuclear RNA and mRNA degradation associated [Source:MGI Symbol;Acc:MGI:1925901]
ENSMUSG00000027878	1344.73	898.805	0.581278	0.00016334	0.00274593	Notch2	3	98013527	98150361	+	10782	protein_coding	notch 2 [Source:MGI Symbol;Acc:MGI:97364]
ENSMUSG00000032796	1177.05	702.981	0.743488	0.000163376	0.00274593	Lama1	17	67697259	67822647	+	9681	protein_coding	laminin, alpha 1 [Source:MGI Symbol;Acc:MGI:99892]
ENSMUSG00000016637	429.962	734.327	-0.772147	0.000164613	0.00276379	Ift27	15	78159463	78174107	-	2864	protein_coding	intraflagellar transport 27 [Source:MGI Symbol;Acc:MGI:1914292]
ENSMUSG00000027954	549.138	294.353	0.899857	0.000165172	0.00276921	Efna1	3	89271733	89281142	-	1830	protein_coding	ephrin A1 [Source:MGI Symbol;Acc:MGI:103236]
ENSMUSG00000028643	389.51	548.285	-0.49357	0.000165287	0.00276921	Svbp	4	119195306	119201298	+	1065	protein_coding	small vasohibin binding protein [Source:MGI Symbol;Acc:MGI:1916466]
ENSMUSG00000038550	287.142	116.295	1.30205	0.000166387	0.0027847	Ciart	3	95878503	95882251	-	2261	protein_coding	circadian associated repressor of transcription [Source:MGI Symbol;Acc:MGI:2684975]
ENSMUSG00000041935	1266.18	856.555	0.56389	0.000167091	0.00279351	AW549877	15	3982035	3995744	-	5199	protein_coding	expressed sequence AW549877 [Source:MGI Symbol;Acc:MGI:2146232]
ENSMUSG00000006010	590.869	342.428	0.786836	0.000168226	0.00280952	Odr4	1	150361305	150393080	-	4100	protein_coding	odr4 GPCR localization factor homolog [Source:MGI Symbol;Acc:MGI:2385108]
ENSMUSG00000050967	23.2232	6.51053	1.83435	0.000169429	0.00282663	Creg2	1	39618406	39651474	-	6091	protein_coding	cellular repressor of E1A-stimulated genes 2 [Source:MGI Symbol;Acc:MGI:1928333]
ENSMUSG00000063524	93285.5	68823.6	0.438739	0.000169936	0.00283209	Eno1	4	150236721	150248879	+	5379	protein_coding	enolase 1, alpha non-neuron [Source:MGI Symbol;Acc:MGI:95393]
ENSMUSG00000003184	307.204	488.39	-0.668794	0.000170469	0.00283797	Irf3	7	44997648	45002848	+	3442	protein_coding	interferon regulatory factor 3 [Source:MGI Symbol;Acc:MGI:1859179]
ENSMUSG00000039244	842.75	1435.2	-0.76803	0.000171169	0.00284414	E130309D02Rik	5	143301195	143315360	-	4639	protein_coding	RIKEN cDNA E130309D02 gene [Source:MGI Symbol;Acc:MGI:2442621]
ENSMUSG00000018572	1678.52	2247.94	-0.42159	0.000171199	0.00284414	Phf23	11	69995777	70000009	+	3273	protein_coding	PHD finger protein 23 [Source:MGI Symbol;Acc:MGI:1925496]
ENSMUSG00000045482	3023.31	2164.76	0.48197	0.000171491	0.00284599	Trrap	5	144767732	144859778	+	20859	protein_coding	transformation/transcription domain-associated protein [Source:MGI Symbol;Acc:MGI:2153272]
ENSMUSG00000020647	294.161	147.773	0.991452	0.000172435	0.00285865	Ncoa1	12	4247362	4477182	-	8576	protein_coding	nuclear receptor coactivator 1 [Source:MGI Symbol;Acc:MGI:1276523]
ENSMUSG00000030822	496.164	715.602	-0.528979	0.000172673	0.00285961	Prr14	7	127459611	127476759	+	4455	protein_coding	proline rich 14 [Source:MGI Symbol;Acc:MGI:2384565]
ENSMUSG00000025580	4254.37	5711.99	-0.425012	0.000173846	0.00287601	Eif4a3	11	119288363	119300089	-	2122	protein_coding	eukaryotic translation initiation factor 4A3 [Source:MGI Symbol;Acc:MGI:1923731]
ENSMUSG00000003282	361.971	174.373	1.05417	0.000175027	0.00289253	Plag1	4	3900996	3938423	-	8487	protein_coding	pleiomorphic adenoma gene 1 [Source:MGI Symbol;Acc:MGI:1891916]
ENSMUSG00000038502	6429.91	8089.53	-0.331353	0.000175514	0.00289754	Ptov1	7	44863067	44869788	-	4213	protein_coding	prostate tumor over expressed gene 1 [Source:MGI Symbol;Acc:MGI:1933946]
ENSMUSG00000116908	15.4534	3.84612	2.04552	0.00017721	0.00292248	AC154232.2	16	36875140	36880234	+	5095	TEC	TEC
ENSMUSG00000014294	584.287	780.454	-0.417774	0.000179147	0.00295135	Ndufa2	18	36742332	36744557	-	572	protein_coding	NADH:ubiquinone oxidoreductase subunit A2 [Source:MGI Symbol;Acc:MGI:1343103]
ENSMUSG00000078453	672.67	917.902	-0.448069	0.000180377	0.00296852	Abracl	10	18011260	18023288	-	1056	protein_coding	ABRA C-terminal like [Source:MGI Symbol;Acc:MGI:1920362]
ENSMUSG00000036114	356.859	598.825	-0.747	0.000180882	0.00297372	Rpp25l	4	41712033	41713534	-	856	protein_coding	ribonuclease P/MRP 25 subunit-like [Source:MGI Symbol;Acc:MGI:1917211]
ENSMUSG00000031925	359.245	223.498	0.683694	0.000181177	0.00297548	Maml2	9	13297957	13709388	+	6598	protein_coding	mastermind like transcriptional coactivator 2 [Source:MGI Symbol;Acc:MGI:2389460]
ENSMUSG00000035293	1704.59	1145.53	0.573458	0.00018254	0.00299475	G2e3	12	51348061	51376986	+	7886	protein_coding	G2/M-phase specific E3 ubiquitin ligase [Source:MGI Symbol;Acc:MGI:2444298]
ENSMUSG00000026977	1927.85	1366.78	0.496332	0.000182877	0.00299717	2023-03-07	2	60209887	60250676	+	10391	protein_coding	membrane-associated ring finger (C3HC4) 7 [Source:MGI Symbol;Acc:MGI:1931053]
ENSMUSG00000062591	288.353	488.371	-0.760622	0.000183684	0.00300728	Tubb4a	17	57080066	57087782	-	2228	protein_coding	tubulin, beta 4A class IVA [Source:MGI Symbol;Acc:MGI:107848]
ENSMUSG00000034274	1100.79	1407.54	-0.35488	0.000185239	0.00302838	Thoc5	11	4895320	4928867	+	2861	protein_coding	THO complex 5 [Source:MGI Symbol;Acc:MGI:1351333]
ENSMUSG00000017670	1000.92	1345.3	-0.426768	0.000185667	0.00302838	Elmo2	2	165288031	165326479	-	6652	protein_coding	engulfment and cell motility 2 [Source:MGI Symbol;Acc:MGI:2153045]
ENSMUSG00000073725	657.324	421.808	0.639681	0.000185676	0.00302838	Lmbrd1	1	24678630	24766301	+	5960	protein_coding	LMBR1 domain containing 1 [Source:MGI Symbol;Acc:MGI:1915671]
ENSMUSG00000027011	2487.5	3241.83	-0.381991	0.000185753	0.00302838	Ube2e3	2	78868124	78921293	+	4390	protein_coding	ubiquitin-conjugating enzyme E2E 3 [Source:MGI Symbol;Acc:MGI:107412]
ENSMUSG00000034308	32.8789	12.222	1.42643	0.000185931	0.00302838	Sdr42e1	8	117661399	117673689	-	2957	protein_coding	short chain dehydrogenase/reductase family 42E, member 1 [Source:MGI Symbol;Acc:MGI:1921282]
ENSMUSG00000024181	1077	1510.83	-0.488356	0.000186575	0.00303426	Mrpl28	17	26123520	26126613	+	1274	protein_coding	mitochondrial ribosomal protein L28 [Source:MGI Symbol;Acc:MGI:1915861]
ENSMUSG00000049295	2070.15	2788.9	-0.429982	0.000186676	0.00303426	Zfp219	14	52006077	52020733	-	4519	protein_coding	zinc finger protein 219 [Source:MGI Symbol;Acc:MGI:1917140]
ENSMUSG00000020843	731.11	1008.24	-0.463692	0.000187473	0.00304408	Timm22	11	76406952	76416292	+	3183	protein_coding	translocase of inner mitochondrial membrane 22 [Source:MGI Symbol;Acc:MGI:1929742]
ENSMUSG00000025207	517.009	228.014	1.17995	0.000187836	0.00304684	Sema4g	19	44989101	45003397	+	4872	protein_coding	sema domain, immunoglobulin domain (Ig), transmembrane domain (TM) and short cytoplasmic domain, (semaphorin) 4G [Source:MGI Symbol;Acc:MGI:1347047]
ENSMUSG00000036568	350.609	193.494	0.857087	0.000188407	0.00305076	Bicral	17	46798120	46858482	-	6851	protein_coding	BRD4 interacting chromatin remodeling complex associated protein like [Source:MGI Symbol;Acc:MGI:2673855]
ENSMUSG00000055737	757.991	517.021	0.551135	0.000188464	0.00305076	Ghr	15	3317760	3583492	-	9053	protein_coding	growth hormone receptor [Source:MGI Symbol;Acc:MGI:95708]
ENSMUSG00000024902	977.942	1418.93	-0.536759	0.000188827	0.0030535	Mrpl11	19	4962306	4966995	+	2882	protein_coding	mitochondrial ribosomal protein L11 [Source:MGI Symbol;Acc:MGI:2137215]
ENSMUSG00000026987	1095.43	872.554	0.327439	0.000189064	0.00305422	Baz2b	2	59899363	60209839	-	17604	protein_coding	bromodomain adjacent to zinc finger domain, 2B [Source:MGI Symbol;Acc:MGI:2442782]
ENSMUSG00000018800	185.303	76.7461	1.27056	0.000190596	0.00307582	Abca5	11	110269369	110337716	-	11437	protein_coding	ATP-binding cassette, sub-family A (ABC1), member 5 [Source:MGI Symbol;Acc:MGI:2386607]
ENSMUSG00000029439	1031.89	1387.9	-0.427832	0.000191527	0.00308575	Sfswap	5	129501221	129571384	+	8000	protein_coding	splicing factor SWAP [Source:MGI Symbol;Acc:MGI:101760]
ENSMUSG00000051934	4141.85	2965.13	0.482033	0.000191602	0.00308575	Spats2	15	99125916	99213215	+	4120	protein_coding	spermatogenesis associated, serine-rich 2 [Source:MGI Symbol;Acc:MGI:1919822]
ENSMUSG00000029185	568.487	383.799	0.566095	0.000192688	0.00310008	Fam114a1	5	64970071	65041886	+	2976	protein_coding	family with sequence similarity 114, member A1 [Source:MGI Symbol;Acc:MGI:1915553]
ENSMUSG00000028978	126.467	230.038	-0.863623	0.000193756	0.00311409	Nos3	5	24364810	24384474	+	4132	protein_coding	nitric oxide synthase 3, endothelial cell [Source:MGI Symbol;Acc:MGI:97362]
ENSMUSG00000029122	338.145	482.44	-0.51299	0.000195137	0.0031331	Evc	5	37289098	37336894	-	7701	protein_coding	EvC ciliary complex subunit 1 [Source:MGI Symbol;Acc:MGI:1890596]
ENSMUSG00000047344	22.5618	4.5279	2.32994	0.000197577	0.00316905	Lancl3	X	9199902	9268085	+	3991	protein_coding	LanC lantibiotic synthetase component C-like 3 (bacterial) [Source:MGI Symbol;Acc:MGI:2443335]
ENSMUSG00000042444	303.429	178.938	0.761796	0.000198103	0.00317428	Mindy2	9	70599014	70657174	-	8600	protein_coding	MINDY lysine 48 deubiquitinase 2 [Source:MGI Symbol;Acc:MGI:2443086]
ENSMUSG00000030894	1339.63	923.901	0.536079	0.000199153	0.0031848	Tpp1	7	105744811	105752235	-	5164	protein_coding	tripeptidyl peptidase I [Source:MGI Symbol;Acc:MGI:1336194]
ENSMUSG00000027490	691.332	953.646	-0.464578	0.000199201	0.0031848	E2f1	2	154559407	154569892	-	3154	protein_coding	E2F transcription factor 1 [Source:MGI Symbol;Acc:MGI:101941]
ENSMUSG00000022789	2689.44	2058.71	0.385547	0.000199402	0.0031848	Dnm1l	16	16312230	16358959	-	5203	protein_coding	dynamin 1-like [Source:MGI Symbol;Acc:MGI:1921256]
ENSMUSG00000020496	4399.97	6345.04	-0.528162	0.000199567	0.0031848	Rnf187	11	58932288	58938916	-	1949	protein_coding	ring finger protein 187 [Source:MGI Symbol;Acc:MGI:1914224]
ENSMUSG00000006732	529.402	755.482	-0.512895	0.000200097	0.00319005	Mettl1	10	127041414	127046365	+	2907	protein_coding	methyltransferase like 1 [Source:MGI Symbol;Acc:MGI:1339986]
ENSMUSG00000021838	523.709	370.574	0.498732	0.000202442	0.00322179	Samd4	14	46882854	47105815	+	8658	protein_coding	sterile alpha motif domain containing 4 [Source:MGI Symbol;Acc:MGI:1921730]
ENSMUSG00000023988	1168.49	2216.06	-0.923218	0.000202496	0.00322179	Bysl	17	47599331	47611492	-	3854	protein_coding	bystin-like [Source:MGI Symbol;Acc:MGI:1858419]
ENSMUSG00000024590	11330.5	15204	-0.424249	0.000203191	0.00322959	Lmnb1	18	56707813	56753424	+	2962	protein_coding	lamin B1 [Source:MGI Symbol;Acc:MGI:96795]
ENSMUSG00000063060	365.339	208.935	0.803565	0.000203775	0.00323451	Sox7	14	63943673	63950732	+	3299	protein_coding	SRY (sex determining region Y)-box 7 [Source:MGI Symbol;Acc:MGI:98369]
ENSMUSG00000026305	1278.27	994.937	0.361192	0.00020391	0.00323451	Lrrfip1	1	90998737	91128944	+	6469	protein_coding	leucine rich repeat (in FLII) interacting protein 1 [Source:MGI Symbol;Acc:MGI:1342770]
ENSMUSG00000008036	1374	1766.39	-0.362405	0.000204476	0.00324024	Ap2s1	7	16738410	16749294	+	1472	protein_coding	adaptor-related protein complex 2, sigma 1 subunit [Source:MGI Symbol;Acc:MGI:2141861]
ENSMUSG00000020523	1591.17	1184.67	0.425587	0.000206649	0.0032714	Fam114a2	11	57482993	57518617	-	3075	protein_coding	family with sequence similarity 114, member A2 [Source:MGI Symbol;Acc:MGI:1917629]
ENSMUSG00000059049	705.106	502.2	0.490295	0.00020708	0.00327319	Frem1	4	82897920	83052339	-	13978	protein_coding	Fras1 related extracellular matrix protein 1 [Source:MGI Symbol;Acc:MGI:2670972]
ENSMUSG00000038025	869.067	1242.21	-0.515732	0.000207177	0.00327319	Phf2	13	48801750	48871119	-	5494	protein_coding	PHD finger protein 2 [Source:MGI Symbol;Acc:MGI:1338034]
ENSMUSG00000025010	765.217	1165.18	-0.606372	0.000207623	0.0032738	Ccnj	19	40831279	40848572	+	4355	protein_coding	cyclin J [Source:MGI Symbol;Acc:MGI:2443297]
ENSMUSG00000033186	1787.22	1155.45	0.629161	0.000207975	0.0032738	Mzt1	14	99034544	99046134	-	2563	protein_coding	mitotic spindle organizing protein 1 [Source:MGI Symbol;Acc:MGI:1924039]
ENSMUSG00000032558	289.639	173.097	0.739381	0.000207978	0.0032738	Nphp3	9	104002544	104043818	+	6617	protein_coding	nephronophthisis 3 (adolescent) [Source:MGI Symbol;Acc:MGI:1921275]
ENSMUSG00000027957	549.575	370.721	0.568867	0.000208045	0.0032738	Slc35a3	3	116669470	116712831	-	10786	protein_coding	solute carrier family 35 (UDP-N-acetylglucosamine (UDP-GlcNAc) transporter), member 3 [Source:MGI Symbol;Acc:MGI:1917648]
ENSMUSG00000006019	826.114	602.537	0.455074	0.000209367	0.00329134	Dhx34	7	16197147	16222037	-	4596	protein_coding	DEAH (Asp-Glu-Ala-His) box polypeptide 34 [Source:MGI Symbol;Acc:MGI:1918973]
ENSMUSG00000034488	540.639	167.336	1.69173	0.000210502	0.00330588	Edil3	13	88821472	89323223	+	13677	protein_coding	EGF-like repeats and discoidin I-like domains 3 [Source:MGI Symbol;Acc:MGI:1329025]
ENSMUSG00000029068	662.158	860.275	-0.377131	0.000212342	0.00333146	Ccnl2	4	155812489	155824543	+	5278	protein_coding	cyclin L2 [Source:MGI Symbol;Acc:MGI:1927119]
ENSMUSG00000048217	19.0306	1.5068	3.63212	0.000214173	0.00335686	Nags	11	102145513	102149477	+	2838	protein_coding	N-acetylglutamate synthase [Source:MGI Symbol;Acc:MGI:2387600]
ENSMUSG00000026240	844.776	1259.98	-0.576585	0.000214658	0.00336113	Cops7b	1	86582904	86609375	+	5515	protein_coding	COP9 signalosome subunit 7B [Source:MGI Symbol;Acc:MGI:1349388]
ENSMUSG00000028538	308.822	452.919	-0.552865	0.000216057	0.00337968	St3gal3	4	117932154	118134914	-	2768	protein_coding	ST3 beta-galactoside alpha-2,3-sialyltransferase 3 [Source:MGI Symbol;Acc:MGI:1316659]
ENSMUSG00000029328	4766.48	7695.2	-0.690992	0.000216301	0.00338016	Hnrnpdl	5	100033577	100039664	-	4818	protein_coding	heterogeneous nuclear ribonucleoprotein D-like [Source:MGI Symbol;Acc:MGI:1355299]
ENSMUSG00000034723	1342.36	683.644	0.973292	0.000217353	0.00339039	Tmx4	2	134594185	134644145	-	10907	protein_coding	thioredoxin-related transmembrane protein 4 [Source:MGI Symbol;Acc:MGI:106558]
ENSMUSG00000026663	1064.93	707.188	0.590844	0.000217385	0.00339039	Atf6	1	170704674	170867771	-	9231	protein_coding	activating transcription factor 6 [Source:MGI Symbol;Acc:MGI:1926157]
ENSMUSG00000031434	794.099	430.351	0.884179	0.00021785	0.00339428	Morc4	X	139821632	139871677	-	6051	protein_coding	microrchidia 4 [Source:MGI Symbol;Acc:MGI:1922996]
ENSMUSG00000027253	983.871	662.686	0.569787	0.000218624	0.003403	Lrp4	2	91457511	91513779	+	10504	protein_coding	low density lipoprotein receptor-related protein 4 [Source:MGI Symbol;Acc:MGI:2442252]
ENSMUSG00000021958	293.214	618.82	-1.07701	0.000219695	0.00341629	Pinx1	14	63860364	63919859	+	1946	protein_coding	PIN2/TERF1 interacting, telomerase inhibitor 1 [Source:MGI Symbol;Acc:MGI:1919650]
ENSMUSG00000067931	261.57	164.398	0.669295	0.00022206	0.00344968	Zfp948	17	21567008	21588699	+	2652	protein_coding	zinc finger protein 948 [Source:MGI Symbol;Acc:MGI:3040683]
ENSMUSG00000027333	264.055	390.714	-0.565925	0.000223645	0.00347088	Smox	2	131491496	131525922	+	3894	protein_coding	spermine oxidase [Source:MGI Symbol;Acc:MGI:2445356]
ENSMUSG00000034612	572.04	402.341	0.50703	0.000225034	0.00348903	Chst11	10	82985498	83195900	+	5527	protein_coding	carbohydrate sulfotransferase 11 [Source:MGI Symbol;Acc:MGI:1927166]
ENSMUSG00000072235	12337.3	17918.4	-0.538415	0.000228586	0.00353983	Tuba1a	15	98949837	98953703	-	1803	protein_coding	tubulin, alpha 1A [Source:MGI Symbol;Acc:MGI:98869]
ENSMUSG00000036169	272.403	171.496	0.667536	0.000228759	0.00353983	Sostdc1	12	36314139	36318452	+	1781	protein_coding	sclerostin domain containing 1 [Source:MGI Symbol;Acc:MGI:1913292]
ENSMUSG00000020869	6111.32	8175.3	-0.419744	0.000229139	0.00354225	Lrrc59	11	94629767	94645216	+	3073	protein_coding	leucine rich repeat containing 59 [Source:MGI Symbol;Acc:MGI:2138133]
ENSMUSG00000027439	1383.87	993.552	0.47766	0.000229658	0.00354679	Gzf1	2	148681023	148692949	+	4472	protein_coding	GDNF-inducible zinc finger protein 1 [Source:MGI Symbol;Acc:MGI:1921783]
ENSMUSG00000038055	226.879	371.048	-0.709563	0.000230194	0.0035516	Dexi	16	10502531	10543054	-	3353	protein_coding	dexamethasone-induced transcript [Source:MGI Symbol;Acc:MGI:1926236]
ENSMUSG00000061607	3615.42	2728.35	0.40592	0.000230521	0.00355316	Mdc1	17	35841515	35859670	+	7421	protein_coding	mediator of DNA damage checkpoint 1 [Source:MGI Symbol;Acc:MGI:3525201]
ENSMUSG00000042148	418.78	719.405	-0.780566	0.000230866	0.00355503	Cox10	11	63962627	64079468	-	3037	protein_coding	heme A:farnesyltransferase cytochrome c oxidase assembly factor 10 [Source:MGI Symbol;Acc:MGI:1917633]
ENSMUSG00000021694	295.432	466.804	-0.660108	0.000232019	0.00356533	Ercc8	13	108158731	108195364	+	7657	protein_coding	excision repaiross-complementing rodent repair deficiency, complementation group 8 [Source:MGI Symbol;Acc:MGI:1919241]
ENSMUSG00000029769	464.445	336.154	0.465118	0.000232068	0.00356533	Ccdc136	6	29396309	29426994	+	4334	protein_coding	coiled-coil domain containing 136 [Source:MGI Symbol;Acc:MGI:1918128]
ENSMUSG00000032216	63623.3	47378.5	0.42532	0.000232213	0.00356533	Nedd4	9	72662346	72749852	+	10973	protein_coding	neural precursor cell expressed, developmentally down-regulated 4 [Source:MGI Symbol;Acc:MGI:97297]
ENSMUSG00000108624	7.02077	0	5.31593	0.00023242	1	Gm45091	7	35118044	35119605	-	504	antisense	predicted gene 45091 [Source:MGI Symbol;Acc:MGI:5753667]
ENSMUSG00000028986	2003.75	1408.2	0.508819	0.000233777	0.00358413	Klhl7	5	24100605	24160792	+	3959	protein_coding	kelch-like 7 [Source:MGI Symbol;Acc:MGI:1196453]
ENSMUSG00000027349	1855.74	2485.91	-0.421854	0.000234209	0.00358413	Fam98b	2	117249739	117271540	+	3390	protein_coding	family with sequence similarity 98, member B [Source:MGI Symbol;Acc:MGI:1915465]
ENSMUSG00000051435	38.7369	9.31966	2.03367	0.000234286	0.00358413	Fhad1	4	141890438	142015082	-	6141	protein_coding	forkhead-associated (FHA) phosphopeptide binding domain 1 [Source:MGI Symbol;Acc:MGI:1920323]
ENSMUSG00000058690	717.56	518.163	0.469535	0.000234345	0.00358413	Ccser2	14	36874936	36968777	-	8715	protein_coding	coiled-coil serine rich 2 [Source:MGI Symbol;Acc:MGI:101859]
ENSMUSG00000005583	921.945	557.811	0.724708	0.000235395	0.00359671	Mef2c	13	83504034	83667080	+	15715	protein_coding	myocyte enhancer factor 2C [Source:MGI Symbol;Acc:MGI:99458]
ENSMUSG00000026799	281.488	406.516	-0.530752	0.000236379	0.00360448	Med27	2	29346819	29524793	+	3310	protein_coding	mediator complex subunit 27 [Source:MGI Symbol;Acc:MGI:1916225]
ENSMUSG00000037373	5949.21	7654.95	-0.363765	0.000236542	0.00360448	Ctbp1	5	33247723	33274994	-	4476	protein_coding	C-terminal binding protein 1 [Source:MGI Symbol;Acc:MGI:1201685]
ENSMUSG00000074211	39.7246	102.515	-1.36733	0.000236588	0.00360448	Sdhaf1	7	30321406	30323895	-	2490	protein_coding	succinate dehydrogenase complex assembly factor 1 [Source:MGI Symbol;Acc:MGI:1915582]
ENSMUSG00000061024	1781.99	2934.21	-0.719454	0.000237637	0.0036135	Rrs1	1	9545408	9547455	+	2048	protein_coding	ribosome biogenesis regulator 1 [Source:MGI Symbol;Acc:MGI:1929721]
ENSMUSG00000020721	1713.11	1291.94	0.407302	0.000237637	0.0036135	Helz	11	107547930	107693826	+	15044	protein_coding	helicase with zinc finger domain [Source:MGI Symbol;Acc:MGI:1925705]
ENSMUSG00000015027	261.741	165.113	0.664608	0.000238566	0.00362414	Galns	8	122578242	122611463	-	2650	protein_coding	galactosamine (N-acetyl)-6-sulfate sulfatase [Source:MGI Symbol;Acc:MGI:1355303]
ENSMUSG00000025271	235.645	129.13	0.868598	0.000239953	0.00364032	Pfkfb1	X	150588229	150643878	+	4017	protein_coding	6-phosphofructo-2-kinase/fructose-2,6-biphosphatase 1 [Source:MGI Symbol;Acc:MGI:107816]
ENSMUSG00000032715	488.156	121.998	2.00092	0.000240092	0.00364032	Trib3	2	152337422	152344032	-	2125	protein_coding	tribbles pseudokinase 3 [Source:MGI Symbol;Acc:MGI:1345675]
ENSMUSG00000036160	902.444	1194.27	-0.403698	0.000241145	0.00365278	Surf6	2	26888628	26902879	-	4071	protein_coding	surfeit gene 6 [Source:MGI Symbol;Acc:MGI:98447]
ENSMUSG00000074247	1049.77	1490.04	-0.505353	0.000241382	0.00365287	Dda1	8	71469199	71476098	+	2846	protein_coding	DET1 and DDB1 associated 1 [Source:MGI Symbol;Acc:MGI:1913748]
ENSMUSG00000035473	342.001	204.49	0.739285	0.000243435	0.00368041	Galm	17	80127471	80185101	+	2476	protein_coding	galactose mutarotase [Source:MGI Symbol;Acc:MGI:2442420]
ENSMUSG00000019982	33.7837	72.774	-1.10533	0.000245865	0.00371359	Myb	10	21124935	21160984	-	8933	protein_coding	myeloblastosis oncogene [Source:MGI Symbol;Acc:MGI:97249]
ENSMUSG00000027346	639.641	373.715	0.775001	0.000246327	0.00371702	Gpcpd1	2	132529082	132587729	-	7289	protein_coding	glycerophosphocholine phosphodiesterase 1 [Source:MGI Symbol;Acc:MGI:104898]
ENSMUSG00000026380	120.282	33.5635	1.84537	0.000246812	0.00372079	Tfcp2l1	1	118627945	118685168	+	9438	protein_coding	transcription factor CP2-like 1 [Source:MGI Symbol;Acc:MGI:2444691]
ENSMUSG00000036523	2329.48	1388.12	0.747211	0.000247858	0.00373299	Greb1	12	16670615	16800886	-	9580	protein_coding	gene regulated by estrogen in breast cancer protein [Source:MGI Symbol;Acc:MGI:2149712]
ENSMUSG00000003033	1693.24	2103.17	-0.312949	0.000248116	0.00373332	Ap1m1	8	72240018	72257385	+	3184	protein_coding	adaptor-related protein complex AP-1, mu subunit 1 [Source:MGI Symbol;Acc:MGI:102776]
ENSMUSG00000001632	689.741	967.14	-0.487507	0.000252423	0.00379452	Brpf1	6	113307137	113324860	+	6779	protein_coding	bromodomain and PHD finger containing, 1 [Source:MGI Symbol;Acc:MGI:1926033]
ENSMUSG00000023018	3103.82	3980.92	-0.359142	0.000254173	0.00381718	Smarcd1	15	99702129	99713991	+	4026	protein_coding	SWI/SNF related, matrix associated, actin dependent regulator of chromatin, subfamily d, member 1 [Source:MGI Symbol;Acc:MGI:1933623]
ENSMUSG00000031383	1549.92	2627.77	-0.761595	0.00025448	0.00381817	Dusp9	X	73639419	73643514	+	2722	protein_coding	dual specificity phosphatase 9 [Source:MGI Symbol;Acc:MGI:2387107]
ENSMUSG00000022884	4446.03	1752.75	1.34289	0.000255175	0.00382496	Eif4a2	16	23107444	23114136	+	5338	protein_coding	eukaryotic translation initiation factor 4A2 [Source:MGI Symbol;Acc:MGI:106906]
ENSMUSG00000073062	189.904	108.247	0.812847	0.000255504	0.00382546	Zxdb	X	94724569	94730187	+	5619	protein_coding	zinc finger, X-linked, duplicated B [Source:MGI Symbol;Acc:MGI:3694898]
ENSMUSG00000073609	330.614	214.487	0.623457	0.000255693	0.00382546	D2hgdh	1	93824909	93852348	+	4281	protein_coding	D-2-hydroxyglutarate dehydrogenase [Source:MGI Symbol;Acc:MGI:2138209]
ENSMUSG00000024548	932.085	637.333	0.548414	0.000256155	0.00382875	Setbp1	18	78750380	79109391	-	9953	protein_coding	SET binding protein 1 [Source:MGI Symbol;Acc:MGI:1933199]
ENSMUSG00000054843	1467.36	1097	0.41964	0.000256739	0.00383385	Atrnl1	19	57611034	58133338	+	6581	protein_coding	attractin like 1 [Source:MGI Symbol;Acc:MGI:2147749]
ENSMUSG00000021645	925.277	1278.69	-0.466668	0.000257507	0.0038417	Smn1	13	100124852	100137690	+	2592	protein_coding	survival motor neuron 1 [Source:MGI Symbol;Acc:MGI:109257]
ENSMUSG00000001942	280.391	149.126	0.910752	0.000258254	0.00384823	Siae	9	37555698	37649655	+	10497	protein_coding	sialic acid acetylesterase [Source:MGI Symbol;Acc:MGI:104803]
ENSMUSG00000004085	437.589	274.699	0.67114	0.000258432	0.00384823	Map3k20	2	72285637	72442610	+	10175	protein_coding	mitogen-activated protein kinase kinase kinase 20 [Source:MGI Symbol;Acc:MGI:2443258]
ENSMUSG00000042744	682.454	499.952	0.44883	0.00025987	0.003866	Hectd4	5	121220219	121368577	+	16443	protein_coding	HECT domain E3 ubiquitin protein ligase 4 [Source:MGI Symbol;Acc:MGI:3647820]
ENSMUSG00000027255	905.175	1191	-0.395337	0.000262308	0.0038986	Arfgap2	2	91264974	91276931	+	4129	protein_coding	ADP-ribosylation factor GTPase activating protein 2 [Source:MGI Symbol;Acc:MGI:1924288]
ENSMUSG00000038976	2033.45	2921.37	-0.522952	0.000264939	0.003934	Ppp1r9b	11	94991035	95006899	+	5083	protein_coding	protein phosphatase 1, regulatory subunit 9B [Source:MGI Symbol;Acc:MGI:2387581]
ENSMUSG00000027660	1333.58	895.163	0.575086	0.000265932	0.00394503	Skil	3	31095058	31122577	+	9694	protein_coding	SKI-like [Source:MGI Symbol;Acc:MGI:106203]
ENSMUSG00000026851	516.497	737.689	-0.514205	0.000268	0.00397199	BC005624	2	30972177	30982201	-	3280	protein_coding	cDNA sequence BC005624 [Source:MGI Symbol;Acc:MGI:2385132]
ENSMUSG00000020946	1557.42	2273.68	-0.54568	0.00027047	0.00400483	Gosr2	11	103676849	103697898	-	3266	protein_coding	golgi SNAP receptor complex member 2 [Source:MGI Symbol;Acc:MGI:1927204]
ENSMUSG00000054160	5.24332	29.2434	-2.4906	0.000272002	0.00402255	Nkx2-4	2	147083316	147085445	-	1725	protein_coding	NK2 homeobox 4 [Source:MGI Symbol;Acc:MGI:97349]
ENSMUSG00000035364	18.9264	60.2303	-1.66439	0.000272245	0.00402255	4930524J08Rik	5	99979061	99979663	+	603	protein_coding	RIKEN cDNA 4930524J08 gene [Source:MGI Symbol;Acc:MGI:1922379]
ENSMUSG00000040370	283.775	199.336	0.511499	0.00027243	0.00402255	Etfrf1	6	145211134	145216939	+	2682	protein_coding	electron transfer flavoprotein regulatory factor 1 [Source:MGI Symbol;Acc:MGI:1914886]
ENSMUSG00000029385	990.973	494.086	1.00351	0.000275053	0.00405747	Ccng2	5	93267257	93276231	+	5458	protein_coding	cyclin G2 [Source:MGI Symbol;Acc:MGI:1095734]
ENSMUSG00000006215	709.32	884.332	-0.318258	0.000277164	0.00408481	Zbtb17	4	141444654	141467930	+	3877	protein_coding	zinc finger and BTB domain containing 17 [Source:MGI Symbol;Acc:MGI:107410]
ENSMUSG00000000278	2200.2	1214.39	0.857371	0.000277551	0.00408669	Scpep1	11	88924020	88955465	-	2097	protein_coding	serine carboxypeptidase 1 [Source:MGI Symbol;Acc:MGI:1921867]
ENSMUSG00000048065	35.2422	9.52321	1.88926	0.000278127	0.00409137	Cyb5r2	7	107748455	107758032	-	2772	protein_coding	cytochrome b5 reductase 2 [Source:MGI Symbol;Acc:MGI:2444415]
ENSMUSG00000028467	576.928	768.601	-0.413278	0.000279147	0.00410255	Gba2	4	43566928	43578873	-	4481	protein_coding	glucosidase beta 2 [Source:MGI Symbol;Acc:MGI:2654325]
ENSMUSG00000019734	68.1217	32.2125	1.08211	0.000279744	0.00410739	Tmc4	7	3665790	3677553	-	4280	protein_coding	transmembrane channel-like gene family 4 [Source:MGI Symbol;Acc:MGI:2669035]
ENSMUSG00000050105	195.053	359.229	-0.882735	0.000279996	0.00410739	Grrp1	4	134251110	134254106	-	1275	protein_coding	glycine/arginine rich protein 1 [Source:MGI Symbol;Acc:MGI:1919940]
ENSMUSG00000044894	880.426	1355.74	-0.622514	0.000280499	0.00411095	Uqcrq	11	53427922	53430831	-	1831	protein_coding	ubiquinol-cytochrome c reductase, complex III subunit VII [Source:MGI Symbol;Acc:MGI:107807]
ENSMUSG00000078202	334.029	544.547	-0.704823	0.000280836	0.00411208	Nrarp	2	25180758	25183339	+	2582	protein_coding	Notch-regulated ankyrin repeat protein [Source:MGI Symbol;Acc:MGI:1914372]
ENSMUSG00000036915	0.732431	11.6499	-4.06124	0.000280931	1	Kirrel2	7	30447534	30457690	-	3939	protein_coding	kirre like nephrin family adhesion molecule 2 [Source:MGI Symbol;Acc:MGI:2442334]
ENSMUSG00000051391	6757.32	8997.09	-0.413011	0.00028324	0.00414344	Ywhag	5	135908409	135934616	-	5500	protein_coding	tyrosine 3-monooxygenase/tryptophan 5-monooxygenase activation protein, gamma polypeptide [Source:MGI Symbol;Acc:MGI:108109]
ENSMUSG00000019471	5991.5	7750.02	-0.371314	0.000284667	0.00416045	Cdc37	9	21133222	21149982	-	8194	protein_coding	cell division cycle 37 [Source:MGI Symbol;Acc:MGI:109531]
ENSMUSG00000024781	1019.11	723.125	0.495993	0.00028923	0.00422323	Lipa	19	34492318	34527474	-	2969	protein_coding	lysosomal acid lipase A [Source:MGI Symbol;Acc:MGI:96789]
ENSMUSG00000021288	1276.01	1883.55	-0.561797	0.000290478	0.00423755	Klc1	12	111758849	111807844	+	4070	protein_coding	kinesin light chain 1 [Source:MGI Symbol;Acc:MGI:107978]
ENSMUSG00000039234	739.922	479.917	0.62479	0.000291358	0.00424409	Sec24d	3	123267455	123365641	+	6325	protein_coding	Sec24 related gene family, member D (S. cerevisiae) [Source:MGI Symbol;Acc:MGI:1916858]
ENSMUSG00000085399	72.1354	126.942	-0.814661	0.000291464	0.00424409	Foxd2os	4	114909257	114921967	+	3224	processed_transcript	forkhead box D2, opposite strand [Source:MGI Symbol;Acc:MGI:2444065]
ENSMUSG00000009079	5641.25	8149.01	-0.53064	0.000292389	0.00425363	Ewsr1	11	5069689	5099266	-	5907	protein_coding	Ewing sarcoma breakpoint region 1 [Source:MGI Symbol;Acc:MGI:99960]
ENSMUSG00000024598	3155.46	2064.96	0.611732	0.000293588	0.00426716	Fbn2	18	58008623	58209926	-	10480	protein_coding	fibrillin 2 [Source:MGI Symbol;Acc:MGI:95490]
ENSMUSG00000029763	2203.59	1302.6	0.758451	0.000294089	0.00427051	Exoc4	6	33249085	33973979	+	12640	protein_coding	exocyst complex component 4 [Source:MGI Symbol;Acc:MGI:1096376]
ENSMUSG00000044502	1382.15	1798.79	-0.379933	0.00029455	0.00427328	Bod1	11	31665181	31671885	-	1644	protein_coding	biorientation of chromosomes in cell division 1 [Source:MGI Symbol;Acc:MGI:1916806]
ENSMUSG00000024873	202.867	351.662	-0.794268	0.000296818	0.00430223	Cnih2	19	5092871	5098418	-	1237	protein_coding	cornichon family AMPA receptor auxiliary protein 2 [Source:MGI Symbol;Acc:MGI:1277225]
ENSMUSG00000102758	51.5847	22.3511	1.21027	0.000301362	0.00436408	Naaladl2	3	23798102	25144261	-	10411	protein_coding	N-acetylated alpha-linked acidic dipeptidase-like 2 [Source:MGI Symbol;Acc:MGI:2685867]
ENSMUSG00000004264	5145.92	6762.02	-0.394027	0.000302087	0.00437058	Phb2	6	124712336	124716950	+	3718	protein_coding	prohibitin 2 [Source:MGI Symbol;Acc:MGI:102520]
ENSMUSG00000029571	1009.47	701.469	0.524882	0.00030321	0.00438056	Tmem106b	6	13069759	13089269	+	6931	protein_coding	transmembrane protein 106B [Source:MGI Symbol;Acc:MGI:1919150]
ENSMUSG00000025232	1105.41	624.967	0.822581	0.000303331	0.00438056	Hexa	9	59539540	59565109	+	1996	protein_coding	hexosaminidase A [Source:MGI Symbol;Acc:MGI:96073]
ENSMUSG00000060012	434.927	296.514	0.551626	0.000304156	0.00438845	Kif13b	14	64647265	64809617	+	13017	protein_coding	kinesin family member 13B [Source:MGI Symbol;Acc:MGI:1098265]
ENSMUSG00000020680	2169.58	2921.68	-0.429457	0.000304516	0.00438965	Taf15	11	83473086	83506743	+	2919	protein_coding	TATA-box binding protein associated factor 15 [Source:MGI Symbol;Acc:MGI:1917689]
ENSMUSG00000058070	1099.38	1517.51	-0.465242	0.000305283	0.00439668	Eml1	12	108370957	108539617	+	7436	protein_coding	echinoderm microtubule associated protein like 1 [Source:MGI Symbol;Acc:MGI:1915769]
ENSMUSG00000021775	337.631	205.91	0.712683	0.000305847	0.00440081	Nr1d2	14	18204054	18239127	-	5409	protein_coding	nuclear receptor subfamily 1, group D, member 2 [Source:MGI Symbol;Acc:MGI:2449205]
ENSMUSG00000032396	583.59	746.154	-0.35459	0.00030992	0.00445534	Dis3l	9	64306756	64341288	-	5458	protein_coding	DIS3 like exosome 3'-5' exoribonuclease [Source:MGI Symbol;Acc:MGI:2143272]
ENSMUSG00000038168	722.429	405.097	0.834439	0.000310201	0.00445534	P3h2	16	25959288	26105784	-	3721	protein_coding	prolyl 3-hydroxylase 2 [Source:MGI Symbol;Acc:MGI:2146663]
ENSMUSG00000068323	60.9744	26.0589	1.23074	0.000310712	0.00445793	Slc4a5	6	83219828	83304945	+	5804	protein_coding	solute carrier family 4, sodium bicarbonate cotransporter, member 5 [Source:MGI Symbol;Acc:MGI:2443220]
ENSMUSG00000040146	157.889	75.637	1.0616	0.000310946	0.00445793	Rgl3	9	21968711	21989446	-	3924	protein_coding	ral guanine nucleotide dissociation stimulator-like 3 [Source:MGI Symbol;Acc:MGI:1918996]
ENSMUSG00000021806	4064.94	2194.3	0.889492	0.000312412	0.00447488	Nid2	14	19751265	19811787	+	5174	protein_coding	nidogen 2 [Source:MGI Symbol;Acc:MGI:1298229]
ENSMUSG00000059248	6447.19	8975.6	-0.477367	0.000313246	0.0044796	2023-09-09	11	117199661	117362325	+	7565	protein_coding	septin 9 [Source:MGI Symbol;Acc:MGI:1858222]
ENSMUSG00000056941	428.161	587.831	-0.456973	0.000313308	0.0044796	Commd7	2	153616933	153632781	-	5493	protein_coding	COMM domain containing 7 [Source:MGI Symbol;Acc:MGI:1914197]
ENSMUSG00000048376	4766.07	3808.88	0.323393	0.00031452	0.00449286	F2r	13	95601803	95618487	-	3336	protein_coding	coagulation factor II (thrombin) receptor [Source:MGI Symbol;Acc:MGI:101802]
ENSMUSG00000058440	1290.57	1687.08	-0.386521	0.000314934	0.00449472	Nrf1	6	30047988	30153458	+	10282	protein_coding	nuclear respiratory factor 1 [Source:MGI Symbol;Acc:MGI:1332235]
ENSMUSG00000039100	3496.18	2536.66	0.462778	0.000315835	0.00449987	2023-03-06	15	31455891	31531053	-	9174	protein_coding	membrane-associated ring finger (C3HC4) 6 [Source:MGI Symbol;Acc:MGI:2442773]
ENSMUSG00000002820	242.639	433.871	-0.837628	0.000316152	0.00449987	Atg4d	9	21265293	21277772	+	7264	protein_coding	autophagy related 4D, cysteine peptidase [Source:MGI Symbol;Acc:MGI:2444308]
ENSMUSG00000017999	1758.47	2206.04	-0.327339	0.000316311	0.00449987	Ddx27	2	167015193	167034947	+	4817	protein_coding	DEAD (Asp-Glu-Ala-Asp) box polypeptide 27 [Source:MGI Symbol;Acc:MGI:2385884]
ENSMUSG00000007987	339.243	467.425	-0.461042	0.000316437	0.00449987	Ift22	5	136908150	136915404	+	3608	protein_coding	intraflagellar transport 22 [Source:MGI Symbol;Acc:MGI:1914536]
ENSMUSG00000079480	233.857	409.234	-0.806769	0.00031695	0.00449987	Pin4	X	102119447	102127669	+	651	protein_coding	protein (peptidyl-prolyl cis/trans isomerase) NIMA-interacting, 4 (parvulin) [Source:MGI Symbol;Acc:MGI:1916963]
ENSMUSG00000002343	259.234	446.699	-0.784951	0.000317005	0.00449987	Armc6	8	70220172	70234466	-	3262	protein_coding	armadillo repeat containing 6 [Source:MGI Symbol;Acc:MGI:1924063]
ENSMUSG00000025130	22070.9	15882.5	0.474709	0.000317414	0.00450164	P4hb	11	120560298	120573253	-	2861	protein_coding	prolyl 4-hydroxylase, beta polypeptide [Source:MGI Symbol;Acc:MGI:97464]
ENSMUSG00000063894	850.343	590.1	0.527181	0.000318351	0.00451088	Zkscan8	13	21513222	21531120	-	8902	protein_coding	zinc finger with KRAB and SCAN domains 8 [Source:MGI Symbol;Acc:MGI:1913815]
ENSMUSG00000025867	463.259	634.023	-0.454099	0.000321855	0.00455401	Cplx2	13	54371349	54383917	+	4928	protein_coding	complexin 2 [Source:MGI Symbol;Acc:MGI:104726]
ENSMUSG00000026238	34314.8	46700.8	-0.444617	0.000321972	0.00455401	Ptma	1	86526726	86530712	+	1462	protein_coding	prothymosin alpha [Source:MGI Symbol;Acc:MGI:97803]
ENSMUSG00000033735	727.571	1106.59	-0.604922	0.000322943	0.00455986	Spr	6	85130176	85137766	-	3545	protein_coding	sepiapterin reductase [Source:MGI Symbol;Acc:MGI:103078]
ENSMUSG00000016253	1788	2449.89	-0.454432	0.000322962	0.00455986	Nelfcd	2	174415804	174427502	+	2883	protein_coding	negative elongation factor complex member C/D, Th1l [Source:MGI Symbol;Acc:MGI:1926424]
ENSMUSG00000019841	1130.46	823.724	0.455902	0.000324829	0.00457849	Rev3l	10	39732118	39875211	+	13293	protein_coding	REV3 like, DNA directed polymerase zeta catalytic subunit [Source:MGI Symbol;Acc:MGI:1337131]
ENSMUSG00000039840	404.152	284.182	0.50597	0.000324862	0.00457849	Epg5	18	77938467	78035027	+	9672	protein_coding	ectopic P-granules autophagy protein 5 homolog (C. elegans) [Source:MGI Symbol;Acc:MGI:1918673]
ENSMUSG00000056536	735.268	486.744	0.594349	0.000325527	0.00458378	Pign	1	105518422	105663677	-	13595	protein_coding	phosphatidylinositol glycan anchor biosynthesis, class N [Source:MGI Symbol;Acc:MGI:1351629]
ENSMUSG00000024589	540.846	362.263	0.577493	0.000327286	0.00460444	Nedd4l	18	64887705	65217831	+	14382	protein_coding	neural precursor cell expressed, developmentally down-regulated gene 4-like [Source:MGI Symbol;Acc:MGI:1933754]
ENSMUSG00000031026	112.561	6.23891	4.16649	0.000328841	0.0046222	Trim66	7	109449006	109508134	-	10125	protein_coding	tripartite motif-containing 66 [Source:MGI Symbol;Acc:MGI:2152406]
ENSMUSG00000068184	246.306	500.811	-1.02294	0.000329144	0.00462235	Ndufaf2	13	108002715	108158623	-	2978	protein_coding	NADH:ubiquinone oxidoreductase complex assembly factor 2 [Source:MGI Symbol;Acc:MGI:1922847]
ENSMUSG00000030122	3749.69	6018.89	-0.682776	0.000329626	0.00462501	Ptms	6	124913681	124920103	-	1619	protein_coding	parathymosin [Source:MGI Symbol;Acc:MGI:1916452]
ENSMUSG00000032356	13.5062	0.885515	3.88381	0.00033026	0.00462979	Rasgrf1	9	89909908	90026977	+	11063	protein_coding	RAS protein-specific guanine nucleotide-releasing factor 1 [Source:MGI Symbol;Acc:MGI:99694]
ENSMUSG00000013622	538.252	299.863	0.843613	0.000331929	0.00464906	Atraid	5	31048312	31054623	+	2082	protein_coding	all-trans retinoic acid induced differentiation factor [Source:MGI Symbol;Acc:MGI:1918918]
ENSMUSG00000024302	402.239	223.585	0.845885	0.000333387	0.00466534	Dtna	18	23415135	23659715	+	16930	protein_coding	dystrobrevin alpha [Source:MGI Symbol;Acc:MGI:106039]
ENSMUSG00000036402	2216.58	1563.89	0.503069	0.000335102	0.0046852	Gng12	6	66896397	67021350	+	4727	protein_coding	guanine nucleotide binding protein (G protein), gamma 12 [Source:MGI Symbol;Acc:MGI:1336171]
ENSMUSG00000047759	196.555	117.562	0.740007	0.000335447	0.00468588	Hs3st3a1	11	64435332	64522841	+	3939	protein_coding	heparan sulfate (glucosamine) 3-O-sulfotransferase 3A1 [Source:MGI Symbol;Acc:MGI:1333861]
ENSMUSG00000029676	956.658	637.504	0.585324	0.000336404	0.0046951	Pot1a	6	25743737	25809246	-	8669	protein_coding	protection of telomeres 1A [Source:MGI Symbol;Acc:MGI:2141503]
ENSMUSG00000005378	886.36	1416.55	-0.676535	0.000337	0.00469926	Bud23	5	135052957	135064959	-	3386	protein_coding	BUD23, rRNA methyltransferase and ribosome maturation factor [Source:MGI Symbol;Acc:MGI:1913388]
ENSMUSG00000005299	908.789	1511.64	-0.733875	0.000338796	0.00471815	Letm1	5	33739673	33782817	-	9650	protein_coding	leucine zipper-EF-hand containing transmembrane protein 1 [Source:MGI Symbol;Acc:MGI:1932557]
ENSMUSG00000022141	2900.23	2173.76	0.415937	0.000338952	0.00471815	Nipbl	15	8290617	8444463	-	9423	protein_coding	NIPBL cohesin loading factor [Source:MGI Symbol;Acc:MGI:1913976]
ENSMUSG00000117250	21.6516	6.09518	1.8504	0.000339734	0.00472487	CT025659.2	17	65886420	65889035	+	1068	lincRNA	novel transcript
ENSMUSG00000030045	860.076	1164.01	-0.436336	0.000342201	0.00475338	Mrpl19	6	81957851	81965958	-	5450	protein_coding	mitochondrial ribosomal protein L19 [Source:MGI Symbol;Acc:MGI:1926274]
ENSMUSG00000033294	1140.21	1694.9	-0.571853	0.000342385	0.00475338	Noc4l	5	110648418	110653417	-	2596	protein_coding	NOC4 like [Source:MGI Symbol;Acc:MGI:2140843]
ENSMUSG00000089774	431.093	297.45	0.532711	0.000343802	0.00476886	Slc5a3	16	92058322	92087473	+	10913	protein_coding	solute carrier family 5 (inositol transporters), member 3 [Source:MGI Symbol;Acc:MGI:1858226]
ENSMUSG00000074088	1949.15	2845.01	-0.545565	0.000344727	0.00477749	Snrnp40	4	130360132	130390026	+	3987	protein_coding	small nuclear ribonucleoprotein 40 (U5) [Source:MGI Symbol;Acc:MGI:1913835]
ENSMUSG00000028410	4904.8	8742.53	-0.833822	0.000346453	0.00479721	Dnaja1	4	40722150	40737149	+	8629	protein_coding	DnaJ heat shock protein family (Hsp40) member A1 [Source:MGI Symbol;Acc:MGI:1270129]
ENSMUSG00000051768	1411.11	1881.43	-0.415418	0.000346954	0.00479993	Xrcc1	7	24546289	24573440	+	5831	protein_coding	X-ray repair complementing defective repair in Chinese hamster cells 1 [Source:MGI Symbol;Acc:MGI:99137]
ENSMUSG00000037851	6596.51	4277	0.625089	0.000347795	0.00480736	Iars	13	49682100	49734267	+	5272	protein_coding	isoleucine-tRNA synthetase [Source:MGI Symbol;Acc:MGI:2145219]
ENSMUSG00000064030	609.167	838.376	-0.46045	0.000348975	0.00481602	Pym1	10	128747889	128766564	+	1326	protein_coding	PYM homolog 1, exon junction complex associated factor [Source:MGI Symbol;Acc:MGI:1925678]
ENSMUSG00000021969	1738.38	1271.41	0.451107	0.000349031	0.00481602	Zdhhc20	14	57832703	57890276	-	7213	protein_coding	zinc finger, DHHC domain containing 20 [Source:MGI Symbol;Acc:MGI:1923215]
ENSMUSG00000001864	1313.39	2156.5	-0.715279	0.000349975	0.00482333	Aif1l	2	31950139	31973442	+	4032	protein_coding	allograft inflammatory factor 1-like [Source:MGI Symbol;Acc:MGI:1919598]
ENSMUSG00000025579	1392.67	702.835	0.986341	0.000350172	0.00482333	Gaa	11	119267887	119285454	+	4783	protein_coding	glucosidase, alpha, acid [Source:MGI Symbol;Acc:MGI:95609]
ENSMUSG00000019889	2158.09	1509.72	0.515359	0.00035169	0.00484003	Ptprk	10	28074820	28597397	+	13328	protein_coding	protein tyrosine phosphatase, receptor type, K [Source:MGI Symbol;Acc:MGI:103310]
ENSMUSG00000034342	2386.39	1703.59	0.486292	0.000352001	0.00484009	Cbl	9	44142976	44234049	-	12345	protein_coding	Casitas B-lineage lymphoma [Source:MGI Symbol;Acc:MGI:88279]
ENSMUSG00000020592	2776.33	4071.64	-0.552445	0.000352345	0.00484061	Sdc1	12	8771323	8793715	+	3809	protein_coding	syndecan 1 [Source:MGI Symbol;Acc:MGI:1349162]
ENSMUSG00000020267	2283.7	3358.15	-0.556131	0.000353529	0.00485265	Hint1	11	54866383	54870501	+	872	protein_coding	histidine triad nucleotide binding protein 1 [Source:MGI Symbol;Acc:MGI:1321133]
ENSMUSG00000031209	1294.05	911.535	0.505554	0.000357602	0.0049043	Heph	X	96455359	96574485	+	7662	protein_coding	hephaestin [Source:MGI Symbol;Acc:MGI:1332240]
ENSMUSG00000046562	2133.4	3006.93	-0.495154	0.000358696	0.00491504	Unc119b	5	115122550	115134975	-	4603	protein_coding	unc-119 lipid binding chaperone B [Source:MGI Symbol;Acc:MGI:2147162]
ENSMUSG00000016319	7378.36	10938.4	-0.56802	0.000359775	0.00492556	Slc25a5	X	36795651	36798807	+	1646	protein_coding	solute carrier family 25 (mitochondrial carrier, adenine nucleotide translocator), member 5 [Source:MGI Symbol;Acc:MGI:1353496]
ENSMUSG00000028653	431.474	261.527	0.722834	0.000360467	0.004927	Trit1	4	123016597	123054949	+	2087	protein_coding	tRNA isopentenyltransferase 1 [Source:MGI Symbol;Acc:MGI:1914216]
ENSMUSG00000034007	575.082	311.032	0.885995	0.000360506	0.004927	Scaper	9	55549879	55938119	-	5428	protein_coding	S phase cyclin A-associated protein in the ER [Source:MGI Symbol;Acc:MGI:1925976]
ENSMUSG00000035165	157.504	51.7951	1.59772	0.000360932	0.004927	Kcne3	7	100176502	100184869	+	1779	protein_coding	potassium voltage-gated channel, Isk-related subfamily, gene 3 [Source:MGI Symbol;Acc:MGI:1891124]
ENSMUSG00000110161	19.223	5.37077	1.83795	0.000361128	0.004927	Gm45494	9	8004830	8009269	+	545	bidirectional_promoter_lncRNA	predicted gene 45494 [Source:MGI Symbol;Acc:MGI:5791330]
ENSMUSG00000052229	1.92167	15.9983	-3.08055	0.000362168	0.00493692	Gpr17	18	31942997	31949636	-	5195	protein_coding	G protein-coupled receptor 17 [Source:MGI Symbol;Acc:MGI:3584514]
ENSMUSG00000039345	237.101	142.236	0.736314	0.00036255	0.00493787	Mettl22	16	8470788	8490684	+	5768	protein_coding	methyltransferase like 22 [Source:MGI Symbol;Acc:MGI:2384301]
ENSMUSG00000074102	2676.09	4517.59	-0.755445	0.000363456	0.00494594	Rbm15b	9	106880918	106887428	-	6511	protein_coding	RNA binding motif protein 15B [Source:MGI Symbol;Acc:MGI:1923598]
ENSMUSG00000027404	5396.7	8745.46	-0.696457	0.000367505	0.00499103	Snrpb	2	130171414	130179403	-	1976	protein_coding	small nuclear ribonucleoprotein B [Source:MGI Symbol;Acc:MGI:98342]
ENSMUSG00000068874	256.917	91.7723	1.48413	0.000367625	0.00499103	Selenbp1	3	94933056	94944758	+	2273	protein_coding	selenium binding protein 1 [Source:MGI Symbol;Acc:MGI:96825]
ENSMUSG00000041506	724.762	1293.93	-0.836182	0.000367717	0.00499103	Rrp9	9	106475963	106485424	+	2933	protein_coding	RRP9, small subunit (SSU) processome component, homolog (yeast) [Source:MGI Symbol;Acc:MGI:2384313]
ENSMUSG00000025545	460.531	230.6	0.996409	0.000370547	0.0050225	Clybl	14	122181704	122402234	+	1444	protein_coding	citrate lyase beta like [Source:MGI Symbol;Acc:MGI:1916884]
ENSMUSG00000015748	1029.06	1399.26	-0.443463	0.000370671	0.0050225	Prpf3	3	95830124	95855885	-	5661	protein_coding	pre-mRNA processing factor 3 [Source:MGI Symbol;Acc:MGI:1918017]
ENSMUSG00000021379	165.974	271.084	-0.708289	0.000372035	0.00503666	Id4	13	48261228	48266026	+	3849	protein_coding	inhibitor of DNA binding 4 [Source:MGI Symbol;Acc:MGI:99414]
ENSMUSG00000020609	573.637	33.3721	4.10422	0.000373209	0.00504823	Apob	12	7977648	8016835	+	13934	protein_coding	apolipoprotein B [Source:MGI Symbol;Acc:MGI:88052]
ENSMUSG00000066441	1140.11	783.846	0.540869	0.000374292	0.00505854	Rdh11	12	79174337	79192293	-	3455	protein_coding	retinol dehydrogenase 11 [Source:MGI Symbol;Acc:MGI:102581]
ENSMUSG00000020605	814.669	527.262	0.626895	0.000376764	0.00508761	Hs1bp3	12	8313432	8343824	+	3004	protein_coding	HCLS1 binding protein 3 [Source:MGI Symbol;Acc:MGI:1913224]
ENSMUSG00000021097	568.271	383.045	0.568759	0.000377912	0.00509875	Clmn	12	104763117	104865076	-	12409	protein_coding	calmin [Source:MGI Symbol;Acc:MGI:2136957]
ENSMUSG00000026565	1741.78	1242.72	0.48704	0.000380303	0.00512494	Pou2f1	1	165865154	166002678	-	16597	protein_coding	POU domain, class 2, transcription factor 1 [Source:MGI Symbol;Acc:MGI:101898]
ENSMUSG00000062661	1122.54	1717.01	-0.613259	0.000380709	0.00512494	Ncs1	2	31245823	31295989	+	4653	protein_coding	neuronal calcium sensor 1 [Source:MGI Symbol;Acc:MGI:109166]
ENSMUSG00000025134	2527.09	3928.76	-0.636521	0.000380827	0.00512494	Alyref	11	120592121	120598365	-	3839	protein_coding	Aly/REF export factor [Source:MGI Symbol;Acc:MGI:1341044]
ENSMUSG00000063236	361.658	558.778	-0.627257	0.000381175	0.00512526	1110038F14Rik	15	76948506	76950979	+	1916	protein_coding	RIKEN cDNA 1110038F14 gene [Source:MGI Symbol;Acc:MGI:2152337]
ENSMUSG00000024958	193.169	285.281	-0.562984	0.000382237	0.00513518	Gpr137	19	6938069	6942450	-	2768	protein_coding	G protein-coupled receptor 137 [Source:MGI Symbol;Acc:MGI:2147529]
ENSMUSG00000045201	55.1043	26.022	1.06989	0.000383097	0.00514235	Lrrc3b	14	15357515	15438987	-	2026	protein_coding	leucine rich repeat containing 3B [Source:MGI Symbol;Acc:MGI:2384996]
ENSMUSG00000001017	3660.66	5045.52	-0.462873	0.000385853	0.00517292	Chtop	3	90498956	90509498	-	3637	protein_coding	chromatin target of PRMT1 [Source:MGI Symbol;Acc:MGI:1913761]
ENSMUSG00000022263	1699.39	1248.45	0.444879	0.000386029	0.00517292	Trio	15	27730651	28025848	-	23395	protein_coding	triple functional domain (PTPRF interacting) [Source:MGI Symbol;Acc:MGI:1927230]
ENSMUSG00000028187	887.839	1165.07	-0.391646	0.00038645	0.00517405	Rpf1	3	146505956	146521429	-	4139	protein_coding	ribosome production factor 1 homolog [Source:MGI Symbol;Acc:MGI:1917535]
ENSMUSG00000033032	998.972	624.086	0.679182	0.00038689	0.00517405	Afap1l1	18	61730261	61786702	-	3680	protein_coding	actin filament associated protein 1-like 1 [Source:MGI Symbol;Acc:MGI:2147199]
ENSMUSG00000020514	333.994	498.986	-0.578875	0.000387096	0.00517405	Mrpl22	11	58171661	58179565	+	981	protein_coding	mitochondrial ribosomal protein L22 [Source:MGI Symbol;Acc:MGI:1333794]
ENSMUSG00000058922	2063.63	2608.11	-0.338081	0.000388306	0.00518583	Gm10052	9	123689233	123690192	-	960	processed_pseudogene	predicted pseudogene 10052 [Source:MGI Symbol;Acc:MGI:3704348]
ENSMUSG00000028838	79.3667	30.5789	1.3777	0.000389066	0.0051916	Extl1	4	134356372	134383850	-	4333	protein_coding	exostoses (multiple)-like 1 [Source:MGI Symbol;Acc:MGI:1888742]
ENSMUSG00000076437	2556.71	3479.9	-0.444701	0.000390657	0.00520844	Selenoh	2	84669215	84670770	-	1131	protein_coding	selenoprotein H [Source:MGI Symbol;Acc:MGI:1919907]
ENSMUSG00000024112	618.346	160.068	1.94931	0.000391437	0.00521443	Cacna1h	17	25374285	25433783	-	9763	protein_coding	calcium channel, voltage-dependent, T type, alpha 1H subunit [Source:MGI Symbol;Acc:MGI:1928842]
ENSMUSG00000002996	1022.42	716.092	0.513648	0.000392862	0.005229	Hbp1	12	31926254	31950535	-	6167	protein_coding	high mobility group box transcription factor 1 [Source:MGI Symbol;Acc:MGI:894659]
ENSMUSG00000022391	4527.66	6611.93	-0.546307	0.000397804	0.00529032	Rangap1	15	81704248	81745530	-	4863	protein_coding	RAN GTPase activating protein 1 [Source:MGI Symbol;Acc:MGI:103071]
ENSMUSG00000029049	61.1078	32.27	0.913129	0.000398492	0.00529502	Morn1	4	155086577	155145505	+	4320	protein_coding	MORN repeat containing 1 [Source:MGI Symbol;Acc:MGI:1924116]
ENSMUSG00000025159	1430.36	967.975	0.562995	0.000399158	0.00529843	Mms19	19	41941086	41981157	-	10415	protein_coding	MMS19 (MET18 S. cerevisiae) [Source:MGI Symbol;Acc:MGI:1919449]
ENSMUSG00000056612	3131.2	6073.67	-0.955838	0.00039942	0.00529843	Ppp1r14b	19	6975048	6977324	+	919	protein_coding	protein phosphatase 1, regulatory inhibitor subunit 14B [Source:MGI Symbol;Acc:MGI:107682]
ENSMUSG00000021140	1763.19	1207.34	0.546224	0.000400312	0.00529894	Pcnx	12	81860023	82000924	+	15613	protein_coding	pecanex homolog [Source:MGI Symbol;Acc:MGI:1891924]
ENSMUSG00000020300	366.953	246.174	0.578741	0.000400472	0.00529894	Cpeb4	11	31872211	31935634	+	6369	protein_coding	cytoplasmic polyadenylation element binding protein 4 [Source:MGI Symbol;Acc:MGI:1914829]
ENSMUSG00000040596	830.296	1116.12	-0.426949	0.000400809	0.00529894	Pogk	1	166384622	166409863	-	9586	protein_coding	pogo transposable element with KRAB domain [Source:MGI Symbol;Acc:MGI:1918842]
ENSMUSG00000026201	537.062	935.145	-0.799793	0.000400896	0.00529894	Stk16	1	75210838	75215606	+	4518	protein_coding	serine/threonine kinase 16 [Source:MGI Symbol;Acc:MGI:1313271]
ENSMUSG00000032902	6187.64	4452.92	0.474702	0.000401135	0.00529894	Slc16a1	3	104638668	104658462	+	4426	protein_coding	solute carrier family 16 (monocarboxylic acid transporters), member 1 [Source:MGI Symbol;Acc:MGI:106013]
ENSMUSG00000032786	411.617	619.392	-0.589522	0.000402494	0.00531245	Alas1	9	106233455	106248654	-	6174	protein_coding	aminolevulinic acid synthase 1 [Source:MGI Symbol;Acc:MGI:87989]
ENSMUSG00000030091	1830.79	1299.74	0.494108	0.000402839	0.00531256	Nup210	6	91013068	91116829	-	10474	protein_coding	nucleoporin 210 [Source:MGI Symbol;Acc:MGI:1859555]
ENSMUSG00000035547	406.017	254.266	0.675328	0.000404015	0.00532363	Capn5	7	98121559	98178274	-	5485	protein_coding	calpain 5 [Source:MGI Symbol;Acc:MGI:1100859]
ENSMUSG00000029765	594.698	321.372	0.88799	0.000405447	0.00533648	Plxna4	6	32144268	32588192	-	14103	protein_coding	plexin A4 [Source:MGI Symbol;Acc:MGI:2179061]
ENSMUSG00000046873	946.482	591.238	0.677994	0.000405787	0.00533648	Mbtps2	X	157535371	157598715	-	10105	protein_coding	membrane-bound transcription factor peptidase, site 2 [Source:MGI Symbol;Acc:MGI:2444506]
ENSMUSG00000039683	314.703	157.605	0.997691	0.00040604	0.00533648	Sdk1	5	141241490	142215586	+	11087	protein_coding	sidekick cell adhesion molecule 1 [Source:MGI Symbol;Acc:MGI:2444413]
ENSMUSG00000041313	2478.81	1334.25	0.893588	0.000406341	0.00533648	Slc7a1	5	148327410	148399904	-	11530	protein_coding	solute carrier family 7 (cationic amino acid transporter, y+ system), member 1 [Source:MGI Symbol;Acc:MGI:88117]
ENSMUSG00000024074	711.424	403.192	0.818948	0.000407046	0.00533998	Crim1	17	78200248	78376592	+	5995	protein_coding	cysteine rich transmembrane BMP regulator 1 (chordin like) [Source:MGI Symbol;Acc:MGI:1354756]
ENSMUSG00000031591	1247.73	814.514	0.615416	0.000407284	0.00533998	Asah1	8	41340197	41374773	-	3390	protein_coding	N-acylsphingosine amidohydrolase 1 [Source:MGI Symbol;Acc:MGI:1277124]
ENSMUSG00000068566	1458.35	1013.6	0.524491	0.000410539	0.0053782	Myadm	7	3289080	3300442	+	4480	protein_coding	myeloid-associated differentiation marker [Source:MGI Symbol;Acc:MGI:1355332]
ENSMUSG00000033938	819.161	1147.21	-0.485868	0.000410987	0.00537961	Ndufb7	8	83566671	83571626	+	4522	protein_coding	NADH:ubiquinone oxidoreductase subunit B7 [Source:MGI Symbol;Acc:MGI:1914166]
ENSMUSG00000020455	160.995	257.49	-0.678609	0.000414708	0.00542382	Trim11	11	58978093	58991458	+	3580	protein_coding	tripartite motif-containing 11 [Source:MGI Symbol;Acc:MGI:2137355]
ENSMUSG00000030754	4170.96	3173.46	0.39441	0.000415842	0.00543416	Copb1	7	114215559	114254711	-	5582	protein_coding	coatomer protein complex, subunit beta 1 [Source:MGI Symbol;Acc:MGI:1917599]
ENSMUSG00000041268	351.908	252.951	0.476951	0.000419074	0.00547185	Dmxl2	9	54365158	54501626	-	13285	protein_coding	Dmx-like 2 [Source:MGI Symbol;Acc:MGI:2444630]
ENSMUSG00000042178	415.984	594.208	-0.514474	0.000421573	0.00549994	Armc5	7	128237342	128245100	+	3849	protein_coding	armadillo repeat containing 5 [Source:MGI Symbol;Acc:MGI:2384586]
ENSMUSG00000026781	634.925	441.47	0.524792	0.000422582	0.00550856	Acbd5	2	23068167	23115558	+	9775	protein_coding	acyl-Coenzyme A binding domain containing 5 [Source:MGI Symbol;Acc:MGI:1921409]
ENSMUSG00000055675	1828.33	1045.06	0.80664	0.000426955	0.00556097	Kbtbd11	8	15011025	15033333	+	7137	protein_coding	kelch repeat and BTB (POZ) domain containing 11 [Source:MGI Symbol;Acc:MGI:1922151]
ENSMUSG00000032437	6462.12	5429.9	0.251168	0.000428771	0.00558003	Stt3b	9	115242581	115310421	-	4221	protein_coding	STT3, subunit of the oligosaccharyltransferase complex, homolog B (S. cerevisiae) [Source:MGI Symbol;Acc:MGI:1915542]
ENSMUSG00000049439	734.955	571.299	0.363989	0.000430593	0.00559912	Cyp20a1	1	60343323	60388060	+	2286	protein_coding	cytochrome P450, family 20, subfamily a, polypeptide 1 [Source:MGI Symbol;Acc:MGI:1925201]
ENSMUSG00000082536	763.261	521.693	0.549866	0.000431627	0.00560795	Gm13456	2	40555752	40557116	+	1365	processed_pseudogene	predicted gene 13456 [Source:MGI Symbol;Acc:MGI:3651389]
ENSMUSG00000028633	3161.68	4146.71	-0.391164	0.000433859	0.00563232	Ctps	4	120539868	120570276	-	3316	protein_coding	cytidine 5'-triphosphate synthase [Source:MGI Symbol;Acc:MGI:1858304]
ENSMUSG00000078532	1102.79	1558.3	-0.498792	0.000434565	0.00563686	Nkain1	4	130531602	130574173	-	1426	protein_coding	Na+/K+ transporting ATPase interacting 1 [Source:MGI Symbol;Acc:MGI:1914399]
ENSMUSG00000028896	2001.78	3626	-0.857054	0.000441044	0.00571621	Rcc1	4	132331919	132353605	-	3848	protein_coding	regulator of chromosome condensation 1 [Source:MGI Symbol;Acc:MGI:1913989]
ENSMUSG00000017478	2427.51	3565.55	-0.554619	0.000441866	0.00572216	Zc3h18	8	122376609	122417360	+	9190	protein_coding	zinc finger CCCH-type containing 18 [Source:MGI Symbol;Acc:MGI:1923264]
ENSMUSG00000035781	903.991	1116.79	-0.305425	0.000444513	0.00575173	R3hdm4	10	79910052	79921208	-	5584	protein_coding	R3H domain containing 4 [Source:MGI Symbol;Acc:MGI:1924814]
ENSMUSG00000040459	835.563	1532.24	-0.874658	0.000447027	0.00577953	Arglu1	8	8665075	8690521	-	5477	protein_coding	arginine and glutamate rich 1 [Source:MGI Symbol;Acc:MGI:2442985]
ENSMUSG00000045215	652.32	408.964	0.673072	0.000448892	0.00579889	Asxl3	18	22344883	22530227	+	15533	protein_coding	additional sex combs like 3, transcriptional regulator [Source:MGI Symbol;Acc:MGI:2685175]
ENSMUSG00000096847	122.277	216.184	-0.822989	0.000449927	0.00580268	Tmem151b	17	45541952	45549677	-	4839	protein_coding	transmembrane protein 151B [Source:MGI Symbol;Acc:MGI:2685169]
ENSMUSG00000008301	1247.7	1640.92	-0.394997	0.000450253	0.00580268	Phax	18	56562443	56587712	+	2223	protein_coding	phosphorylated adaptor for RNA export [Source:MGI Symbol;Acc:MGI:1891839]
ENSMUSG00000038151	321.79	198.899	0.694128	0.000450287	0.00580268	Prdm1	10	44437177	44528501	-	5579	protein_coding	PR domain containing 1, with ZNF domain [Source:MGI Symbol;Acc:MGI:99655]
ENSMUSG00000020914	17980.6	13181.5	0.447903	0.000450735	0.00580372	Top2a	11	98992943	99024189	-	9013	protein_coding	topoisomerase (DNA) II alpha [Source:MGI Symbol;Acc:MGI:98790]
ENSMUSG00000025403	5034.03	3482	0.531566	0.000454696	0.00584995	Shmt2	10	127517123	127522444	-	3109	protein_coding	serine hydroxymethyltransferase 2 (mitochondrial) [Source:MGI Symbol;Acc:MGI:1277989]
ENSMUSG00000070493	5368.13	7532.93	-0.488752	0.000458194	0.00589016	Chchd2	5	129881156	129887470	-	2269	protein_coding	coiled-coil-helix-coiled-coil-helix domain containing 2 [Source:MGI Symbol;Acc:MGI:1261428]
ENSMUSG00000024383	409.1	253.559	0.689274	0.000458582	0.00589036	Map3k2	18	32163089	32236751	+	10791	protein_coding	mitogen-activated protein kinase kinase kinase 2 [Source:MGI Symbol;Acc:MGI:1346873]
ENSMUSG00000033628	1046.36	749.878	0.48084	0.000459779	0.0058993	Pik3c3	18	30272747	30348126	+	4466	protein_coding	phosphatidylinositol 3-kinase catalytic subunit type 3 [Source:MGI Symbol;Acc:MGI:2445019]
ENSMUSG00000022701	269.489	169.731	0.66541	0.000460025	0.0058993	Ccdc191	16	43889800	43964314	+	4230	protein_coding	coiled-coil domain containing 191 [Source:MGI Symbol;Acc:MGI:1922661]
ENSMUSG00000049728	461.047	758.797	-0.718777	0.000461663	0.0059155	Zfp668	7	127863047	127876828	-	6778	protein_coding	zinc finger protein 668 [Source:MGI Symbol;Acc:MGI:2442943]
ENSMUSG00000028648	595.606	846.368	-0.50646	0.000462277	0.00591857	Ndufs5	4	123712710	123718202	-	860	protein_coding	NADH:ubiquinone oxidoreductase core subunit S5 [Source:MGI Symbol;Acc:MGI:1890889]
ENSMUSG00000019659	359.146	641.728	-0.83769	0.000464239	0.00593887	Ccdc12	9	110656503	110711606	+	2694	protein_coding	coiled-coil domain containing 12 [Source:MGI Symbol;Acc:MGI:1919904]
ENSMUSG00000018819	236.696	357.896	-0.596103	0.000464722	0.00594025	Lsp1	7	142460809	142494867	+	5174	protein_coding	lymphocyte specific 1 [Source:MGI Symbol;Acc:MGI:96832]
ENSMUSG00000041815	3118.07	3721.85	-0.255336	0.000466216	0.00595452	Poldip3	15	83125976	83149384	-	5681	protein_coding	polymerase (DNA-directed), delta interacting protein 3 [Source:MGI Symbol;Acc:MGI:1921076]
ENSMUSG00000030844	141.5	67.9477	1.05977	0.000469616	0.0059931	Rgs10	7	128373621	128418758	-	1711	protein_coding	regulator of G-protein signalling 10 [Source:MGI Symbol;Acc:MGI:1915115]
ENSMUSG00000007610	386.968	619.278	-0.678524	0.000476284	0.00607329	Gtpbp3	8	71488103	71499583	+	3984	protein_coding	GTP binding protein 3 [Source:MGI Symbol;Acc:MGI:1917609]
ENSMUSG00000079497	0	5.37668	-4.84691	0.000478201	1	Gm13420	2	29744919	29751685	-	1091	protein_coding	predicted gene 13420 [Source:MGI Symbol;Acc:MGI:3649917]
ENSMUSG00000029066	526.877	1092.06	-1.05138	0.000479106	0.00610111	Mrpl20	4	155802878	155809975	+	1664	protein_coding	mitochondrial ribosomal protein L20 [Source:MGI Symbol;Acc:MGI:2137221]
ENSMUSG00000025487	2527.77	3749.99	-0.568943	0.000479238	0.00610111	Psmd13	7	140881968	140898643	+	3377	protein_coding	proteasome (prosome, macropain) 26S subunit, non-ATPase, 13 [Source:MGI Symbol;Acc:MGI:1345192]
ENSMUSG00000049482	458.002	750.159	-0.711611	0.000479735	0.00610253	Ctu2	8	122476143	122484138	+	5164	protein_coding	cytosolic thiouridylase subunit 2 [Source:MGI Symbol;Acc:MGI:1914215]
ENSMUSG00000032897	1273.84	1809.58	-0.506645	0.000482803	0.00613661	Nfyc	4	120757438	120831572	-	2942	protein_coding	nuclear transcription factor-Y gamma [Source:MGI Symbol;Acc:MGI:107901]
ENSMUSG00000067367	1865.09	2827.28	-0.600138	0.000483287	0.00613783	Lyar	5	38220470	38234306	+	2401	protein_coding	Ly1 antibody reactive clone [Source:MGI Symbol;Acc:MGI:107470]
ENSMUSG00000048078	1827.59	1265.25	0.530589	0.000486096	0.00616544	Tenm4	7	96171246	96911093	+	21021	protein_coding	teneurin transmembrane protein 4 [Source:MGI Symbol;Acc:MGI:2447063]
ENSMUSG00000023951	1710.97	672.321	1.34741	0.000486242	0.00616544	Vegfa	17	46016993	46032369	-	4285	protein_coding	vascular endothelial growth factor A [Source:MGI Symbol;Acc:MGI:103178]
ENSMUSG00000007617	1444.93	1082.78	0.41605	0.000486999	0.00617009	Homer1	13	93299635	93405129	+	11976	protein_coding	homer scaffolding protein 1 [Source:MGI Symbol;Acc:MGI:1347345]
ENSMUSG00000044134	516.703	892.13	-0.78782	0.00048771	0.00617414	Pheta1	5	121848984	121854632	+	2412	protein_coding	PH domain containing endocytic trafficking adaptor 1 [Source:MGI Symbol;Acc:MGI:2442708]
ENSMUSG00000054312	606.029	843.569	-0.476448	0.000489824	0.00619595	Mrps21	3	95862634	95871519	-	739	protein_coding	mitochondrial ribosomal protein S21 [Source:MGI Symbol;Acc:MGI:1913542]
ENSMUSG00000082127	192.857	309.03	-0.679304	0.000490811	0.00620346	Gm13577	2	64474745	64474949	-	205	processed_pseudogene	predicted gene 13577 [Source:MGI Symbol;Acc:MGI:3649301]
ENSMUSG00000034685	910.43	1437.13	-0.658757	0.000493756	0.00623321	Fam171a2	11	102436981	102447682	-	3119	protein_coding	family with sequence similarity 171, member A2 [Source:MGI Symbol;Acc:MGI:2448496]
ENSMUSG00000020219	758.446	1382.79	-0.866327	0.000493954	0.00623321	Timm13	10	80899450	80900969	-	1371	protein_coding	translocase of inner mitochondrial membrane 13 [Source:MGI Symbol;Acc:MGI:1353432]
ENSMUSG00000041720	1740.99	1225.7	0.506451	0.000495004	0.00623545	Pi4ka	16	17280351	17406314	-	11254	protein_coding	phosphatidylinositol 4-kinase alpha [Source:MGI Symbol;Acc:MGI:2448506]
ENSMUSG00000011179	22058.8	16198.5	0.4455	0.000495015	0.00623545	Odc1	12	17544794	17551505	+	3405	protein_coding	ornithine decarboxylase, structural 1 [Source:MGI Symbol;Acc:MGI:97402]
ENSMUSG00000026640	1827.25	1431.88	0.352271	0.000495316	0.00623545	Plxna2	1	194618218	194816869	+	17174	protein_coding	plexin A2 [Source:MGI Symbol;Acc:MGI:107684]
ENSMUSG00000005982	618.687	806.724	-0.383003	0.000495879	0.00623758	Naa60	16	3872375	3904780	+	3815	protein_coding	N(alpha)-acetyltransferase 60, NatF catalytic subunit [Source:MGI Symbol;Acc:MGI:1922013]
ENSMUSG00000030357	12644.1	17871.7	-0.499233	0.000496632	0.00624208	Fkbp4	6	128429735	128438677	-	2795	protein_coding	FK506 binding protein 4 [Source:MGI Symbol;Acc:MGI:95543]
ENSMUSG00000031832	250.552	379.245	-0.597766	0.000497858	0.00625252	Taf1c	8	119597871	119605222	-	3490	protein_coding	TATA-box binding protein associated factor, RNA polymerase I, C [Source:MGI Symbol;Acc:MGI:109576]
ENSMUSG00000019577	71.7246	18.1319	1.98482	0.000499018	0.00625813	Pdk4	6	5483351	5496309	-	3511	protein_coding	pyruvate dehydrogenase kinase, isoenzyme 4 [Source:MGI Symbol;Acc:MGI:1351481]
ENSMUSG00000078607	75.5582	18.3618	2.03834	0.000499098	0.00625813	1810010H24Rik	11	107025681	107030443	+	1685	protein_coding	RIKEN cDNA 1810010H24 gene [Source:MGI Symbol;Acc:MGI:1916316]
ENSMUSG00000032398	123.48	193.487	-0.647585	0.000499544	0.00625876	Snapc5	9	64179274	64183132	+	1228	protein_coding	small nuclear RNA activating complex, polypeptide 5 [Source:MGI Symbol;Acc:MGI:1914282]
ENSMUSG00000024483	2206.16	1637.16	0.430393	0.000502128	0.00628615	Ankhd1	18	36559987	36665917	+	9845	protein_coding	ankyrin repeat and KH domain containing 1 [Source:MGI Symbol;Acc:MGI:1921733]
ENSMUSG00000070605	266.972	167.715	0.671145	0.00050286	0.00629033	Zfp992	4	146449023	146470292	+	4550	protein_coding	zinc finger protein 992 [Source:MGI Symbol;Acc:MGI:3700963]
ENSMUSG00000052139	962.85	658.163	0.548277	0.000506251	0.00632774	Babam2	5	31697684	32084962	+	4781	protein_coding	BRISC and BRCA1 A complex member 2 [Source:MGI Symbol;Acc:MGI:1333875]
ENSMUSG00000028381	1947.75	1520.13	0.357032	0.000508656	0.00634822	Ugcg	4	59189257	59222833	+	5212	protein_coding	UDP-glucose ceramide glucosyltransferase [Source:MGI Symbol;Acc:MGI:1332243]
ENSMUSG00000046204	126.041	71.0963	0.826803	0.00050887	0.00634822	Pnma2	14	66911170	66921023	+	5976	protein_coding	paraneoplastic antigen MA2 [Source:MGI Symbol;Acc:MGI:2444129]
ENSMUSG00000024142	383.289	542.246	-0.500432	0.000509516	0.00634822	Mlst8	17	24473550	24479078	-	3366	protein_coding	MTOR associated protein, LST8 homolog (S. cerevisiae) [Source:MGI Symbol;Acc:MGI:1929514]
ENSMUSG00000010608	2778.91	3565.01	-0.359379	0.000509783	0.00634822	Rbm25	12	83631236	83683123	+	17376	protein_coding	RNA binding motif protein 25 [Source:MGI Symbol;Acc:MGI:1914289]
ENSMUSG00000039585	1095.07	812.548	0.430473	0.000509899	0.00634822	Myo9a	9	59750896	59928866	+	13034	protein_coding	myosin IXa [Source:MGI Symbol;Acc:MGI:107735]
ENSMUSG00000002222	3194.19	2563.94	0.317122	0.000511443	0.00635707	Rmnd5a	6	71388634	71440637	-	6783	protein_coding	required for meiotic nuclear division 5 homolog A [Source:MGI Symbol;Acc:MGI:1915727]
ENSMUSG00000017707	3289.38	2089.95	0.654344	0.000511733	0.00635707	Serinc3	2	163623272	163645131	-	3840	protein_coding	serine incorporator 3 [Source:MGI Symbol;Acc:MGI:1349457]
ENSMUSG00000028847	484.994	694.444	-0.518063	0.000511817	0.00635707	Trappc3	4	126262325	126275883	+	1737	protein_coding	trafficking protein particle complex 3 [Source:MGI Symbol;Acc:MGI:1351486]
ENSMUSG00000033769	990.059	717.142	0.464453	0.000513665	0.00637501	Exoc6b	6	84618487	85069513	-	15133	protein_coding	exocyst complex component 6B [Source:MGI Symbol;Acc:MGI:1923164]
ENSMUSG00000031242	523.04	344.8	0.601579	0.000515944	0.00639827	2610002M06Rik	X	107782751	107816334	-	6337	protein_coding	RIKEN cDNA 2610002M06 gene [Source:MGI Symbol;Acc:MGI:1914278]
ENSMUSG00000040234	958.31	586.221	0.708944	0.000516802	0.00640388	Tm7sf3	6	146602352	146642824	-	3438	protein_coding	transmembrane 7 superfamily member 3 [Source:MGI Symbol;Acc:MGI:1914873]
ENSMUSG00000046591	1516.63	1166.63	0.378852	0.000518118	0.00641516	Ticrr	7	79660196	79698148	+	10007	protein_coding	TOPBP1-interacting checkpoint and replication regulator [Source:MGI Symbol;Acc:MGI:1924261]
ENSMUSG00000046691	3960.28	5868.53	-0.567397	0.00051875	0.00641795	Chtf8	8	106883863	106893601	-	3036	protein_coding	CTF8, chromosome transmission fidelity factor 8 [Source:MGI Symbol;Acc:MGI:2443370]
ENSMUSG00000040327	151.881	74.3983	1.02974	0.000519198	0.00641848	Cul9	17	46500572	46546388	-	12198	protein_coding	cullin 9 [Source:MGI Symbol;Acc:MGI:1925559]
ENSMUSG00000050875	190.268	277.064	-0.542316	0.000522521	0.0064545	A730017C20Rik	18	59062248	59076962	+	5347	protein_coding	RIKEN cDNA A730017C20 gene [Source:MGI Symbol;Acc:MGI:2442934]
ENSMUSG00000041120	61.9123	117.525	-0.928471	0.000523855	0.00646592	Nbl1	4	139082284	139092993	-	2033	protein_coding	neuroblastoma, suppression of tumorigenicity 1 [Source:MGI Symbol;Acc:MGI:104591]
ENSMUSG00000003604	378.024	645.046	-0.770579	0.000524717	0.00647065	Aven	2	112492964	112634573	+	5001	protein_coding	apoptosis, caspase activation inhibitor [Source:MGI Symbol;Acc:MGI:1921518]
ENSMUSG00000035152	6414.89	4882.89	0.393584	0.000525057	0.00647065	Ap2b1	11	83299024	83405035	+	8755	protein_coding	adaptor-related protein complex 2, beta 1 subunit [Source:MGI Symbol;Acc:MGI:1919020]
ENSMUSG00000035459	39.5407	9.36674	2.06659	0.000525934	0.00647342	Stab2	10	86841198	87008025	-	8757	protein_coding	stabilin 2 [Source:MGI Symbol;Acc:MGI:2178743]
ENSMUSG00000070699	446.858	613.361	-0.457262	0.000526101	0.00647342	Sars2	7	28741992	28753871	+	3313	protein_coding	seryl-aminoacyl-tRNA synthetase 2 [Source:MGI Symbol;Acc:MGI:1919234]
ENSMUSG00000028385	875.631	649.662	0.430093	0.000527851	0.0064899	Snx30	4	59805840	59904737	+	7795	protein_coding	sorting nexin family member 30 [Source:MGI Symbol;Acc:MGI:2443882]
ENSMUSG00000026927	352.464	539.614	-0.614382	0.000532157	0.00653775	Sdccag3	2	26382802	26389316	-	3587	protein_coding	serologically defined colon cancer antigen 3 [Source:MGI Symbol;Acc:MGI:1915362]
ENSMUSG00000058833	453.012	689.315	-0.605335	0.000534551	0.00656205	Rex1bd	8	70504292	70506752	-	1822	protein_coding	required for excision 1-B domain containing [Source:MGI Symbol;Acc:MGI:1913712]
ENSMUSG00000056201	18069.7	24606.7	-0.445491	0.00053566	0.00657057	Cfl1	19	5490455	5495201	+	2354	protein_coding	cofilin 1, non-muscle [Source:MGI Symbol;Acc:MGI:101757]
ENSMUSG00000032171	1322.78	2197.76	-0.732339	0.000536385	0.00657132	Pin1	9	20652095	20666584	+	3843	protein_coding	protein (peptidyl-prolyl cis/trans isomerase) NIMA-interacting 1 [Source:MGI Symbol;Acc:MGI:1346036]
ENSMUSG00000030335	926.251	1314.6	-0.504874	0.000536553	0.00657132	Mrpl51	6	125191801	125196269	+	4043	protein_coding	mitochondrial ribosomal protein L51 [Source:MGI Symbol;Acc:MGI:1913743]
ENSMUSG00000042826	138.98	26.7611	2.37538	0.000539119	0.00659763	Fgf11	11	69796068	69801857	-	3044	protein_coding	fibroblast growth factor 11 [Source:MGI Symbol;Acc:MGI:109167]
ENSMUSG00000020889	121.717	52.8898	1.19619	0.000542607	0.00663518	Nr1d1	11	98767932	98775333	-	3077	protein_coding	nuclear receptor subfamily 1, group D, member 1 [Source:MGI Symbol;Acc:MGI:2444210]
ENSMUSG00000035139	317.838	439.441	-0.466116	0.000544208	0.00664881	Secisbp2	13	51651697	51684044	+	4626	protein_coding	SECIS binding protein 2 [Source:MGI Symbol;Acc:MGI:1922670]
ENSMUSG00000022526	633.963	872.828	-0.461775	0.000544564	0.00664881	Zfp251	15	76851609	76871435	-	4387	protein_coding	zinc finger protein 251 [Source:MGI Symbol;Acc:MGI:1918841]
ENSMUSG00000060572	939.009	1430.37	-0.607437	0.000546047	0.00666125	Mfap2	4	141010418	141015984	+	1211	protein_coding	microfibrillar-associated protein 2 [Source:MGI Symbol;Acc:MGI:99559]
ENSMUSG00000037894	10434.9	16496.3	-0.660718	0.000546426	0.00666125	H2afz	3	137864487	137866922	+	1776	protein_coding	H2A histone family, member Z [Source:MGI Symbol;Acc:MGI:1888388]
ENSMUSG00000022756	26.9086	9.05537	1.56471	0.000549679	0.00669565	Slc7a4	16	17572018	17583214	-	4153	protein_coding	solute carrier family 7 (cationic amino acid transporter, y+ system), member 4 [Source:MGI Symbol;Acc:MGI:2146512]
ENSMUSG00000075467	559.453	877.717	-0.649641	0.000550095	0.00669565	Dnlz	2	26348121	26352110	-	2916	protein_coding	DNL-type zinc finger [Source:MGI Symbol;Acc:MGI:106559]
ENSMUSG00000036052	171.131	314.942	-0.880703	0.000552132	0.00671028	Dnajb5	4	42949814	42959425	+	5936	protein_coding	DnaJ heat shock protein family (Hsp40) member B5 [Source:MGI Symbol;Acc:MGI:1930018]
ENSMUSG00000034681	5236.38	6436.84	-0.297874	0.000552146	0.00671028	Rnps1	17	24414675	24425895	+	1920	protein_coding	ribonucleic acid binding protein S1 [Source:MGI Symbol;Acc:MGI:97960]
ENSMUSG00000024970	632.934	914.646	-0.531457	0.000552628	0.00671096	Spindoc	19	7356464	7383026	-	3183	protein_coding	spindlin interactor and repressor of chromatin binding [Source:MGI Symbol;Acc:MGI:2147611]
ENSMUSG00000037257	907.65	1224.58	-0.431403	0.000555228	0.00673736	Aagab	9	63602660	63644588	+	5681	protein_coding	alpha- and gamma-adaptin binding protein [Source:MGI Symbol;Acc:MGI:1914189]
ENSMUSG00000074406	359.018	573.115	-0.67551	0.000558657	0.00676758	Zfp628	7	4915217	4922002	+	3523	protein_coding	zinc finger protein 628 [Source:MGI Symbol;Acc:MGI:2665174]
ENSMUSG00000021983	75.243	42.5668	0.829348	0.000558712	0.00676758	Atp8a2	14	59638540	60197179	-	15410	protein_coding	ATPase, aminophospholipid transporter-like, class I, type 8A, member 2 [Source:MGI Symbol;Acc:MGI:1354710]
ENSMUSG00000061411	1347.65	1088.35	0.307489	0.000559003	0.00676758	Nol4l	2	153407462	153529971	-	9083	protein_coding	nucleolar protein 4-like [Source:MGI Symbol;Acc:MGI:1918765]
ENSMUSG00000043683	865.205	1268.62	-0.552103	0.000560238	0.00677734	Fem1a	17	56256810	56263610	+	6801	protein_coding	feminization 1 homolog a (C. elegans) [Source:MGI Symbol;Acc:MGI:1335089]
ENSMUSG00000093384	18.9489	3.50592	2.4393	0.000564555	0.00682434	Gm20689	3	68900171	68900449	-	279	processed_pseudogene	predicted gene 20689 [Source:MGI Symbol;Acc:MGI:5313136]
ENSMUSG00000094627	14.8216	36.9609	-1.3114	0.000565355	0.00682878	Gm10182	9	22321105	22321377	-	273	processed_pseudogene	predicted pseudogene 10182 [Source:MGI Symbol;Acc:MGI:3704327]
ENSMUSG00000025041	694.089	921.434	-0.408412	0.000567266	0.00684663	Nt5c2	19	46886831	47015153	-	4475	protein_coding	5'-nucleotidase, cytosolic II [Source:MGI Symbol;Acc:MGI:2178563]
ENSMUSG00000036613	383.451	531.969	-0.471978	0.000567756	0.00684731	Eipr1	12	28751803	28869865	+	4998	protein_coding	EARP complex and GARP complex interacting protein 1 [Source:MGI Symbol;Acc:MGI:1289332]
ENSMUSG00000014606	2019.6	1586.88	0.347913	0.000570173	0.00687122	Slc25a11	11	70644196	70647479	-	2120	protein_coding	solute carrier family 25 (mitochondrial carrier oxoglutarate carrier), member 11 [Source:MGI Symbol;Acc:MGI:1915113]
ENSMUSG00000037410	476.938	646.649	-0.439438	0.000571647	0.00688373	Tbc1d2b	9	90202027	90270804	-	8799	protein_coding	TBC1 domain family, member 2B [Source:MGI Symbol;Acc:MGI:1914266]
ENSMUSG00000056854	142.706	317.206	-1.1536	0.000575177	0.00692097	Pou3f4	X	110814280	110817207	+	2928	protein_coding	POU domain, class 3, transcription factor 4 [Source:MGI Symbol;Acc:MGI:101894]
ENSMUSG00000028622	953.611	1341.66	-0.492109	0.000576061	0.00692632	Mrpl37	4	107055874	107066868	-	4460	protein_coding	mitochondrial ribosomal protein L37 [Source:MGI Symbol;Acc:MGI:1926268]
ENSMUSG00000034472	39.4263	11.3918	1.79105	0.00057652	0.00692657	Rasd2	8	75213944	75224113	+	3176	protein_coding	RASD family, member 2 [Source:MGI Symbol;Acc:MGI:1922391]
ENSMUSG00000044393	545.068	326.695	0.739404	0.000578447	0.00694211	Dsg2	18	20558074	20604521	+	8268	protein_coding	desmoglein 2 [Source:MGI Symbol;Acc:MGI:1196466]
ENSMUSG00000020935	5466.79	7598.32	-0.475012	0.000578692	0.00694211	Dcakd	11	102994047	103028333	-	2556	protein_coding	dephospho-CoA kinase domain containing [Source:MGI Symbol;Acc:MGI:1915337]
ENSMUSG00000063568	56.7428	24.8106	1.18327	0.000579592	0.00694763	Jazf1	6	52768797	53068631	-	2536	protein_coding	JAZF zinc finger 1 [Source:MGI Symbol;Acc:MGI:2141450]
ENSMUSG00000069014	807.18	1188.1	-0.557946	0.000583288	0.00698663	Gm5641	3	54481438	54482925	+	1488	transcribed_processed_pseudogene	predicted gene 5641 [Source:MGI Symbol;Acc:MGI:3645731]
ENSMUSG00000096188	2077.02	1653.6	0.328743	0.000587441	0.00703105	Cmtm4	8	104348191	104395807	-	7734	protein_coding	CKLF-like MARVEL transmembrane domain containing 4 [Source:MGI Symbol;Acc:MGI:2142888]
ENSMUSG00000015656	61223.8	82636.8	-0.432684	0.000590704	0.00706475	Hspa8	9	40800984	40810087	+	4301	protein_coding	heat shock protein 8 [Source:MGI Symbol;Acc:MGI:105384]
ENSMUSG00000022708	151.216	67.2782	1.16896	0.000593463	0.00709125	Zbtb20	16	42875881	43642602	+	30730	protein_coding	zinc finger and BTB domain containing 20 [Source:MGI Symbol;Acc:MGI:1929213]
ENSMUSG00000050410	284.589	401.777	-0.497963	0.000593818	0.00709125	Tcf19	17	35512734	35516824	-	1782	protein_coding	transcription factor 19 [Source:MGI Symbol;Acc:MGI:103180]
ENSMUSG00000039852	3459.38	2565.4	0.431153	0.000594477	0.00709376	Rere	4	150281646	150621966	+	8528	protein_coding	arginine glutamic acid dipeptide (RE) repeats [Source:MGI Symbol;Acc:MGI:2683486]
ENSMUSG00000024120	3220.54	2341.05	0.460171	0.000595652	0.00710019	Lrpprc	17	84705247	84790789	-	8504	protein_coding	leucine-rich PPR-motif containing [Source:MGI Symbol;Acc:MGI:1919666]
ENSMUSG00000000149	1769.13	2272.13	-0.361072	0.000595914	0.00710019	Gna12	5	140758408	140830431	-	3416	protein_coding	guanine nucleotide binding protein, alpha 12 [Source:MGI Symbol;Acc:MGI:95767]
ENSMUSG00000015846	1446.13	2039.73	-0.49652	0.000596434	0.00710103	Rxra	2	27676440	27762957	+	5462	protein_coding	retinoid X receptor alpha [Source:MGI Symbol;Acc:MGI:98214]
ENSMUSG00000038028	217.059	400.396	-0.88251	0.000597472	0.00710803	Tigar	6	127085116	127109557	-	3658	protein_coding	Trp53 induced glycolysis repulatory phosphatase [Source:MGI Symbol;Acc:MGI:2442752]
ENSMUSG00000030120	3929.94	5984.73	-0.606801	0.000597949	0.00710831	Mlf2	6	124931386	124937238	+	4106	protein_coding	myeloid leukemia factor 2 [Source:MGI Symbol;Acc:MGI:1353554]
ENSMUSG00000015882	780.574	434.333	0.844965	0.000598396	0.00710831	Lcorl	5	45697181	45857615	-	18855	protein_coding	ligand dependent nuclear receptor corepressor-like [Source:MGI Symbol;Acc:MGI:2651932]
ENSMUSG00000027799	928.363	589.053	0.655907	0.000598885	0.00710877	Nbea	3	55625195	56183701	-	31361	protein_coding	neurobeachin [Source:MGI Symbol;Acc:MGI:1347075]
ENSMUSG00000022824	24.5186	3.30584	2.88974	0.000600774	0.00712585	Muc13	16	33794037	33819934	+	3038	protein_coding	mucin 13, epithelial transmembrane [Source:MGI Symbol;Acc:MGI:103190]
ENSMUSG00000049939	61.121	137.731	-1.17378	0.000602058	0.00713572	Lrrc4	6	28661831	28831747	-	3996	protein_coding	leucine rich repeat containing 4 [Source:MGI Symbol;Acc:MGI:2182081]
ENSMUSG00000056492	591.609	296.366	0.996685	0.000603941	0.00715267	Adgrf5	17	43360451	43459557	+	9010	protein_coding	adhesion G protein-coupled receptor F5 [Source:MGI Symbol;Acc:MGI:2182928]
ENSMUSG00000069744	2276.03	3222.8	-0.501685	0.000606004	0.00717173	Psmb3	11	97703399	97713500	+	2300	protein_coding	proteasome (prosome, macropain) subunit, beta type 3 [Source:MGI Symbol;Acc:MGI:1347014]
ENSMUSG00000014602	783.01	370.915	1.07764	0.000606749	0.00717387	Kif1a	1	93015464	93101951	-	9330	protein_coding	kinesin family member 1A [Source:MGI Symbol;Acc:MGI:108391]
ENSMUSG00000020781	391.803	594.334	-0.600658	0.000607151	0.00717387	Tsen54	11	115814724	115823094	+	2458	protein_coding	tRNA splicing endonuclease subunit 54 [Source:MGI Symbol;Acc:MGI:1923515]
ENSMUSG00000022472	1008.32	1349.25	-0.42027	0.000607547	0.00717387	Desi1	15	81992523	82033862	-	3635	protein_coding	desumoylating isopeptidase 1 [Source:MGI Symbol;Acc:MGI:106313]
ENSMUSG00000032127	900.114	694.24	0.374737	0.000609835	0.00719551	Vps11	9	44347749	44361670	-	4940	protein_coding	VPS11, CORVET/HOPS core subunit [Source:MGI Symbol;Acc:MGI:1918982]
ENSMUSG00000000916	273.553	411.402	-0.588504	0.000617406	0.0072752	Nsun5	5	135369953	135376805	+	4317	protein_coding	NOL1/NOP2/Sun domain family, member 5 [Source:MGI Symbol;Acc:MGI:2140844]
ENSMUSG00000039768	1807.52	2818.3	-0.640835	0.000617511	0.0072752	Dnajc11	4	151933691	151982137	+	10678	protein_coding	DnaJ heat shock protein family (Hsp40) member C11 [Source:MGI Symbol;Acc:MGI:2443386]
ENSMUSG00000026750	2841.51	3553.6	-0.322393	0.000619634	0.00729479	Psmb7	2	38588036	38644087	-	3421	protein_coding	proteasome (prosome, macropain) subunit, beta type 7 [Source:MGI Symbol;Acc:MGI:107637]
ENSMUSG00000058135	638.843	351.859	0.859813	0.000621665	0.00731324	Gstm1	3	108012255	108017973	-	1473	protein_coding	glutathione S-transferase, mu 1 [Source:MGI Symbol;Acc:MGI:95860]
ENSMUSG00000027455	2069.37	3067.7	-0.568015	0.000622426	0.00731675	Nsfl1c	2	151494182	151511414	+	3967	protein_coding	NSFL1 (p97) cofactor (p47) [Source:MGI Symbol;Acc:MGI:3042273]
ENSMUSG00000022479	55.6495	23.3076	1.25562	0.00062515	0.0073433	Vdr	15	97854425	97910630	-	5650	protein_coding	vitamin D (1,25-dihydroxyvitamin D3) receptor [Source:MGI Symbol;Acc:MGI:103076]
ENSMUSG00000028033	154.713	64.6424	1.2557	0.000625994	0.00734776	Kcnq5	1	21398403	21961942	-	7689	protein_coding	potassium voltage-gated channel, subfamily Q, member 5 [Source:MGI Symbol;Acc:MGI:1924937]
ENSMUSG00000039515	3203.7	4251.34	-0.408152	0.000628766	0.00737482	Ptpa	2	30416039	30447806	+	5188	protein_coding	protein phosphatase 2 protein activator [Source:MGI Symbol;Acc:MGI:1346006]
ENSMUSG00000020994	2605.57	3563.43	-0.451648	0.000630044	0.00738432	Pnn	12	59066884	59073998	+	5762	protein_coding	pinin [Source:MGI Symbol;Acc:MGI:1100514]
ENSMUSG00000020330	2610.28	2107.66	0.308734	0.000632049	0.00739908	Hmmr	11	40701395	40733422	-	5431	protein_coding	hyaluronan mediated motility receptor (RHAMM) [Source:MGI Symbol;Acc:MGI:104667]
ENSMUSG00000030499	1016.74	1495.7	-0.557179	0.00063224	0.00739908	Kctd15	7	34639014	34656732	-	4238	protein_coding	potassium channel tetramerisation domain containing 15 [Source:MGI Symbol;Acc:MGI:2385276]
ENSMUSG00000031297	274.494	46.2857	2.56681	0.000633072	0.00740334	Slc7a3	X	101079210	101086020	-	3784	protein_coding	solute carrier family 7 (cationic amino acid transporter, y+ system), member 3 [Source:MGI Symbol;Acc:MGI:1100521]
ENSMUSG00000017221	4456.18	6121.16	-0.457966	0.000633589	0.0074039	Psmd3	11	98682554	98695979	+	4967	protein_coding	proteasome (prosome, macropain) 26S subunit, non-ATPase, 3 [Source:MGI Symbol;Acc:MGI:98858]
ENSMUSG00000024841	1443.81	1986.27	-0.459988	0.000634192	0.00740546	Eif1ad	19	5366813	5371511	+	2469	protein_coding	eukaryotic translation initiation factor 1A domain containing [Source:MGI Symbol;Acc:MGI:1917110]
ENSMUSG00000053819	492.814	309.357	0.671395	0.000637384	0.00743724	Camk2d	3	126596302	126846326	+	22493	protein_coding	calcium/calmodulin-dependent protein kinase II, delta [Source:MGI Symbol;Acc:MGI:1341265]
ENSMUSG00000010554	1280.9	1690.99	-0.400497	0.000637994	0.00743887	Mettl16	11	74770830	74828525	+	13817	protein_coding	methyltransferase like 16 [Source:MGI Symbol;Acc:MGI:1914743]
ENSMUSG00000040258	506.076	70.1533	2.84977	0.000639251	0.00744478	Nxph4	10	127525473	127534559	-	1675	protein_coding	neurexophilin 4 [Source:MGI Symbol;Acc:MGI:1336197]
ENSMUSG00000005897	627.749	460.112	0.448824	0.000639831	0.00744478	Nr2c1	10	94148023	94197211	+	4607	protein_coding	nuclear receptor subfamily 2, group C, member 1 [Source:MGI Symbol;Acc:MGI:1352465]
ENSMUSG00000007415	1819.16	2232.8	-0.295494	0.000639915	0.00744478	Gatad1	5	3632932	3657185	-	4168	protein_coding	GATA zinc finger domain containing 1 [Source:MGI Symbol;Acc:MGI:1914460]
ENSMUSG00000042650	4898.98	3013.7	0.700811	0.000641997	0.00746269	Alkbh5	11	60536381	60558512	+	5987	protein_coding	alkB homolog 5, RNA demethylase [Source:MGI Symbol;Acc:MGI:2144489]
ENSMUSG00000002957	4658.95	3574.71	0.382127	0.000642399	0.00746269	Ap2a2	7	141562173	141633011	+	5663	protein_coding	adaptor-related protein complex 2, alpha 2 subunit [Source:MGI Symbol;Acc:MGI:101920]
ENSMUSG00000032309	691.292	1078.91	-0.64183	0.00064708	0.00751138	Fbxo22	9	55208925	55224433	+	2394	protein_coding	F-box protein 22 [Source:MGI Symbol;Acc:MGI:1926014]
ENSMUSG00000039062	288.194	155.204	0.891678	0.000647541	0.00751138	Anpep	7	79821803	79861059	-	4135	protein_coding	alanyl (membrane) aminopeptidase [Source:MGI Symbol;Acc:MGI:5000466]
ENSMUSG00000068617	133.2	84.0804	0.663507	0.000648288	0.00751453	Efcab1	16	14906606	14981371	+	4431	protein_coding	EF-hand calcium binding domain 1 [Source:MGI Symbol;Acc:MGI:1914043]
ENSMUSG00000032714	612.04	786.121	-0.362446	0.000649198	0.00751956	Syde1	10	78584503	78591964	-	3288	protein_coding	synapse defective 1, Rho GTPase, homolog 1 (C. elegans) [Source:MGI Symbol;Acc:MGI:1918959]
ENSMUSG00000026791	246.585	150.871	0.707815	0.000656101	0.00759395	Slc2a8	2	32972990	32982083	-	3209	protein_coding	solute carrier family 2, (facilitated glucose transporter), member 8 [Source:MGI Symbol;Acc:MGI:1860103]
ENSMUSG00000043262	611.435	445.274	0.457963	0.000659985	0.00763331	Uevld	7	46923216	46958527	-	7549	protein_coding	UEV and lactate/malate dehyrogenase domains [Source:MGI Symbol;Acc:MGI:1860490]
ENSMUSG00000029062	1856.7	2395.73	-0.367695	0.000662612	0.00764299	Cdk11b	4	155624854	155649938	+	3752	protein_coding	cyclin-dependent kinase 11B [Source:MGI Symbol;Acc:MGI:88353]
ENSMUSG00000040220	401.851	685.508	-0.77044	0.000662657	0.00764299	Gas8	8	123518834	123536650	+	4012	protein_coding	growth arrest specific 8 [Source:MGI Symbol;Acc:MGI:1202386]
ENSMUSG00000020728	209.53	133.796	0.644162	0.000662695	0.00764299	Cep112	11	108425192	108860615	+	6175	protein_coding	centrosomal protein 112 [Source:MGI Symbol;Acc:MGI:1923673]
ENSMUSG00000021037	2192.64	3537.5	-0.690014	0.000662757	0.00764299	Ahsa1	12	87266479	87273998	+	4377	protein_coding	AHA1, activator of heat shock protein ATPase 1 [Source:MGI Symbol;Acc:MGI:2387603]
ENSMUSG00000078941	327.354	498.867	-0.607062	0.000666186	0.00767693	Ak6	13	100650979	100666359	+	2769	protein_coding	adenylate kinase 6 [Source:MGI Symbol;Acc:MGI:5510732]
ENSMUSG00000025060	2148.94	1710.62	0.329373	0.000667521	0.00768468	Slk	19	47579678	47645246	+	8284	protein_coding	STE20-like kinase [Source:MGI Symbol;Acc:MGI:103241]
ENSMUSG00000002984	2257.91	3374.1	-0.579483	0.000667831	0.00768468	Tomm40	7	19701313	19715438	-	4513	protein_coding	translocase of outer mitochondrial membrane 40 [Source:MGI Symbol;Acc:MGI:1858259]
ENSMUSG00000039384	160.812	67.8617	1.24444	0.000669204	0.0076933	Dusp10	1	184013302	184075636	+	3042	protein_coding	dual specificity phosphatase 10 [Source:MGI Symbol;Acc:MGI:1927070]
ENSMUSG00000003549	312.945	458.123	-0.550285	0.000669971	0.0076933	Ercc1	7	19344778	19356524	+	3111	protein_coding	excision repair cross-complementing rodent repair deficiency, complementation group 1 [Source:MGI Symbol;Acc:MGI:95412]
ENSMUSG00000109771	116.953	54.8972	1.09069	0.000670041	0.0076933	Gm35315	5	110076136	110094420	-	3693	protein_coding	predicted gene, 35315 [Source:MGI Symbol;Acc:MGI:5594474]
ENSMUSG00000016255	111.828	41.5984	1.42279	0.000670856	0.00769707	Tubb1	2	174450695	174457882	+	1406	protein_coding	tubulin, beta 1 class VI [Source:MGI Symbol;Acc:MGI:107814]
ENSMUSG00000017188	975.25	1247.61	-0.355058	0.000672216	0.00770707	Coa3	11	101277968	101279114	-	886	protein_coding	cytochrome C oxidase assembly factor 3 [Source:MGI Symbol;Acc:MGI:1098757]
ENSMUSG00000022749	372.502	246.975	0.592332	0.000673451	0.00771563	Tbc1d23	16	57168862	57231504	-	9802	protein_coding	TBC1 domain family, member 23 [Source:MGI Symbol;Acc:MGI:1914831]
ENSMUSG00000033713	1574.87	1053.45	0.579977	0.000674084	0.00771729	Foxn3	12	99190078	99563582	-	11501	protein_coding	forkhead box N3 [Source:MGI Symbol;Acc:MGI:1918625]
ENSMUSG00000028967	1112.07	917.343	0.278089	0.000676072	0.00773444	Errfi1	4	150853919	150868892	+	3582	protein_coding	ERBB receptor feedback inhibitor 1 [Source:MGI Symbol;Acc:MGI:1921405]
ENSMUSG00000097343	5.88043	17.8671	-1.5918	0.000676829	0.00773749	9030407P20Rik	7	120673436	120677570	-	2398	processed_transcript	RIKEN cDNA 9030407P20 gene [Source:MGI Symbol;Acc:MGI:1918818]
ENSMUSG00000003721	389.965	264.149	0.561898	0.000678655	0.00775276	Insig2	1	121304353	121332589	-	3473	protein_coding	insulin induced gene 2 [Source:MGI Symbol;Acc:MGI:1920249]
ENSMUSG00000075324	886.86	578.286	0.616431	0.000681646	0.0077813	Fign	2	63971507	64098038	-	9969	protein_coding	fidgetin [Source:MGI Symbol;Acc:MGI:1890647]
ENSMUSG00000038664	1279.5	976.251	0.389806	0.000682545	0.00778594	Herc1	9	66350450	66508775	+	27464	protein_coding	HECT and RLD domain containing E3 ubiquitin protein ligase family member 1 [Source:MGI Symbol;Acc:MGI:2384589]
ENSMUSG00000082454	193.279	280.005	-0.533542	0.000683699	0.00779348	Gm12183	11	48751867	48753714	-	1848	processed_pseudogene	predicted gene 12183 [Source:MGI Symbol;Acc:MGI:3652175]
ENSMUSG00000026726	391.007	24.5189	3.99569	0.00068616	0.00781589	Cubn	2	13276338	13491813	-	14935	protein_coding	cubilin (intrinsic factor-cobalamin receptor) [Source:MGI Symbol;Acc:MGI:1931256]
ENSMUSG00000023505	1972.71	2422.75	-0.296538	0.000688897	0.00784142	Cdca3	6	124829547	124833701	+	2866	protein_coding	cell division cycle associated 3 [Source:MGI Symbol;Acc:MGI:1315198]
ENSMUSG00000021767	771.538	572.809	0.42975	0.000689847	0.00784658	Kat6b	14	21481434	21672478	+	16826	protein_coding	K(lysine) acetyltransferase 6B [Source:MGI Symbol;Acc:MGI:1858746]
ENSMUSG00000034932	746.607	1029.16	-0.462499	0.000696149	0.00791256	Mrpl54	10	81264713	81266934	-	825	protein_coding	mitochondrial ribosomal protein L54 [Source:MGI Symbol;Acc:MGI:1913297]
ENSMUSG00000024870	2173.01	3299.22	-0.602403	0.000697128	0.00791799	Rab1b	19	5099207	5106996	-	1835	protein_coding	RAB1B, member RAS oncogene family [Source:MGI Symbol;Acc:MGI:1923558]
ENSMUSG00000000743	1257.74	1734.55	-0.463596	0.000698139	0.00792378	Chmp1a	8	123204264	123212763	-	3272	protein_coding	charged multivesicular body protein 1A [Source:MGI Symbol;Acc:MGI:1920159]
ENSMUSG00000009214	0.498556	7.85048	-3.94288	0.000699004	1	Mymk	2	27061636	27072179	-	1511	protein_coding	myomaker, myoblast fusion factor [Source:MGI Symbol;Acc:MGI:1913389]
ENSMUSG00000030861	913.736	671.321	0.444152	0.00070018	0.00794124	Acadsb	7	131410601	131448944	+	7179	protein_coding	acyl-Coenzyme A dehydrogenase, short/branched chain [Source:MGI Symbol;Acc:MGI:1914135]
ENSMUSG00000050954	93.3737	47.3875	0.979039	0.000702061	0.00795686	Zfp169	13	48487647	48513451	-	8017	protein_coding	zinc finger protein 169 [Source:MGI Symbol;Acc:MGI:1915161]
ENSMUSG00000079478	468.981	846.765	-0.852395	0.000703942	0.00796321	Sssca1	19	5728088	5731732	-	3083	protein_coding	Sjogren syndrome/scleroderma autoantigen 1 [Source:MGI Symbol;Acc:MGI:1913482]
ENSMUSG00000003360	2628.15	3538.55	-0.429158	0.000703986	0.00796321	Ddx23	15	98645134	98662894	-	6229	protein_coding	DEAD (Asp-Glu-Ala-Asp) box polypeptide 23 [Source:MGI Symbol;Acc:MGI:1921601]
ENSMUSG00000030435	6637.79	8633.33	-0.379245	0.000704843	0.00796321	U2af2	7	5062143	5079938	+	4113	protein_coding	U2 small nuclear ribonucleoprotein auxiliary factor (U2AF) 2 [Source:MGI Symbol;Acc:MGI:98886]
ENSMUSG00000029623	3021.47	5030.68	-0.735528	0.000704868	0.00796321	Pdap1	5	145128769	145140238	-	5245	protein_coding	PDGFA associated protein 1 [Source:MGI Symbol;Acc:MGI:2448536]
ENSMUSG00000013701	1275.49	1939.45	-0.604602	0.000705142	0.00796321	Timm23	14	32180162	32201898	-	1786	protein_coding	translocase of inner mitochondrial membrane 23 [Source:MGI Symbol;Acc:MGI:1858317]
ENSMUSG00000045515	579.397	1107.95	-0.935484	0.000707294	0.0079789	Pou3f3	1	42695768	42703176	+	7409	protein_coding	POU domain, class 3, transcription factor 3 [Source:MGI Symbol;Acc:MGI:102564]
ENSMUSG00000032827	659.071	523.008	0.333888	0.000707541	0.0079789	Ppp1r9a	6	4902917	5165661	+	14531	protein_coding	protein phosphatase 1, regulatory subunit 9A [Source:MGI Symbol;Acc:MGI:2442401]
ENSMUSG00000032231	2868.84	1584	0.856744	0.000716512	0.00807431	Anxa2	9	69453620	69491795	+	3731	protein_coding	annexin A2 [Source:MGI Symbol;Acc:MGI:88246]
ENSMUSG00000022018	95.4171	39.4627	1.2753	0.000718967	0.00809619	Rgcc	14	79288756	79301645	-	918	protein_coding	regulator of cell cycle [Source:MGI Symbol;Acc:MGI:1913464]
ENSMUSG00000073792	407.665	301.099	0.436566	0.000722278	0.00812769	Alg6	4	99715664	99763460	+	8544	protein_coding	asparagine-linked glycosylation 6 (alpha-1,3,-glucosyltransferase) [Source:MGI Symbol;Acc:MGI:2444031]
ENSMUSG00000019907	2120	1717.83	0.303664	0.000724582	0.00814098	Ppp1r12a	10	108162193	108284475	+	8020	protein_coding	protein phosphatase 1, regulatory subunit 12A [Source:MGI Symbol;Acc:MGI:1309528]
ENSMUSG00000002379	726.745	1033.97	-0.508602	0.000724818	0.00814098	Ndufa11	17	56717767	56722141	+	1092	protein_coding	NADH:ubiquinone oxidoreductase subunit A11 [Source:MGI Symbol;Acc:MGI:1917125]
ENSMUSG00000030890	41.4687	86.6272	-1.06088	0.000725005	0.00814098	Ilk	7	105736592	105742925	+	2744	protein_coding	integrin linked kinase [Source:MGI Symbol;Acc:MGI:1195267]
ENSMUSG00000028069	483.955	872.193	-0.849512	0.000725771	0.00814379	Gpatch4	3	88043108	88055993	+	2447	protein_coding	G patch domain containing 4 [Source:MGI Symbol;Acc:MGI:1913864]
ENSMUSG00000058975	49.9235	14.5324	1.76499	0.000726528	0.0081465	Kcnc1	7	46396497	46438704	+	9458	protein_coding	potassium voltage gated channel, Shaw-related subfamily, member 1 [Source:MGI Symbol;Acc:MGI:96667]
ENSMUSG00000028412	1281.95	946.409	0.438142	0.000728908	0.00816739	Slc44a1	4	53440413	53622478	+	6945	protein_coding	solute carrier family 44, member 1 [Source:MGI Symbol;Acc:MGI:2140592]
ENSMUSG00000064373	1464.53	828.063	0.822754	0.000732653	0.00820354	Selenop	15	3268547	3280508	+	2842	protein_coding	selenoprotein P [Source:MGI Symbol;Acc:MGI:894288]
ENSMUSG00000026574	0.187632	5.8326	-4.48503	0.000734134	1	Dpt	1	164796644	164824266	+	1724	protein_coding	dermatopontin [Source:MGI Symbol;Acc:MGI:1928392]
ENSMUSG00000035305	976.333	640.108	0.609101	0.000734153	0.0082145	Ror1	4	100095791	100444765	+	5762	protein_coding	receptor tyrosine kinase-like orphan receptor 1 [Source:MGI Symbol;Acc:MGI:1347520]
ENSMUSG00000027671	2106.16	3073.25	-0.545146	0.000738954	0.00826238	Actl6a	3	32706298	32726973	+	3886	protein_coding	actin-like 6A [Source:MGI Symbol;Acc:MGI:1861453]
ENSMUSG00000020986	2501.89	1843.28	0.440842	0.000741386	0.00828371	Sec23a	12	58958383	59012017	-	4840	protein_coding	SEC23 homolog A, COPII coat complex component [Source:MGI Symbol;Acc:MGI:1349635]
ENSMUSG00000050423	156.671	63.3093	1.30162	0.000743414	0.00830049	Ppp1r3g	13	35958839	35970388	+	2694	protein_coding	protein phosphatase 1, regulatory subunit 3G [Source:MGI Symbol;Acc:MGI:1923737]
ENSMUSG00000001517	1892.08	2461.86	-0.379781	0.000745868	0.00832201	Foxm1	6	128362967	128376146	+	5754	protein_coding	forkhead box M1 [Source:MGI Symbol;Acc:MGI:1347487]
ENSMUSG00000004631	1006.57	681.907	0.562008	0.000749282	0.0083542	Sgce	6	4674350	4747207	-	10612	protein_coding	sarcoglycan, epsilon [Source:MGI Symbol;Acc:MGI:1329042]
ENSMUSG00000020156	988.103	1322.02	-0.419949	0.000752907	0.0083887	Mum1	10	80226434	80243903	+	10361	protein_coding	melanoma associated antigen (mutated) 1 [Source:MGI Symbol;Acc:MGI:1915364]
ENSMUSG00000005949	351.309	240.77	0.5435	0.000755152	0.00840489	Ctns	11	73183596	73199042	-	3391	protein_coding	cystinosis, nephropathic [Source:MGI Symbol;Acc:MGI:1932872]
ENSMUSG00000073647	185.448	92.2127	1.00851	0.000755555	0.00840489	Gm10557	18	4198216	4198969	-	750	pseudogene	predicted gene 10557 [Source:MGI Symbol;Acc:MGI:3708638]
ENSMUSG00000026721	365.92	207.435	0.817806	0.000755956	0.00840489	Rabgap1l	1	160219174	160793211	-	23232	protein_coding	RAB GTPase activating protein 1-like [Source:MGI Symbol;Acc:MGI:1352507]
ENSMUSG00000023089	424.929	680.28	-0.678526	0.000757062	0.00840626	Ndufa5	6	24518666	24528013	-	1032	protein_coding	NADH:ubiquinone oxidoreductase subunit A5 [Source:MGI Symbol;Acc:MGI:1915452]
ENSMUSG00000034220	3047.71	4314.13	-0.501414	0.000757143	0.00840626	Gpc1	1	92831645	92860779	+	5159	protein_coding	glypican 1 [Source:MGI Symbol;Acc:MGI:1194891]
ENSMUSG00000061143	1203.88	747.73	0.686789	0.00075788	0.00840853	Maml3	3	51685907	52105076	-	10486	protein_coding	mastermind like transcriptional coactivator 3 [Source:MGI Symbol;Acc:MGI:2389461]
ENSMUSG00000022231	979.972	674.977	0.537501	0.000759753	0.00842339	Sema5a	15	32244810	32696341	+	18686	protein_coding	sema domain, seven thrombospondin repeats (type 1 and type 1-like), transmembrane domain (TM) and short cytoplasmic domain, (semaphorin) 5A [Source:MGI Symbol;Acc:MGI:107556]
ENSMUSG00000036792	482.559	307.449	0.649698	0.000765541	0.00848162	Mbd5	2	48949508	49325405	+	19632	protein_coding	methyl-CpG binding domain protein 5 [Source:MGI Symbol;Acc:MGI:2138934]
ENSMUSG00000004054	1206.48	1863.06	-0.626923	0.000767266	0.00848951	Map3k11	19	5689131	5702862	+	3801	protein_coding	mitogen-activated protein kinase kinase kinase 11 [Source:MGI Symbol;Acc:MGI:1346880]
ENSMUSG00000068267	2121.66	3225.49	-0.604353	0.000767328	0.00848951	Cenpb	2	131175182	131180067	-	4886	protein_coding	centromere protein B [Source:MGI Symbol;Acc:MGI:88376]
ENSMUSG00000038456	1670.33	1953.01	-0.22569	0.000774397	0.00856172	Dennd2a	6	39462378	39557867	-	7229	protein_coding	DENN/MADD domain containing 2A [Source:MGI Symbol;Acc:MGI:2444961]
ENSMUSG00000031508	655.718	1191.31	-0.861147	0.000775364	0.00856641	Ankrd10	8	11611583	11635757	-	7492	protein_coding	ankyrin repeat domain 10 [Source:MGI Symbol;Acc:MGI:1921840]
ENSMUSG00000024511	168.939	87.3758	0.951718	0.000777395	0.00858285	Rab27b	18	69979131	70141605	-	10679	protein_coding	RAB27B, member RAS oncogene family [Source:MGI Symbol;Acc:MGI:1931295]
ENSMUSG00000031303	107.526	44.2048	1.28795	0.000778036	0.00858393	Map3k15	X	159988433	160123351	+	4348	protein_coding	mitogen-activated protein kinase kinase kinase 15 [Source:MGI Symbol;Acc:MGI:2448588]
ENSMUSG00000045411	750.182	1042	-0.473697	0.000780558	0.00860575	2410002F23Rik	7	44246722	44252319	+	5233	protein_coding	RIKEN cDNA 2410002F23 gene [Source:MGI Symbol;Acc:MGI:1914226]
ENSMUSG00000039145	52.4667	17.2337	1.59767	0.000781484	0.00860994	Camk1d	2	5293457	5714515	-	7427	protein_coding	calcium/calmodulin-dependent protein kinase ID [Source:MGI Symbol;Acc:MGI:2442190]
ENSMUSG00000037553	371.355	614.35	-0.726584	0.000784409	0.00863615	Zdhhc18	4	133605299	133650154	-	5382	protein_coding	zinc finger, DHHC domain containing 18 [Source:MGI Symbol;Acc:MGI:3527792]
ENSMUSG00000040813	373.251	225.063	0.728553	0.00078654	0.00864919	Tex264	9	106658746	106685927	-	2874	protein_coding	testis expressed gene 264 [Source:MGI Symbol;Acc:MGI:1096570]
ENSMUSG00000030881	603.152	846.483	-0.488757	0.000786688	0.00864919	Arfip2	7	105634203	105640416	-	4902	protein_coding	ADP-ribosylation factor interacting protein 2 [Source:MGI Symbol;Acc:MGI:1924182]
ENSMUSG00000035722	166.432	102.042	0.704035	0.000790634	0.00868652	Abca7	10	79996494	80015572	+	6752	protein_coding	ATP-binding cassette, sub-family A (ABC1), member 7 [Source:MGI Symbol;Acc:MGI:1351646]
ENSMUSG00000033991	1177.74	866.881	0.442233	0.000792116	0.00869676	Ttc37	13	76098734	76190316	+	11802	protein_coding	tetratricopeptide repeat domain 37 [Source:MGI Symbol;Acc:MGI:2679923]
ENSMUSG00000026142	417.199	220.386	0.920355	0.000795023	0.00871909	Rhbdd1	1	82316452	82445366	+	6966	protein_coding	rhomboid domain containing 1 [Source:MGI Symbol;Acc:MGI:1924117]
ENSMUSG00000033350	603.033	823.785	-0.450088	0.000795253	0.00871909	Chst2	9	95399292	95406722	-	7328	protein_coding	carbohydrate sulfotransferase 2 [Source:MGI Symbol;Acc:MGI:1891160]
ENSMUSG00000024947	1512.3	2098.6	-0.472708	0.000797473	0.00873737	Men1	19	6334979	6340891	+	3458	protein_coding	multiple endocrine neoplasia 1 [Source:MGI Symbol;Acc:MGI:1316736]
ENSMUSG00000018322	492.444	763.199	-0.632148	0.000799152	0.00874969	Tomm34	2	164053540	164071169	-	3040	protein_coding	translocase of outer mitochondrial membrane 34 [Source:MGI Symbol;Acc:MGI:1914395]
ENSMUSG00000048878	622.219	886.39	-0.509998	0.000802372	0.00877886	Hexim1	11	103116231	103119725	+	3495	protein_coding	hexamethylene bis-acetamide inducible 1 [Source:MGI Symbol;Acc:MGI:2385923]
ENSMUSG00000048022	164.549	77.803	1.08088	0.000804034	0.00878429	Tmem229a	6	24951141	24956297	-	5157	protein_coding	transmembrane protein 229A [Source:MGI Symbol;Acc:MGI:2442812]
ENSMUSG00000036257	1350.17	968.538	0.479354	0.000804037	0.00878429	Pnpla8	12	44221370	44322532	+	14174	protein_coding	patatin-like phospholipase domain containing 8 [Source:MGI Symbol;Acc:MGI:1914702]
ENSMUSG00000034403	2743.69	3198.88	-0.221655	0.000804536	0.00878429	Pja1	X	99465734	99471273	-	3324	protein_coding	praja ring finger ubiquitin ligase 1 [Source:MGI Symbol;Acc:MGI:1101765]
ENSMUSG00000022867	2108.3	1638.33	0.364176	0.000806843	0.00880148	Usp25	16	77013706	77116780	+	5201	protein_coding	ubiquitin specific peptidase 25 [Source:MGI Symbol;Acc:MGI:1353655]
ENSMUSG00000034748	410.674	602.461	-0.552974	0.000807225	0.00880148	Sirt6	10	81621785	81627797	-	2785	protein_coding	sirtuin 6 [Source:MGI Symbol;Acc:MGI:1354161]
ENSMUSG00000045967	5.3069	0	4.91359	0.000810357	1	Gpr158	2	21367542	21830547	+	8170	protein_coding	G protein-coupled receptor 158 [Source:MGI Symbol;Acc:MGI:2441697]
ENSMUSG00000024055	45.7643	14.2717	1.67925	0.000812001	0.00884745	Cyp4f13	17	32924688	32947402	-	3330	protein_coding	cytochrome P450, family 4, subfamily f, polypeptide 13 [Source:MGI Symbol;Acc:MGI:2158641]
ENSMUSG00000050786	111.775	65.3629	0.777086	0.000813784	0.00886076	Ccdc126	6	49319274	49341582	+	2421	protein_coding	coiled-coil domain containing 126 [Source:MGI Symbol;Acc:MGI:1889376]
ENSMUSG00000032119	752.434	523.773	0.522389	0.000814865	0.00886643	Hinfp	9	44292440	44305671	-	8303	protein_coding	histone H4 transcription factor [Source:MGI Symbol;Acc:MGI:2429620]
ENSMUSG00000022261	1127.81	819.639	0.460386	0.000818591	0.00890084	Sdc2	15	32920723	33034935	+	3527	protein_coding	syndecan 2 [Source:MGI Symbol;Acc:MGI:1349165]
ENSMUSG00000043257	320.342	233.019	0.456582	0.000820622	0.00891679	Pigv	4	133660387	133672647	-	4180	protein_coding	phosphatidylinositol glycan anchor biosynthesis, class V [Source:MGI Symbol;Acc:MGI:2442480]
ENSMUSG00000025544	3128.64	2616.3	0.258194	0.00082629	0.0089722	Tm9sf2	14	122107038	122159604	+	3107	protein_coding	transmembrane 9 superfamily member 2 [Source:MGI Symbol;Acc:MGI:1915309]
ENSMUSG00000035242	7444.63	11539.1	-0.632234	0.000830285	0.00900939	Oaz1	10	80826656	80829290	+	2558	protein_coding	ornithine decarboxylase antizyme 1 [Source:MGI Symbol;Acc:MGI:109433]
ENSMUSG00000036873	308.298	512.338	-0.732328	0.000838759	0.0090951	2410004B18Rik	3	145938014	145944829	+	2029	protein_coding	RIKEN cDNA 2410004B18 gene [Source:MGI Symbol;Acc:MGI:1913671]
ENSMUSG00000028681	100.683	214.446	-1.09126	0.00083992	0.00910037	Ptch2	4	117096075	117116101	+	5974	protein_coding	patched 2 [Source:MGI Symbol;Acc:MGI:1095405]
ENSMUSG00000020354	82.7812	28.5123	1.53662	0.000840397	0.00910037	Sgcd	11	46896253	47988969	-	8257	protein_coding	sarcoglycan, delta (dystrophin-associated glycoprotein) [Source:MGI Symbol;Acc:MGI:1346525]
ENSMUSG00000073607	3.61435	21.0671	-2.54857	0.000841508	0.00910615	Gm10548	18	34207775	34221772	-	2629	transcribed_processed_pseudogene	predicted gene 10548 [Source:MGI Symbol;Acc:MGI:3641893]
ENSMUSG00000036565	3754.08	5269.64	-0.489285	0.000845569	0.00914384	Ttyh3	5	140620578	140649031	-	5684	protein_coding	tweety family member 3 [Source:MGI Symbol;Acc:MGI:1925589]
ENSMUSG00000022791	1018.3	1400.1	-0.459578	0.00084851	0.00916937	Tnk2	16	32643874	32683493	+	5738	protein_coding	tyrosine kinase, non-receptor, 2 [Source:MGI Symbol;Acc:MGI:1858308]
ENSMUSG00000074748	4347.87	5333.01	-0.294609	0.000851145	0.00919155	Atxn7l3b	10	112925430	112929001	-	3572	protein_coding	ataxin 7-like 3B [Source:MGI Symbol;Acc:MGI:1914971]
ENSMUSG00000038894	1834.79	1436.92	0.352559	0.000853762	0.00921351	Irs2	8	10984681	11008458	-	6323	protein_coding	insulin receptor substrate 2 [Source:MGI Symbol;Acc:MGI:109334]
ENSMUSG00000026563	331.193	425.891	-0.363288	0.000856523	0.009237	Tada1	1	166379097	166393621	+	4110	protein_coding	transcriptional adaptor 1 [Source:MGI Symbol;Acc:MGI:1196415]
ENSMUSG00000028960	5159.77	3723.97	0.47044	0.00085713	0.00923724	Ube4b	4	149328416	149426749	-	7078	protein_coding	ubiquitination factor E4B [Source:MGI Symbol;Acc:MGI:1927086]
ENSMUSG00000052911	771.671	392.431	0.975132	0.000858293	0.00923867	Lamb2	9	108479736	108490530	+	6082	protein_coding	laminin, beta 2 [Source:MGI Symbol;Acc:MGI:99916]
ENSMUSG00000021040	40.4703	88.4632	-1.12356	0.000858432	0.00923867	Slirp	12	87443896	87452206	+	3104	protein_coding	SRA stem-loop interacting RNA binding protein [Source:MGI Symbol;Acc:MGI:1916394]
ENSMUSG00000040808	85.8708	1.09419	6.29255	0.000861448	0.00926087	S100g	X	162961992	162964599	-	480	protein_coding	S100 calcium binding protein G [Source:MGI Symbol;Acc:MGI:104528]
ENSMUSG00000002428	799.772	583.126	0.456569	0.000861667	0.00926087	Hltf	3	20057811	20118490	+	5931	protein_coding	helicase-like transcription factor [Source:MGI Symbol;Acc:MGI:1196437]
ENSMUSG00000026585	2040.08	1581.91	0.366851	0.000863956	0.00927916	Kifap3	1	163779583	163917109	+	4012	protein_coding	kinesin-associated protein 3 [Source:MGI Symbol;Acc:MGI:107566]
ENSMUSG00000029231	3190.53	2347.5	0.442458	0.00086559	0.00929039	Pdgfra	5	75152292	75198215	+	10024	protein_coding	platelet derived growth factor receptor, alpha polypeptide [Source:MGI Symbol;Acc:MGI:97530]
ENSMUSG00000074797	873.579	1573.01	-0.84828	0.000866659	0.00929555	Itpa	2	130667610	130681614	+	1963	protein_coding	inosine triphosphatase (nucleoside triphosphate pyrophosphatase) [Source:MGI Symbol;Acc:MGI:96622]
ENSMUSG00000004040	674.964	338.704	0.99414	0.000871774	0.00933736	Stat3	11	100885098	100939540	-	9527	protein_coding	signal transducer and activator of transcription 3 [Source:MGI Symbol;Acc:MGI:103038]
ENSMUSG00000031516	384.61	505.384	-0.393331	0.000872379	0.00933736	Dctn6	8	34090420	34108796	-	2853	protein_coding	dynactin 6 [Source:MGI Symbol;Acc:MGI:1343154]
ENSMUSG00000098234	503.643	262.904	0.937846	0.000872787	0.00933736	Snhg6	1	9941959	9944118	-	1146	lincRNA	small nucleolar RNA host gene 6 [Source:MGI Symbol;Acc:MGI:1921074]
ENSMUSG00000021559	1803.68	1396.32	0.369364	0.000872963	0.00933736	Dapk1	13	60601947	60763191	+	9012	protein_coding	death associated protein kinase 1 [Source:MGI Symbol;Acc:MGI:1916885]
ENSMUSG00000060032	292.653	454.951	-0.636163	0.000873512	0.00933736	H2afj	6	136808244	136810074	+	1831	protein_coding	H2A histone family, member J [Source:MGI Symbol;Acc:MGI:3606192]
ENSMUSG00000020307	2430.57	3985.61	-0.713485	0.000874515	0.00934176	Cdc34	10	79682195	79688398	+	1572	protein_coding	cell division cycle 34 [Source:MGI Symbol;Acc:MGI:102657]
ENSMUSG00000066839	363.04	495.254	-0.447776	0.000875253	0.00934333	Ecsit	9	22072246	22085438	-	2490	protein_coding	ECSIT signalling integrator [Source:MGI Symbol;Acc:MGI:1349469]
ENSMUSG00000029752	3794.39	1948.27	0.96158	0.000877247	0.0093542	Asns	6	7675169	7693254	-	2735	protein_coding	asparagine synthetase [Source:MGI Symbol;Acc:MGI:1350929]
ENSMUSG00000059713	505.995	330.604	0.613437	0.000877456	0.0093542	Rcan3	4	135412308	135433853	-	5111	protein_coding	regulator of calcineurin 3 [Source:MGI Symbol;Acc:MGI:1858220]
ENSMUSG00000045038	619.657	443.994	0.479803	0.000881763	0.0093879	Prkce	17	86167785	86657919	+	7261	protein_coding	protein kinase C, epsilon [Source:MGI Symbol;Acc:MGI:97599]
ENSMUSG00000050035	22.8611	9.13644	1.34188	0.000881805	0.0093879	Fhl4	10	85096287	85102495	-	3554	protein_coding	four and a half LIM domains 4 [Source:MGI Symbol;Acc:MGI:1338765]
ENSMUSG00000024045	1718.26	2440.21	-0.505923	0.000889891	0.0094676	Akap8	17	32303676	32321153	-	3695	protein_coding	A kinase (PRKA) anchor protein 8 [Source:MGI Symbol;Acc:MGI:1928488]
ENSMUSG00000038260	265.899	134.708	0.979702	0.000895644	0.00952239	Trpm4	7	45302632	45333780	-	10826	protein_coding	transient receptor potential cation channel, subfamily M, member 4 [Source:MGI Symbol;Acc:MGI:1915917]
ENSMUSG00000018428	821.903	1051.35	-0.355344	0.000897286	0.00953206	Akap1	11	88830792	88864586	-	4390	protein_coding	A kinase (PRKA) anchor protein 1 [Source:MGI Symbol;Acc:MGI:104729]
ENSMUSG00000058145	375.885	215.271	0.805243	0.000898208	0.00953206	Adamts17	7	66839735	67153171	+	7764	protein_coding	a disintegrin-like and metallopeptidase (reprolysin type) with thrombospondin type 1 motif, 17 [Source:MGI Symbol;Acc:MGI:3588195]
ENSMUSG00000031834	1286.14	1889.79	-0.555199	0.000898418	0.00953206	Pik3r2	8	70768176	70776713	-	4176	protein_coding	phosphoinositide-3-kinase regulatory subunit 2 [Source:MGI Symbol;Acc:MGI:1098772]
ENSMUSG00000022228	442.937	298.18	0.572052	0.000898966	0.00953206	Zscan26	13	21442180	21453730	-	4366	protein_coding	zinc finger and SCAN domain containing 26 [Source:MGI Symbol;Acc:MGI:3531417]
ENSMUSG00000023186	370.316	216.671	0.774077	0.000901047	0.00954547	Vwa5a	9	38718268	38743337	+	4899	protein_coding	von Willebrand factor A domain containing 5A [Source:MGI Symbol;Acc:MGI:1915026]
ENSMUSG00000050945	142.631	82.4048	0.795107	0.000901439	0.00954547	Zfp438	18	5210031	5334439	-	3209	protein_coding	zinc finger protein 438 [Source:MGI Symbol;Acc:MGI:2444919]
ENSMUSG00000054364	2092.39	2692.26	-0.363665	0.000903072	0.00955364	Rhob	12	8497661	8500009	-	2349	protein_coding	ras homolog family member B [Source:MGI Symbol;Acc:MGI:107949]
ENSMUSG00000040359	806.435	579.638	0.47659	0.000903539	0.00955364	Ufl1	4	25248600	25281821	-	5706	protein_coding	UFM1 specific ligase 1 [Source:MGI Symbol;Acc:MGI:1914740]
ENSMUSG00000039542	1223.76	739.146	0.727469	0.000904025	0.00955364	Ncam1	9	49502136	49798925	-	8664	protein_coding	neural cell adhesion molecule 1 [Source:MGI Symbol;Acc:MGI:97281]
ENSMUSG00000061242	21.4332	47.2119	-1.14367	0.000905753	0.0095655	Gm9104	17	45465788	45466270	+	483	processed_pseudogene	predicted gene 9104 [Source:MGI Symbol;Acc:MGI:3645365]
ENSMUSG00000035278	719.175	1003.3	-0.480079	0.000908853	0.00959183	Plekhj1	10	80796099	80798626	-	1725	protein_coding	pleckstrin homology domain containing, family J member 1 [Source:MGI Symbol;Acc:MGI:1925920]
ENSMUSG00000018199	1952.53	1440.46	0.438663	0.000910045	0.00959799	Trove2	1	143750790	143777068	-	9541	protein_coding	TROVE domain family, member 2 [Source:MGI Symbol;Acc:MGI:106652]
ENSMUSG00000047963	373.632	220.888	0.759283	0.00091156	0.00960263	Stbd1	5	92603041	92606579	+	2221	protein_coding	starch binding domain 1 [Source:MGI Symbol;Acc:MGI:1261768]
ENSMUSG00000027582	219.257	330.448	-0.591039	0.000911834	0.00960263	Zgpat	2	181364928	181383628	+	5624	protein_coding	zinc finger, CCCH-type with G patch domain [Source:MGI Symbol;Acc:MGI:2449939]
ENSMUSG00000028998	448.76	640.004	-0.512723	0.000912734	0.00960263	Tomm7	5	23838944	23844161	-	1125	protein_coding	translocase of outer mitochondrial membrane 7 [Source:MGI Symbol;Acc:MGI:1913419]
ENSMUSG00000031388	477.053	803.765	-0.752478	0.000912916	0.00960263	Naa10	X	73916873	73921944	-	4132	protein_coding	N(alpha)-acetyltransferase 10, NatA catalytic subunit [Source:MGI Symbol;Acc:MGI:1915255]
ENSMUSG00000034435	183.333	108.188	0.760731	0.000914906	0.00961716	Tmem30b	12	73543402	73546392	-	2991	protein_coding	transmembrane protein 30B [Source:MGI Symbol;Acc:MGI:2442082]
ENSMUSG00000039356	977.645	1380.28	-0.497124	0.000915761	0.00961975	Exosc2	2	31670715	31681349	+	2888	protein_coding	exosome component 2 [Source:MGI Symbol;Acc:MGI:2385133]
ENSMUSG00000029145	803.487	1087.98	-0.437334	0.000921579	0.00967344	Eif2b4	5	31187558	31193430	-	2599	protein_coding	eukaryotic translation initiation factor 2B, subunit 4 delta [Source:MGI Symbol;Acc:MGI:95300]
ENSMUSG00000026958	113.355	68.555	0.721837	0.000922096	0.00967344	Dpp7	2	25352276	25356359	-	3337	protein_coding	dipeptidylpeptidase 7 [Source:MGI Symbol;Acc:MGI:1933213]
ENSMUSG00000031937	36.4785	10.2664	1.81582	0.000926873	0.00971161	Vstm5	9	15239045	15259416	+	1991	protein_coding	V-set and transmembrane domain containing 5 [Source:MGI Symbol;Acc:MGI:1916387]
ENSMUSG00000036898	674.534	480.062	0.490726	0.000926964	0.00971161	Zfp157	5	138441468	138460694	+	8782	protein_coding	zinc finger protein 157 [Source:MGI Symbol;Acc:MGI:1919404]
ENSMUSG00000020076	2128.68	1601.05	0.410863	0.000929834	0.00973522	Ddx50	10	62615895	62651218	-	10129	protein_coding	DEAD (Asp-Glu-Ala-Asp) box polypeptide 50 [Source:MGI Symbol;Acc:MGI:2182303]
ENSMUSG00000001305	896.204	1367.57	-0.609621	0.000933231	0.00976307	Rrp15	1	186720978	186749358	-	3239	protein_coding	ribosomal RNA processing 15 homolog (S. cerevisiae) [Source:MGI Symbol;Acc:MGI:1914473]
ENSMUSG00000035923	2.41639	14.5751	-2.60137	0.00093373	0.00976307	Myf6	10	107492853	107494737	-	1263	protein_coding	myogenic factor 6 [Source:MGI Symbol;Acc:MGI:97253]
ENSMUSG00000038150	475.468	728.699	-0.616342	0.000937644	0.0097918	Ormdl3	11	98581256	98587368	-	2184	protein_coding	ORM1-like 3 (S. cerevisiae) [Source:MGI Symbol;Acc:MGI:1913862]
ENSMUSG00000028820	11780.1	20424.9	-0.79397	0.000937718	0.0097918	Sfpq	4	127021324	127037013	+	4743	protein_coding	splicing factor proline/glutamine rich (polypyrimidine tract binding protein associated) [Source:MGI Symbol;Acc:MGI:1918764]
ENSMUSG00000066150	1673.95	1266.67	0.402093	0.00093843	0.00979277	Slc31a1	4	62360727	62391769	+	4280	protein_coding	solute carrier family 31, member 1 [Source:MGI Symbol;Acc:MGI:1333843]
ENSMUSG00000037936	1736.13	1015.48	0.77356	0.000940266	0.00980545	Scarb1	5	125277087	125341094	-	8500	protein_coding	scavenger receptor class B, member 1 [Source:MGI Symbol;Acc:MGI:893578]
ENSMUSG00000018378	612.234	807.354	-0.400022	0.000943184	0.00982775	Cuedc1	11	88098058	88194140	+	5779	protein_coding	CUE domain containing 1 [Source:MGI Symbol;Acc:MGI:2144281]
ENSMUSG00000031714	1606.18	1013.46	0.664312	0.000943648	0.00982775	Gab1	8	80764438	80880519	-	5082	protein_coding	growth factor receptor bound protein 2-associated protein 1 [Source:MGI Symbol;Acc:MGI:108088]
ENSMUSG00000056427	1171.65	673.924	0.797691	0.000947353	0.00985983	Slit3	11	35121224	35708507	+	6067	protein_coding	slit guidance ligand 3 [Source:MGI Symbol;Acc:MGI:1315202]
ENSMUSG00000048490	1965.22	1421.99	0.466638	0.000950361	0.00988463	Nrip1	16	76287400	76373827	-	11457	protein_coding	nuclear receptor interacting protein 1 [Source:MGI Symbol;Acc:MGI:1315213]
ENSMUSG00000055850	1182.59	945.701	0.323063	0.000953209	0.00990674	Rnf181	6	72359714	72366956	-	2860	protein_coding	ring finger protein 181 [Source:MGI Symbol;Acc:MGI:1913760]
ENSMUSG00000024742	160.493	294.429	-0.87468	0.000953968	0.00990674	Fen1	19	10199132	10204169	-	2422	protein_coding	flap structure specific endonuclease 1 [Source:MGI Symbol;Acc:MGI:102779]
ENSMUSG00000025364	7684.11	10843.2	-0.496809	0.000954367	0.00990674	Pa2g4	10	128557766	128565987	-	2804	protein_coding	proliferation-associated 2G4 [Source:MGI Symbol;Acc:MGI:894684]
ENSMUSG00000015363	935.395	1254.23	-0.423204	0.000960244	0.00995349	Trabd	15	89075124	89087077	+	5591	protein_coding	TraB domain containing [Source:MGI Symbol;Acc:MGI:1915226]
ENSMUSG00000038576	597.679	388.189	0.622591	0.000960524	0.00995349	Susd4	1	182763860	182896591	+	3858	protein_coding	sushi domain containing 4 [Source:MGI Symbol;Acc:MGI:2138351]
ENSMUSG00000056666	270.685	168.449	0.682947	0.00096097	0.00995349	Retsat	6	72598475	72608425	+	3537	protein_coding	retinol saturase (all trans retinol 13,14 reductase) [Source:MGI Symbol;Acc:MGI:1914692]
ENSMUSG00000069769	3870.19	2987.92	0.373094	0.000961391	0.00995349	Msi2	11	88339382	88718513	-	10405	protein_coding	musashi RNA-binding protein 2 [Source:MGI Symbol;Acc:MGI:1923876]
ENSMUSG00000028278	2558.79	1947.94	0.39341	0.000962057	0.00995386	Rragd	4	32983037	33022180	+	5173	protein_coding	Ras-related GTP binding D [Source:MGI Symbol;Acc:MGI:1098604]
ENSMUSG00000026610	219.324	104.029	1.0756	0.000963788	0.00995582	Esrrg	1	187608791	188214885	+	6208	protein_coding	estrogen-related receptor gamma [Source:MGI Symbol;Acc:MGI:1347056]
ENSMUSG00000031821	934.038	1253.3	-0.42375	0.000964105	0.00995582	Gins2	8	120578633	120589304	-	4097	protein_coding	GINS complex subunit 2 (Psf2 homolog) [Source:MGI Symbol;Acc:MGI:1921019]
ENSMUSG00000050106	68.847	37.164	0.891011	0.000964599	0.00995582	Tmc8	11	117782076	117793110	+	3056	protein_coding	transmembrane channel-like gene family 8 [Source:MGI Symbol;Acc:MGI:2669037]
ENSMUSG00000021366	913.313	685.99	0.412041	0.000964767	0.00995582	Hivep1	13	42052021	42192537	+	9294	protein_coding	human immunodeficiency virus type I enhancer binding protein 1 [Source:MGI Symbol;Acc:MGI:96100]
ENSMUSG00000022557	1592.37	2710.98	-0.767592	0.000966297	0.0099651	Bop1	15	76452989	76477277	-	2957	protein_coding	block of proliferation 1 [Source:MGI Symbol;Acc:MGI:1334460]
ENSMUSG00000033396	1038.01	762.649	0.444436	0.000969063	0.0099871	Spg11	2	122053520	122118386	-	8042	protein_coding	SPG11, spatacsin vesicle trafficking associated [Source:MGI Symbol;Acc:MGI:2444989]
ENSMUSG00000025981	128.248	240.053	-0.903186	0.000970626	0.00999669	Coq10b	1	55052770	55072702	+	4805	protein_coding	coenzyme Q10B [Source:MGI Symbol;Acc:MGI:1915126]
ENSMUSG00000019845	556.205	329.524	0.754527	0.000971713	0.0100014	Tube1	10	39133976	39152542	+	7838	protein_coding	epsilon-tubulin 1 [Source:MGI Symbol;Acc:MGI:1919174]
ENSMUSG00000085761	6.69998	0.28002	4.28697	0.00097915	1	4930455G09Rik	4	142017898	142028996	+	630	antisense	RIKEN cDNA 4930455G09 gene [Source:MGI Symbol;Acc:MGI:1926167]
ENSMUSG00000040282	983.557	697.599	0.495122	0.000981144	0.0100919	BC052040	2	115581716	115778768	+	4349	protein_coding	cDNA sequence BC052040 [Source:MGI Symbol;Acc:MGI:3026886]
ENSMUSG00000003808	1497.23	2080.73	-0.474784	0.000983402	0.0101085	Farsa	8	84856989	84869257	+	4538	protein_coding	phenylalanyl-tRNA synthetase, alpha subunit [Source:MGI Symbol;Acc:MGI:1913840]
ENSMUSG00000048429	1117.89	1442.72	-0.367623	0.000987361	0.0101426	Timm29	9	21592722	21595970	+	3170	protein_coding	translocase of inner mitochondrial membrane 29 [Source:MGI Symbol;Acc:MGI:1917023]
ENSMUSG00000031776	2361.78	3306.52	-0.485418	0.000989434	0.0101533	Arl2bp	8	94666600	94674425	+	2802	protein_coding	ADP-ribosylation factor-like 2 binding protein [Source:MGI Symbol;Acc:MGI:1349429]
ENSMUSG00000035215	610.736	899.165	-0.557911	0.000989687	0.0101533	Lsm7	10	80852821	80855209	-	1601	protein_coding	LSM7 homolog, U6 small nuclear RNA and mRNA degradation associated [Source:MGI Symbol;Acc:MGI:1913344]
ENSMUSG00000028573	199.046	99.0263	1.00574	0.000995462	0.0102059	Fggy	4	95557507	95926939	+	5844	protein_coding	FGGY carbohydrate kinase domain containing [Source:MGI Symbol;Acc:MGI:1922828]
ENSMUSG00000031770	1063.83	554.818	0.939117	0.000997675	0.0102189	Herpud1	8	94386438	94395377	+	2333	protein_coding	homocysteine-inducible, endoplasmic reticulum stress-inducible, ubiquitin-like domain member 1 [Source:MGI Symbol;Acc:MGI:1927406]
ENSMUSG00000024789	818.908	604.407	0.436977	0.000998025	0.0102189	Jak2	19	29251828	29313080	+	5030	protein_coding	Janus kinase 2 [Source:MGI Symbol;Acc:MGI:96629]
ENSMUSG00000026718	1622.26	1021.53	0.666991	0.00100063	0.010239	Stam	2	14074098	14149634	+	8386	protein_coding	signal transducing adaptor molecule (SH3 domain and ITAM motif) 1 [Source:MGI Symbol;Acc:MGI:1329014]
ENSMUSG00000062604	1219.22	949.956	0.360036	0.00100545	0.0102817	Srpk2	5	23503264	23684617	-	13901	protein_coding	serine/arginine-rich protein specific kinase 2 [Source:MGI Symbol;Acc:MGI:1201408]
ENSMUSG00000046722	1220.91	1700.66	-0.478496	0.00100645	0.0102851	Cdc42se1	3	95228732	95236409	+	3258	protein_coding	CDC42 small effector 1 [Source:MGI Symbol;Acc:MGI:1889510]
ENSMUSG00000019971	382.298	254.012	0.589979	0.00101004	0.0103152	Cep290	10	100487558	100574840	+	11617	protein_coding	centrosomal protein 290 [Source:MGI Symbol;Acc:MGI:2384917]
ENSMUSG00000033411	1669.16	1241.19	0.427266	0.00101072	0.0103155	Ctdspl2	2	121956001	122013642	+	9251	protein_coding	CTD (carboxy-terminal domain, RNA polymerase II, polypeptide A) small phosphatase like 2 [Source:MGI Symbol;Acc:MGI:1196405]
ENSMUSG00000039725	595.158	806.518	-0.438159	0.00101154	0.0103172	Trp53rka	2	165490110	165493324	-	2118	protein_coding	transformation related protein 53 regulating kinase A [Source:MGI Symbol;Acc:MGI:1918294]
ENSMUSG00000040697	476.283	376.355	0.338191	0.00101242	0.0103195	Dnajc16	4	141760189	141790931	-	6510	protein_coding	DnaJ heat shock protein family (Hsp40) member C16 [Source:MGI Symbol;Acc:MGI:2442146]
ENSMUSG00000017428	2605.82	3408.13	-0.387245	0.00101943	0.0103842	Psmd11	11	80428615	80473248	+	6383	protein_coding	proteasome (prosome, macropain) 26S subunit, non-ATPase, 11 [Source:MGI Symbol;Acc:MGI:1916327]
ENSMUSG00000072680	36.7477	10.4276	1.8144	0.00102627	0.0104472	Tmem254c	14	26063919	26067355	-	1582	protein_coding	transmembrane protein 254c [Source:MGI Symbol;Acc:MGI:3711260]
ENSMUSG00000025178	1132.62	1413.62	-0.31906	0.0010273	0.010451	Pi4k2a	19	42090435	42122218	+	3771	protein_coding	phosphatidylinositol 4-kinase type 2 alpha [Source:MGI Symbol;Acc:MGI:1934031]
ENSMUSG00000025132	11268.6	15463.1	-0.456532	0.00102971	0.0104688	Arhgdia	11	120578104	120581624	-	2258	protein_coding	Rho GDP dissociation inhibitor (GDI) alpha [Source:MGI Symbol;Acc:MGI:2178103]
ENSMUSG00000021510	330.468	205.115	0.68862	0.00103177	0.0104829	Zfp729a	13	67612763	67637791	-	9771	protein_coding	zinc finger protein 729a [Source:MGI Symbol;Acc:MGI:3036250]
ENSMUSG00000038564	1056.66	612.019	0.787656	0.00103825	0.010542	Ift172	5	31253277	31291116	-	6617	protein_coding	intraflagellar transport 172 [Source:MGI Symbol;Acc:MGI:2682064]
ENSMUSG00000031490	2207.07	1386.31	0.670628	0.00104133	0.0105561	Eif4ebp1	8	27260329	27276674	+	2196	protein_coding	eukaryotic translation initiation factor 4E binding protein 1 [Source:MGI Symbol;Acc:MGI:103267]
ENSMUSG00000023723	822.594	1141.59	-0.472256	0.00104155	0.0105561	Mrps23	11	88204388	88211507	+	1560	protein_coding	mitochondrial ribosomal protein S23 [Source:MGI Symbol;Acc:MGI:1928138]
ENSMUSG00000025871	1391.57	1957.21	-0.49221	0.00104164	0.0105561	4833439L19Rik	13	54551218	54565435	-	3187	protein_coding	RIKEN cDNA 4833439L19 gene [Source:MGI Symbol;Acc:MGI:1921162]
ENSMUSG00000005354	2375.88	2975.65	-0.324522	0.00104237	0.0105567	Txn2	15	77915047	77929006	-	4208	protein_coding	thioredoxin 2 [Source:MGI Symbol;Acc:MGI:1929468]
ENSMUSG00000061207	88.736	149.993	-0.754737	0.00104477	0.0105742	Stk19	17	34823993	34836945	-	3155	protein_coding	serine/threonine kinase 19 [Source:MGI Symbol;Acc:MGI:1860085]
ENSMUSG00000026278	278.467	435.675	-0.645193	0.00105016	0.010622	Bok	1	93685660	93695764	+	1840	protein_coding	BCL2-related ovarian killer [Source:MGI Symbol;Acc:MGI:1858494]
ENSMUSG00000014303	1022.84	1309.33	-0.356642	0.00105262	0.01064	Glis2	16	4594713	4624924	+	4373	protein_coding	GLIS family zinc finger 2 [Source:MGI Symbol;Acc:MGI:1932535]
ENSMUSG00000041141	20.3632	49.5639	-1.28818	0.00105726	0.0106747	Pnmal1	7	16959679	16964607	+	4090	protein_coding	PNMA-like 1 [Source:MGI Symbol;Acc:MGI:1918941]
ENSMUSG00000020598	656.394	337.004	0.961792	0.0010574	0.0106747	Nrcam	12	44328885	44601964	+	13358	protein_coding	neuronal cell adhesion molecule [Source:MGI Symbol;Acc:MGI:104750]
ENSMUSG00000106896	1.23888	10.9307	-3.17832	0.00105795	1	G630022F23Rik	5	33720043	33723669	-	3627	TEC	RIKEN cDNA G630022F23 gene [Source:MGI Symbol;Acc:MGI:3704248]
ENSMUSG00000042814	182.221	262.687	-0.526604	0.00105832	0.0106771	Mcts2	2	152687035	152687946	+	912	protein_coding	malignant T cell amplified sequence 2 [Source:MGI Symbol;Acc:MGI:1913655]
ENSMUSG00000039108	1975.8	2461.78	-0.317423	0.00106195	0.0107069	Lsm14b	2	180024987	180035465	+	2892	protein_coding	LSM family member 14B [Source:MGI Symbol;Acc:MGI:3040677]
ENSMUSG00000041684	1039.67	703.312	0.564127	0.00106409	0.0107217	Bivm	1	44118957	44144770	+	4206	protein_coding	basic, immunoglobulin-like variable motif containing [Source:MGI Symbol;Acc:MGI:2179809]
ENSMUSG00000025208	776.549	1079.54	-0.475237	0.00106729	0.0107471	Mrpl43	19	45005014	45006442	-	1213	protein_coding	mitochondrial ribosomal protein L43 [Source:MGI Symbol;Acc:MGI:2137229]
ENSMUSG00000031066	2373.98	1427.19	0.733972	0.00107246	0.0107863	Usp11	X	20703906	20720539	+	4732	protein_coding	ubiquitin specific peptidase 11 [Source:MGI Symbol;Acc:MGI:2384312]
ENSMUSG00000028772	607.882	890.333	-0.55002	0.00107255	0.0107863	Zcchc17	4	130315383	130359943	-	4560	protein_coding	zinc finger, CCHC domain containing 17 [Source:MGI Symbol;Acc:MGI:1919955]
ENSMUSG00000034297	1786.2	1442.84	0.307756	0.00107401	0.0107941	Med13	11	86267033	86357602	-	10840	protein_coding	mediator complex subunit 13 [Source:MGI Symbol;Acc:MGI:3029632]
ENSMUSG00000033106	541.68	737.669	-0.445049	0.00107615	0.0108007	Slc7a6os	8	106200717	106210935	-	4220	protein_coding	solute carrier family 7, member 6 opposite strand [Source:MGI Symbol;Acc:MGI:1916951]
ENSMUSG00000018666	3525.29	5110.08	-0.535611	0.00107646	0.0108007	Cbx1	11	96789127	96808640	+	4273	protein_coding	chromobox 1 [Source:MGI Symbol;Acc:MGI:105369]
ENSMUSG00000033256	409.643	593.199	-0.53397	0.00107738	0.0108007	Shf	2	122348892	122369162	-	2305	protein_coding	Src homology 2 domain containing F [Source:MGI Symbol;Acc:MGI:3613669]
ENSMUSG00000029430	20167.9	25908.8	-0.361367	0.00107807	0.0108007	Ran	5	129020069	129024323	+	2646	protein_coding	RAN, member RAS oncogene family [Source:MGI Symbol;Acc:MGI:1333112]
ENSMUSG00000078201	119.255	80.6182	0.563346	0.00107808	0.0108007	Tmem203	2	25255439	25256292	+	854	protein_coding	transmembrane protein 203 [Source:MGI Symbol;Acc:MGI:2443597]
ENSMUSG00000090673	271.784	169.23	0.683516	0.00108192	0.0108322	Gm340	19	41582370	41586536	+	3729	protein_coding	predicted gene 340 [Source:MGI Symbol;Acc:MGI:2685186]
ENSMUSG00000039318	1130.78	817.47	0.468119	0.0010848	0.0108533	Rab3gap2	1	185204117	185286759	+	10800	protein_coding	RAB3 GTPase activating protein subunit 2 [Source:MGI Symbol;Acc:MGI:1916043]
ENSMUSG00000024824	428.385	587.608	-0.455696	0.0010854	0.0108533	Rad9a	19	4195198	4201603	-	2046	protein_coding	RAD9 checkpoint clamp component A [Source:MGI Symbol;Acc:MGI:1328356]
ENSMUSG00000023026	1378.31	847.053	0.702352	0.00108707	0.0108631	Dip2b	15	100038664	100219473	+	10256	protein_coding	disco interacting protein 2 homolog B [Source:MGI Symbol;Acc:MGI:2145977]
ENSMUSG00000052085	195.017	107.324	0.863631	0.00109603	0.0109382	Dock8	19	24999529	25202432	+	7810	protein_coding	dedicator of cytokinesis 8 [Source:MGI Symbol;Acc:MGI:1921396]
ENSMUSG00000019997	581.705	376.771	0.626088	0.00109668	0.0109382	Ctgf	10	24595442	24598683	+	2861	protein_coding	connective tissue growth factor [Source:MGI Symbol;Acc:MGI:95537]
ENSMUSG00000027435	1226.31	740.501	0.727311	0.00109692	0.0109382	Cd93	2	148436640	148443563	-	6677	protein_coding	CD93 antigen [Source:MGI Symbol;Acc:MGI:106664]
ENSMUSG00000024843	488.273	684.053	-0.486556	0.00109759	0.0109382	Chka	19	3851773	3894369	+	12024	protein_coding	choline kinase alpha [Source:MGI Symbol;Acc:MGI:107760]
ENSMUSG00000005142	711.376	478.82	0.570895	0.00109815	0.0109382	Man2b1	8	85083270	85098282	+	8026	protein_coding	mannosidase 2, alpha B1 [Source:MGI Symbol;Acc:MGI:107286]
ENSMUSG00000056211	1968.11	1334.84	0.559997	0.00109907	0.0109382	R3hdm1	1	128103301	128237736	+	31486	protein_coding	R3H domain containing 1 [Source:MGI Symbol;Acc:MGI:2448514]
ENSMUSG00000021134	2034.05	3066.21	-0.592082	0.00109942	0.0109382	Srsf5	12	80945504	80950507	+	3988	protein_coding	serine/arginine-rich splicing factor 5 [Source:MGI Symbol;Acc:MGI:98287]
ENSMUSG00000018983	263.954	410.688	-0.638031	0.00110337	0.0109706	E2f2	4	136172394	136196057	+	4882	protein_coding	E2F transcription factor 2 [Source:MGI Symbol;Acc:MGI:1096341]
ENSMUSG00000112527	19.0841	3.84413	2.31889	0.00110446	0.0109744	Gm35696	10	121506623	121526101	+	973	lincRNA	predicted gene, 35696 [Source:MGI Symbol;Acc:MGI:5594855]
ENSMUSG00000023805	180.979	116.906	0.632584	0.00110525	0.0109754	Synj2	17	5941280	6044290	+	8342	protein_coding	synaptojanin 2 [Source:MGI Symbol;Acc:MGI:1201671]
ENSMUSG00000091722	0.678142	9.18826	-3.76356	0.00110597	1	Siah3	14	75455982	75529708	+	4472	protein_coding	siah E3 ubiquitin protein ligase family member 3 [Source:MGI Symbol;Acc:MGI:2685758]
ENSMUSG00000032783	308.202	452.855	-0.55528	0.00111366	0.0110481	Troap	15	99074575	99083409	+	3520	protein_coding	trophinin associated protein [Source:MGI Symbol;Acc:MGI:1925983]
ENSMUSG00000050144	521.912	690.265	-0.403428	0.001114	0.0110481	Slc25a44	3	88410498	88425139	-	3578	protein_coding	solute carrier family 25, member 44 [Source:MGI Symbol;Acc:MGI:2444391]
ENSMUSG00000000339	779.794	1061.42	-0.444976	0.00111467	0.0110481	Rtca	3	116488963	116508208	-	1880	protein_coding	RNA 3'-terminal phosphate cyclase [Source:MGI Symbol;Acc:MGI:1913618]
ENSMUSG00000054611	2873.01	2339.38	0.296118	0.00111973	0.0110913	Kdm2a	19	4314419	4398285	-	14294	protein_coding	lysine (K)-specific demethylase 2A [Source:MGI Symbol;Acc:MGI:1354736]
ENSMUSG00000041225	1240.62	932.304	0.411569	0.00112099	0.0110968	Arhgap12	18	6024427	6136098	-	8016	protein_coding	Rho GTPase activating protein 12 [Source:MGI Symbol;Acc:MGI:1922665]
ENSMUSG00000039952	7150.08	5513.47	0.375053	0.0011217	0.0110969	Dag1	9	108204634	108263958	-	6357	protein_coding	dystroglycan 1 [Source:MGI Symbol;Acc:MGI:101864]
ENSMUSG00000028776	673.115	405.146	0.732689	0.00112404	0.0111041	Tinagl1	4	130164454	130175122	-	4358	protein_coding	tubulointerstitial nephritis antigen-like 1 [Source:MGI Symbol;Acc:MGI:2137617]
ENSMUSG00000040410	154.552	88.5066	0.806381	0.00112418	0.0111041	Fbxl4	4	22357543	22434091	+	3798	protein_coding	F-box and leucine-rich repeat protein 4 [Source:MGI Symbol;Acc:MGI:2140367]
ENSMUSG00000040044	1749.58	1349.81	0.374348	0.00112454	0.0111041	Orc3	4	34570796	34614944	-	6088	protein_coding	origin recognition complex, subunit 3 [Source:MGI Symbol;Acc:MGI:1354944]
ENSMUSG00000043421	305.245	195.479	0.642795	0.00112549	0.0111066	Hilpda	6	29272488	29275446	+	1103	protein_coding	hypoxia inducible lipid droplet associated [Source:MGI Symbol;Acc:MGI:1916823]
ENSMUSG00000038121	1573.61	1164.83	0.433947	0.0011268	0.0111125	Fam210a	18	68260187	68300333	-	9813	protein_coding	family with sequence similarity 210, member A [Source:MGI Symbol;Acc:MGI:1914000]
ENSMUSG00000058056	2539.45	2015.67	0.333609	0.00112866	0.011124	Palld	8	61511433	61902690	-	10292	protein_coding	palladin, cytoskeletal associated protein [Source:MGI Symbol;Acc:MGI:1919583]
ENSMUSG00000050777	127.115	66.4993	0.934583	0.00113091	0.0111392	Tmem37	1	120067377	120074074	-	1311	protein_coding	transmembrane protein 37 [Source:MGI Symbol;Acc:MGI:2157899]
ENSMUSG00000032463	245.773	363.17	-0.563005	0.00113326	0.0111554	Faim	9	98986373	99002021	+	5745	protein_coding	Fas apoptotic inhibitory molecule [Source:MGI Symbol;Acc:MGI:1344387]
ENSMUSG00000063450	1431.35	1046.14	0.451872	0.00113705	0.0111853	Syne2	12	75818134	76110926	+	26726	protein_coding	spectrin repeat containing, nuclear envelope 2 [Source:MGI Symbol;Acc:MGI:2449316]
ENSMUSG00000046785	1856.18	1393.59	0.41358	0.00113772	0.0111853	Epm2aip1	9	111271929	111279093	+	7165	protein_coding	EPM2A (laforin) interacting protein 1 [Source:MGI Symbol;Acc:MGI:1925031]
ENSMUSG00000050965	225.029	132.862	0.761682	0.00114503	0.0112502	Prkca	11	107933387	108343928	-	8992	protein_coding	protein kinase C, alpha [Source:MGI Symbol;Acc:MGI:97595]
ENSMUSG00000022035	698.72	1115.7	-0.675039	0.00114767	0.0112691	Ccdc25	14	65837302	65866607	+	4897	protein_coding	coiled-coil domain containing 25 [Source:MGI Symbol;Acc:MGI:1914429]
ENSMUSG00000020108	5687.91	1174.67	2.27551	0.00115039	0.0112888	Ddit4	10	59949669	59951834	-	1755	protein_coding	DNA-damage-inducible transcript 4 [Source:MGI Symbol;Acc:MGI:1921997]
ENSMUSG00000033952	1777.64	1407.11	0.337197	0.00115243	0.0113018	Aspm	1	139454772	139494091	+	11590	protein_coding	abnormal spindle microtubule assembly [Source:MGI Symbol;Acc:MGI:1334448]
ENSMUSG00000078861	183.693	111.947	0.715046	0.00115424	0.0113126	Zfp931	2	178067695	178078476	-	2299	protein_coding	zinc finger protein 931 [Source:MGI Symbol;Acc:MGI:2441662]
ENSMUSG00000006281	283.916	155.546	0.868731	0.00115952	0.0113573	Tep1	14	50824059	50870560	-	9568	protein_coding	telomerase associated protein 1 [Source:MGI Symbol;Acc:MGI:109573]
ENSMUSG00000029033	302.55	432.457	-0.515227	0.00116141	0.0113592	Acap3	4	155891822	155907251	+	5367	protein_coding	ArfGAP with coiled-coil, ankyrin repeat and PH domains 3 [Source:MGI Symbol;Acc:MGI:2153589]
ENSMUSG00000038425	380.555	182.395	1.06019	0.00116262	0.0113592	Poli	18	70508680	70530620	-	3863	protein_coding	polymerase (DNA directed), iota [Source:MGI Symbol;Acc:MGI:1347081]
ENSMUSG00000052920	264.771	150.031	0.818273	0.00116276	0.0113592	Prkg1	19	30567551	31765033	-	7799	protein_coding	protein kinase, cGMP-dependent, type I [Source:MGI Symbol;Acc:MGI:108174]
ENSMUSG00000018882	1892.44	1404.54	0.430121	0.00116323	0.0113592	Mrpl45	11	97315716	97329920	+	2596	protein_coding	mitochondrial ribosomal protein L45 [Source:MGI Symbol;Acc:MGI:1914286]
ENSMUSG00000061665	1876.33	1433.33	0.388618	0.00116332	0.0113592	Cd2ap	17	42792951	42876665	-	15864	protein_coding	CD2-associated protein [Source:MGI Symbol;Acc:MGI:1330281]
ENSMUSG00000024218	716.831	950.665	-0.407466	0.00116403	0.0113592	Taf11	17	27901122	27909844	-	5495	protein_coding	TATA-box binding protein associated factor 11 [Source:MGI Symbol;Acc:MGI:1916026]
ENSMUSG00000064247	76.0333	34.8117	1.11936	0.00116654	0.0113706	Plcxd1	5	110099969	110105953	+	3811	protein_coding	phosphatidylinositol-specific phospholipase C, X domain containing 1 [Source:MGI Symbol;Acc:MGI:2685422]
ENSMUSG00000031340	17.8856	3.71445	2.32011	0.00116664	0.0113706	Gabre	X	72255999	72274803	-	4736	protein_coding	gamma-aminobutyric acid (GABA) A receptor, subunit epsilon [Source:MGI Symbol;Acc:MGI:1330235]
ENSMUSG00000069255	459.245	323.668	0.504815	0.00116849	0.0113816	Dusp22	13	30659999	30711231	+	5108	protein_coding	dual specificity phosphatase 22 [Source:MGI Symbol;Acc:MGI:1915926]
ENSMUSG00000028496	2371.06	1669.31	0.506632	0.00117141	0.0114031	Mllt3	4	87769925	88033364	-	12004	protein_coding	myeloid/lymphoid or mixed-lineage leukemia; translocated to, 3 [Source:MGI Symbol;Acc:MGI:1917372]
ENSMUSG00000034311	1975.64	1549.22	0.350429	0.00117256	0.0114072	Kif4	X	100625737	100727214	+	5514	protein_coding	kinesin family member 4 [Source:MGI Symbol;Acc:MGI:108389]
ENSMUSG00000020422	2242.47	1833.25	0.290377	0.00117544	0.0114264	Tns3	11	8431652	8664535	-	11182	protein_coding	tensin 3 [Source:MGI Symbol;Acc:MGI:2443012]
ENSMUSG00000038967	262.699	129.869	1.01616	0.00117598	0.0114264	Pdk2	11	95026258	95041354	-	3163	protein_coding	pyruvate dehydrogenase kinase, isoenzyme 2 [Source:MGI Symbol;Acc:MGI:1343087]
ENSMUSG00000024312	1042.1	1815.88	-0.801146	0.00117793	0.0114383	Wdr46	17	33940660	33949695	+	2442	protein_coding	WD repeat domain 46 [Source:MGI Symbol;Acc:MGI:1931871]
ENSMUSG00000070697	1379.1	1792.17	-0.377722	0.00117942	0.0114458	Utp3	5	88554462	88556090	+	1629	protein_coding	UTP3 small subunit processome component [Source:MGI Symbol;Acc:MGI:1919230]
ENSMUSG00000069806	396.672	556.291	-0.487474	0.00118166	0.0114532	Cacng7	7	3332955	3368221	+	2441	protein_coding	calcium channel, voltage-dependent, gamma subunit 7 [Source:MGI Symbol;Acc:MGI:1932374]
ENSMUSG00000024892	902.27	587.845	0.617952	0.0011821	0.0114532	Pcx	19	4510472	4621752	+	4637	protein_coding	pyruvate carboxylase [Source:MGI Symbol;Acc:MGI:97520]
ENSMUSG00000038122	286.66	183.996	0.640392	0.00118237	0.0114532	Tbc1d32	10	56014293	56228689	-	10556	protein_coding	TBC1 domain family, member 32 [Source:MGI Symbol;Acc:MGI:2442827]
ENSMUSG00000043542	616.316	460.635	0.42012	0.00118373	0.0114594	Zc2hc1a	3	7503483	7553836	+	3508	protein_coding	zinc finger, C2HC-type containing 1A [Source:MGI Symbol;Acc:MGI:1914556]
ENSMUSG00000029028	1229.89	1794.95	-0.545525	0.0011858	0.0114686	Lrrc47	4	154011731	154021513	+	3510	protein_coding	leucine rich repeat containing 47 [Source:MGI Symbol;Acc:MGI:1920196]
ENSMUSG00000033540	331.821	144.757	1.19657	0.00118674	0.0114686	Idua	5	108660331	108684557	+	4204	protein_coding	iduronidase, alpha-L [Source:MGI Symbol;Acc:MGI:96418]
ENSMUSG00000035891	263.822	376.073	-0.512921	0.00118751	0.0114686	Cerk	15	86139128	86186141	-	4812	protein_coding	ceramide kinase [Source:MGI Symbol;Acc:MGI:2386052]
ENSMUSG00000102752	220.823	142.424	0.631112	0.00118758	0.0114686	Gm7694	1	170298199	170306332	-	3827	protein_coding	predicted gene 7694 [Source:MGI Symbol;Acc:MGI:3649135]
ENSMUSG00000096006	13.0318	31.7061	-1.28248	0.00118981	0.0114831	Gm21596	2	113919247	113920562	-	1316	processed_pseudogene	predicted gene, 21596 [Source:MGI Symbol;Acc:MGI:5434951]
ENSMUSG00000070509	1167	1728.23	-0.566751	0.00119213	0.0114985	Rgma	7	73375509	73419899	+	5544	protein_coding	repulsive guidance molecule family member A [Source:MGI Symbol;Acc:MGI:2679262]
ENSMUSG00000020256	264.934	36.5618	2.85547	0.00119306	0.0115004	Aldh1l2	10	83487450	83534140	-	7503	protein_coding	aldehyde dehydrogenase 1 family, member L2 [Source:MGI Symbol;Acc:MGI:2444680]
ENSMUSG00000045962	5241.21	4364.09	0.264332	0.0011944	0.0115063	Wnk1	6	119923969	120038672	-	22825	protein_coding	WNK lysine deficient protein kinase 1 [Source:MGI Symbol;Acc:MGI:2442092]
ENSMUSG00000037364	2679.84	4325.74	-0.690742	0.00119565	0.0115094	Srrt	5	137295704	137307674	-	5244	protein_coding	serrate RNA effector molecule homolog (Arabidopsis) [Source:MGI Symbol;Acc:MGI:1933527]
ENSMUSG00000068302	6.77328	30.8941	-2.17781	0.00119618	0.0115094	Noto	6	85423886	85428877	+	1602	protein_coding	notochord homeobox [Source:MGI Symbol;Acc:MGI:3053002]
ENSMUSG00000023307	2143.57	2726.92	-0.347202	0.00119781	0.0115181	2023-03-05	19	37207543	37222139	+	2396	protein_coding	membrane-associated ring finger (C3HC4) 5 [Source:MGI Symbol;Acc:MGI:1915207]
ENSMUSG00000043065	593.947	399.981	0.570042	0.00119899	0.0115224	Spice1	16	44347121	44388497	+	5416	protein_coding	spindle and centriole associated protein 1 [Source:MGI Symbol;Acc:MGI:1196252]
ENSMUSG00000039183	593.93	937.877	-0.658541	0.00120606	0.0115733	Nubp2	17	24882611	24886350	-	1430	protein_coding	nucleotide binding protein 2 [Source:MGI Symbol;Acc:MGI:1347072]
ENSMUSG00000020023	258.26	174.624	0.564225	0.00120626	0.0115733	Tmcc3	10	94311949	94590956	+	7153	protein_coding	transmembrane and coiled coil domains 3 [Source:MGI Symbol;Acc:MGI:2442900]
ENSMUSG00000030867	3200.64	4450.32	-0.475566	0.00120648	0.0115733	Plk1	7	122159439	122169873	+	2199	protein_coding	polo like kinase 1 [Source:MGI Symbol;Acc:MGI:97621]
ENSMUSG00000030814	1370.42	1774.85	-0.373516	0.00120874	0.0115879	Bcl7c	7	127661456	127708933	-	7222	protein_coding	B cell CLL/lymphoma 7C [Source:MGI Symbol;Acc:MGI:1332237]
ENSMUSG00000022313	224.928	315.437	-0.488647	0.00121117	0.0116042	Utp23	15	51877429	51884614	+	2992	protein_coding	UTP23 small subunit processome component [Source:MGI Symbol;Acc:MGI:1925831]
ENSMUSG00000004952	51.1358	14.4805	1.81089	0.00121381	0.0116224	Rasa4	5	136083916	136111860	+	7485	protein_coding	RAS p21 protein activator 4 [Source:MGI Symbol;Acc:MGI:1858600]
ENSMUSG00000022537	162.355	244.565	-0.593111	0.00121797	0.0116552	Tmem44	16	30511855	30550842	-	8893	protein_coding	transmembrane protein 44 [Source:MGI Symbol;Acc:MGI:1924489]
ENSMUSG00000024558	186.662	106.362	0.811266	0.00122032	0.0116706	Mapk4	18	73928486	74065359	-	5400	protein_coding	mitogen-activated protein kinase 4 [Source:MGI Symbol;Acc:MGI:2444559]
ENSMUSG00000032839	107.264	54.1247	0.986974	0.00122181	0.0116778	Trpc1	9	95705082	95750375	-	8030	protein_coding	transient receptor potential cation channel, subfamily C, member 1 [Source:MGI Symbol;Acc:MGI:109528]
ENSMUSG00000020717	1446.97	825.616	0.809127	0.00122361	0.0116879	Pecam1	11	106654217	106750628	-	6228	protein_coding	platelet/endothelial cell adhesion molecule 1 [Source:MGI Symbol;Acc:MGI:97537]
ENSMUSG00000041236	1917.15	1504.39	0.349854	0.00122471	0.0116914	Vps41	13	18717286	18866811	+	6728	protein_coding	VPS41 HOPS complex subunit [Source:MGI Symbol;Acc:MGI:1929215]
ENSMUSG00000035770	1834.07	2206.94	-0.267058	0.00122626	0.011699	Dync1li2	8	104417680	104443047	-	6027	protein_coding	dynein, cytoplasmic 1 light intermediate chain 2 [Source:MGI Symbol;Acc:MGI:107738]
ENSMUSG00000036533	170.367	117.416	0.538737	0.00122957	0.0117236	Cdc42ep3	17	79333727	79355091	-	2309	protein_coding	CDC42 effector protein (Rho GTPase binding) 3 [Source:MGI Symbol;Acc:MGI:2384718]
ENSMUSG00000034437	167.782	343.259	-1.03255	0.00123432	0.0117618	Gm9761	3	116560935	116561426	-	492	processed_pseudogene	predicted gene 9761 [Source:MGI Symbol;Acc:MGI:3708640]
ENSMUSG00000063317	957.814	656.002	0.545996	0.00123515	0.0117626	Usp31	7	121642021	121707253	-	10304	protein_coding	ubiquitin specific peptidase 31 [Source:MGI Symbol;Acc:MGI:1923429]
ENSMUSG00000018770	3555.5	5311.26	-0.578997	0.00123776	0.0117803	Atp5g3	2	73908447	73911326	-	2181	protein_coding	ATP synthase, H+ transporting, mitochondrial F0 complex, subunit C3 (subunit 9) [Source:MGI Symbol;Acc:MGI:2442035]
ENSMUSG00000031381	726.89	524.796	0.470616	0.00123996	0.0117883	Piga	X	164419787	164433916	+	6385	protein_coding	phosphatidylinositol glycan anchor biosynthesis, class A [Source:MGI Symbol;Acc:MGI:99461]
ENSMUSG00000011158	723.458	885.502	-0.291883	0.00124097	0.0117883	Brf1	12	112960085	113000704	-	7788	protein_coding	BRF1, RNA polymerase III transcription initiation factor 90 kDa subunit [Source:MGI Symbol;Acc:MGI:1919558]
ENSMUSG00000027637	863.007	1322.01	-0.61518	0.00124115	0.0117883	Rab5if	2	156863128	156873563	+	2871	protein_coding	RAB5 interacting factor [Source:MGI Symbol;Acc:MGI:1914638]
ENSMUSG00000015536	356.521	467.9	-0.390452	0.00124243	0.0117883	Mocs2	13	114818236	114832275	+	9054	protein_coding	molybdenum cofactor synthesis 2 [Source:MGI Symbol;Acc:MGI:1336894]
ENSMUSG00000048644	770.398	1169.75	-0.602609	0.00124278	0.0117883	Ctxn1	8	4257660	4259274	-	1212	protein_coding	cortexin 1 [Source:MGI Symbol;Acc:MGI:88566]
ENSMUSG00000028832	8799.12	11498.4	-0.386057	0.00124307	0.0117883	Stmn1	4	134468320	134473843	+	1922	protein_coding	stathmin 1 [Source:MGI Symbol;Acc:MGI:96739]
ENSMUSG00000009092	56.2073	16.801	1.73495	0.00125293	0.0118746	Derl3	10	75893413	75895941	+	1993	protein_coding	Der1-like domain family, member 3 [Source:MGI Symbol;Acc:MGI:1917627]
ENSMUSG00000104435	0.488355	7.78131	-3.94233	0.00125865	1	Gm37422	1	189879935	189884652	+	4718	antisense	predicted gene, 37422 [Source:MGI Symbol;Acc:MGI:5610650]
ENSMUSG00000003824	588.166	408.866	0.523389	0.00125947	0.0119295	Syce2	8	84872111	84888221	+	1968	protein_coding	synaptonemal complex central element protein 2 [Source:MGI Symbol;Acc:MGI:1919096]
ENSMUSG00000041161	121.582	181.906	-0.579645	0.00126057	0.0119327	Otud3	4	138895379	138913945	-	1668	protein_coding	OTU domain containing 3 [Source:MGI Symbol;Acc:MGI:1920412]
ENSMUSG00000018293	10943.9	14748.3	-0.43044	0.00126276	0.0119463	Pfn1	11	70651850	70654644	-	2405	protein_coding	profilin 1 [Source:MGI Symbol;Acc:MGI:97549]
ENSMUSG00000045664	134.678	72.2114	0.897532	0.00126639	0.0119735	Cdc42ep2	19	5917556	5924816	-	1491	protein_coding	CDC42 effector protein (Rho GTPase binding) 2 [Source:MGI Symbol;Acc:MGI:1929744]
ENSMUSG00000037503	5439.17	6525.25	-0.262751	0.00127183	0.012015	Fam168b	1	34813219	34843065	-	5219	protein_coding	family with sequence similarity 168, member B [Source:MGI Symbol;Acc:MGI:2448487]
ENSMUSG00000023055	1050.29	669.275	0.649492	0.00127242	0.012015	Calcoco1	15	102706777	102722178	-	5731	protein_coding	calcium binding and coiled coil domain 1 [Source:MGI Symbol;Acc:MGI:1914738]
ENSMUSG00000103149	12.2889	2.61137	2.29237	0.00127306	0.012015	AA914427	16	17922043	17923208	+	1166	TEC	EST AA914427 [Source:MGI Symbol;Acc:MGI:1858439]
ENSMUSG00000001441	3412.54	2630.51	0.37546	0.00127516	0.0120276	Npepps	11	97205842	97280638	-	7206	protein_coding	aminopeptidase puromycin sensitive [Source:MGI Symbol;Acc:MGI:1101358]
ENSMUSG00000029557	165.103	244.393	-0.564524	0.00127658	0.0120338	Mrm2	5	140327674	140331898	-	1443	protein_coding	mitochondrial rRNA methyltransferase 2 [Source:MGI Symbol;Acc:MGI:1915267]
ENSMUSG00000014177	561.049	363.793	0.625328	0.00128086	0.012067	Tvp23b	11	62879455	62916780	+	2235	protein_coding	trans-golgi network vesicle protein 23B [Source:MGI Symbol;Acc:MGI:1914760]
ENSMUSG00000064349	90.4234	14.5061	2.63914	0.00128911	0.0121375	mt-Tc	MT	5192	5257	-	66	Mt_tRNA	mitochondrially encoded tRNA cysteine [Source:MGI Symbol;Acc:MGI:102490]
ENSMUSG00000085783	450.859	671.999	-0.57549	0.00129348	0.0121714	Gm9816	16	62717037	62718450	+	1414	processed_pseudogene	predicted pseudogene 9816 [Source:MGI Symbol;Acc:MGI:3704465]
ENSMUSG00000068154	150.841	322.751	-1.09824	0.00129545	0.0121802	Insm1	2	146221921	146225020	+	3100	protein_coding	insulinoma-associated 1 [Source:MGI Symbol;Acc:MGI:1859980]
ENSMUSG00000039850	441.475	561.4	-0.345019	0.00129596	0.0121802	Endov	11	119491347	119511437	+	6138	protein_coding	endonuclease V [Source:MGI Symbol;Acc:MGI:2444688]
ENSMUSG00000027575	755.894	975.25	-0.367801	0.00129699	0.0121826	Arfgap1	2	180967225	180982526	+	5367	protein_coding	ADP-ribosylation factor GTPase activating protein 1 [Source:MGI Symbol;Acc:MGI:2183559]
ENSMUSG00000038174	260.657	160.129	0.702229	0.00129797	0.0121845	Fam126b	1	58522806	58586323	-	12041	protein_coding	family with sequence similarity 126, member B [Source:MGI Symbol;Acc:MGI:1098784]
ENSMUSG00000026820	330.556	514.512	-0.638489	0.00130167	0.012212	Ptges2	2	32395896	32405772	+	5058	protein_coding	prostaglandin E synthase 2 [Source:MGI Symbol;Acc:MGI:1917592]
ENSMUSG00000055240	371.016	268.003	0.470008	0.00130289	0.0122162	Zfp101	17	33360507	33394641	-	7424	protein_coding	zinc finger protein 101 [Source:MGI Symbol;Acc:MGI:107547]
ENSMUSG00000029581	16414.2	21581.2	-0.394855	0.00130558	0.0122342	Fscn1	5	142960343	142973185	+	3012	protein_coding	fascin actin-bundling protein 1 [Source:MGI Symbol;Acc:MGI:1352745]
ENSMUSG00000042686	206.384	125.493	0.717423	0.00130799	0.0122495	Jph1	1	16964560	17097889	-	4998	protein_coding	junctophilin 1 [Source:MGI Symbol;Acc:MGI:1891495]
ENSMUSG00000036639	328.116	470.416	-0.519223	0.00131072	0.0122678	Nudt1	5	140321656	140338137	+	1473	protein_coding	nudix (nucleoside diphosphate linked moiety X)-type motif 1 [Source:MGI Symbol;Acc:MGI:109280]
ENSMUSG00000043940	1777.3	1390.3	0.354443	0.00131478	0.0122876	Wdfy3	5	101832956	102069921	-	15346	protein_coding	WD repeat and FYVE domain containing 3 [Source:MGI Symbol;Acc:MGI:1096875]
ENSMUSG00000103009	56.4983	150.688	-1.41488	0.00131586	0.0122876	Gm4430	2	129197252	129199194	-	1943	TEC	predicted gene 4430 [Source:MGI Symbol;Acc:MGI:3782614]
ENSMUSG00000059409	3202.93	3936.43	-0.297583	0.00131643	0.0122876	Ppp2r5d	17	46682991	46705111	-	3402	protein_coding	protein phosphatase 2, regulatory subunit B', delta [Source:MGI Symbol;Acc:MGI:2388481]
ENSMUSG00000022283	52592.3	39123.7	0.426807	0.00131645	0.0122876	Pabpc1	15	36595661	36609668	-	6540	protein_coding	poly(A) binding protein, cytoplasmic 1 [Source:MGI Symbol;Acc:MGI:1349722]
ENSMUSG00000000532	998.91	787.945	0.341822	0.00131716	0.0122876	Acvr1b	15	101174067	101213684	+	4418	protein_coding	activin A receptor, type 1B [Source:MGI Symbol;Acc:MGI:1338944]
ENSMUSG00000020387	115.602	58.381	0.985701	0.0013175	0.0122876	Jade2	11	51813455	51857653	-	10760	protein_coding	jade family PHD finger 2 [Source:MGI Symbol;Acc:MGI:1924151]
ENSMUSG00000024294	3178.23	2410.49	0.398805	0.00132025	0.012306	Mib1	18	10725548	10818704	+	10369	protein_coding	mindbomb E3 ubiquitin protein ligase 1 [Source:MGI Symbol;Acc:MGI:2443157]
ENSMUSG00000024534	244.954	390.225	-0.67365	0.00132299	0.0123242	Sncaip	18	52767709	52915935	+	4522	protein_coding	synuclein, alpha interacting protein (synphilin) [Source:MGI Symbol;Acc:MGI:1915097]
ENSMUSG00000019917	1303.08	1025.66	0.345711	0.00132483	0.012332	2023-09-10	10	59141627	59221847	-	3110	protein_coding	septin 10 [Source:MGI Symbol;Acc:MGI:1918110]
ENSMUSG00000106847	489.395	675.291	-0.465147	0.0013259	0.012332	Peg13	15	72805600	72810324	-	4725	sense_intronic	paternally expressed 13 [Source:MGI Symbol;Acc:MGI:2663476]
ENSMUSG00000032908	207.489	126.393	0.720653	0.00132616	0.012332	Sgpp2	1	78310345	78420289	+	4002	protein_coding	sphingosine-1-phosphate phosphotase 2 [Source:MGI Symbol;Acc:MGI:3589109]
ENSMUSG00000051067	95.511	32.7735	1.53794	0.00133014	0.0123501	Lingo3	10	80832801	80844039	-	3559	protein_coding	leucine rich repeat and Ig domain containing 3 [Source:MGI Symbol;Acc:MGI:3609246]
ENSMUSG00000029108	638.403	447.596	0.513906	0.00133102	0.0123501	Pcdh7	5	57717967	58133230	+	10604	protein_coding	protocadherin 7 [Source:MGI Symbol;Acc:MGI:1860487]
ENSMUSG00000020689	711.265	192.725	1.88386	0.00133186	0.0123501	Itgb3	11	104608000	104670476	+	5901	protein_coding	integrin beta 3 [Source:MGI Symbol;Acc:MGI:96612]
ENSMUSG00000031631	808.419	610.358	0.406195	0.00133199	0.0123501	Cfap97	8	46151771	46195590	+	5157	protein_coding	cilia and flagella associated protein 97 [Source:MGI Symbol;Acc:MGI:1914006]
ENSMUSG00000008305	1233.09	1522.55	-0.30509	0.00133202	0.0123501	Tle1	4	72117142	72200919	-	8711	protein_coding	transducin-like enhancer of split 1 [Source:MGI Symbol;Acc:MGI:104636]
ENSMUSG00000048015	118.8	273.794	-1.20444	0.00133326	0.0123544	Neurod4	10	130268152	130280240	-	3345	protein_coding	neurogenic differentiation 4 [Source:MGI Symbol;Acc:MGI:108055]
ENSMUSG00000071226	2283.09	1707.46	0.419096	0.00133737	0.0123852	Cecr2	6	120666369	120771190	+	17082	protein_coding	CECR2, histone acetyl-lysine reader [Source:MGI Symbol;Acc:MGI:1923799]
ENSMUSG00000048701	2487.04	1707.03	0.542867	0.0013438	0.0124375	Ccdc6	10	70097121	70193200	+	6385	protein_coding	coiled-coil domain containing 6 [Source:MGI Symbol;Acc:MGI:1923801]
ENSMUSG00000028893	1409.69	540.915	1.38169	0.00134765	0.0124593	Sesn2	4	132492032	132510501	-	3475	protein_coding	sestrin 2 [Source:MGI Symbol;Acc:MGI:2651874]
ENSMUSG00000001229	1450.64	1875.16	-0.370302	0.00134774	0.0124593	Dpp9	17	56186807	56218905	-	7883	protein_coding	dipeptidylpeptidase 9 [Source:MGI Symbol;Acc:MGI:2443967]
ENSMUSG00000025264	662.452	891.715	-0.427831	0.00135126	0.0124846	Tsr2	X	151087094	151096543	-	3805	protein_coding	TSR2 20S rRNA accumulation [Source:MGI Symbol;Acc:MGI:1916749]
ENSMUSG00000090891	15.448	2.78878	2.49019	0.00135426	0.0125044	D6Ertd527e	6	87104746	87112997	+	2415	protein_coding	DNA segment, Chr 6, ERATO Doi 527, expressed [Source:MGI Symbol;Acc:MGI:1261919]
ENSMUSG00000063146	701.457	1036.32	-0.563596	0.00135499	0.0125044	Clip2	5	134489383	134552434	-	5187	protein_coding	CAP-GLY domain containing linker protein 2 [Source:MGI Symbol;Acc:MGI:1313136]
ENSMUSG00000095440	3136.31	4771.25	-0.605361	0.00137063	0.0126414	Fignl2	15	101050194	101078567	-	4462	protein_coding	fidgetin-like 2 [Source:MGI Symbol;Acc:MGI:3646919]
ENSMUSG00000040296	140.765	69.6088	1.01732	0.00137374	0.0126611	Ddx58	4	40203773	40239828	-	7050	protein_coding	DEAD (Asp-Glu-Ala-Asp) box polypeptide 58 [Source:MGI Symbol;Acc:MGI:2442858]
ENSMUSG00000050050	63.5189	34.54	0.877143	0.00137437	0.0126611	Ccdc158	5	92607954	92675271	-	6207	protein_coding	coiled-coil domain containing 158 [Source:MGI Symbol;Acc:MGI:2444555]
ENSMUSG00000025607	2830.26	1958.57	0.531093	0.00137645	0.0126652	Copg2	6	30747554	30896794	-	5121	protein_coding	coatomer protein complex, subunit gamma 2 [Source:MGI Symbol;Acc:MGI:1858683]
ENSMUSG00000032702	1565.48	1266.18	0.306359	0.00137676	0.0126652	Kank1	19	25236975	25434496	+	6166	protein_coding	KN motif and ankyrin repeat domains 1 [Source:MGI Symbol;Acc:MGI:2147707]
ENSMUSG00000004895	1818.4	2300.39	-0.339255	0.00137723	0.0126652	Prcc	3	87858903	87885608	-	2099	protein_coding	papillary renal cell carcinoma (translocation-associated) [Source:MGI Symbol;Acc:MGI:2137738]
ENSMUSG00000028540	241.868	446.083	-0.882987	0.00138043	0.0126873	Dph2	4	117888643	117892032	-	3030	protein_coding	DPH2 homolog [Source:MGI Symbol;Acc:MGI:1914978]
ENSMUSG00000063015	9951.11	7179.14	0.471022	0.00138209	0.0126917	Ccni	5	93181933	93206495	-	3303	protein_coding	cyclin I [Source:MGI Symbol;Acc:MGI:1341077]
ENSMUSG00000030105	2589.9	2054.22	0.334248	0.00138252	0.0126917	Arl8b	6	108783099	108825278	+	4479	protein_coding	ADP-ribosylation factor-like 8B [Source:MGI Symbol;Acc:MGI:1914416]
ENSMUSG00000035173	787.128	614.338	0.357417	0.00139054	0.0127579	Ccdc186	19	56787481	56822190	-	6899	protein_coding	coiled-coil domain containing 186 [Source:MGI Symbol;Acc:MGI:2445022]
ENSMUSG00000062961	63.4361	152.922	-1.26892	0.00139183	0.0127624	Ccdc177	12	80754043	80760687	-	5775	protein_coding	coiled-coil domain containing 177 [Source:MGI Symbol;Acc:MGI:2686414]
ENSMUSG00000052155	1285.62	908.385	0.50082	0.00139392	0.0127741	Acvr2a	2	48814109	48903269	+	5686	protein_coding	activin receptor IIA [Source:MGI Symbol;Acc:MGI:102806]
ENSMUSG00000017132	240.393	338.172	-0.492539	0.00139663	0.0127849	Cyth1	11	118132019	118248592	-	3905	protein_coding	cytohesin 1 [Source:MGI Symbol;Acc:MGI:1334257]
ENSMUSG00000021835	769.485	572.449	0.42692	0.00139672	0.0127849	Bmp4	14	46383520	46390669	-	2248	protein_coding	bone morphogenetic protein 4 [Source:MGI Symbol;Acc:MGI:88180]
ENSMUSG00000030058	4036.44	3393.22	0.250359	0.00140333	0.012832	Copg1	6	87887814	87913595	+	11011	protein_coding	coatomer protein complex, subunit gamma 1 [Source:MGI Symbol;Acc:MGI:1858696]
ENSMUSG00000013698	1937.44	2518.95	-0.37863	0.00140348	0.012832	Pea15a	1	172196728	172206804	-	3861	protein_coding	phosphoprotein enriched in astrocytes 15A [Source:MGI Symbol;Acc:MGI:104799]
ENSMUSG00000026027	387.851	263.14	0.557974	0.00140824	0.012868	Stradb	1	58973522	58995715	+	7256	protein_coding	STE20-related kinase adaptor beta [Source:MGI Symbol;Acc:MGI:2144047]
ENSMUSG00000063275	284.816	184.856	0.622052	0.00141361	0.0129096	Hacd1	2	13850282	14056135	-	2118	protein_coding	3-hydroxyacyl-CoA dehydratase 1 [Source:MGI Symbol;Acc:MGI:1353592]
ENSMUSG00000000303	1391.03	931.526	0.578775	0.00141696	0.0129328	Cdh1	8	106603351	106670246	+	4574	protein_coding	cadherin 1 [Source:MGI Symbol;Acc:MGI:88354]
ENSMUSG00000043004	1944.79	1181.45	0.718852	0.00141937	0.0129473	Gng2	14	19872559	19977627	-	4390	protein_coding	guanine nucleotide binding protein (G protein), gamma 2 [Source:MGI Symbol;Acc:MGI:102705]
ENSMUSG00000048264	580.625	367.986	0.657007	0.0014225	0.0129683	Dip2c	13	9276528	9668928	+	8235	protein_coding	disco interacting protein 2 homolog C [Source:MGI Symbol;Acc:MGI:1920179]
ENSMUSG00000054178	161.785	102.772	0.652878	0.00143037	0.0130325	Gm9938	19	23723279	23725034	+	1756	protein_coding	predicted gene 9938 [Source:MGI Symbol;Acc:MGI:3641836]
ENSMUSG00000005683	6371.94	7529.4	-0.240716	0.00143353	0.0130538	Cs	10	128337734	128362479	+	5779	protein_coding	citrate synthase [Source:MGI Symbol;Acc:MGI:88529]
ENSMUSG00000036180	3380.35	4515.33	-0.417694	0.001435	0.0130579	Gatad2a	8	69907076	69996384	-	5589	protein_coding	GATA zinc finger domain containing 2A [Source:MGI Symbol;Acc:MGI:2384585]
ENSMUSG00000116358	69.1264	117.816	-0.772048	0.00143609	0.0130579	Gm49450	15	98932137	98953551	-	899	protein_coding	predicted gene, 49450 [Source:MGI Symbol;Acc:MGI:6155101]
ENSMUSG00000028990	577.659	757.897	-0.391757	0.00143752	0.0130579	Lzic	4	149485229	149496668	+	1866	protein_coding	leucine zipper and CTNNBIP1 domain containing [Source:MGI Symbol;Acc:MGI:1916401]
ENSMUSG00000026917	2426.54	2939.09	-0.27626	0.00143808	0.0130579	Wdr5	2	27515157	27536535	+	3596	protein_coding	WD repeat domain 5 [Source:MGI Symbol;Acc:MGI:2155884]
ENSMUSG00000110331	369.444	510.081	-0.465224	0.00143839	0.0130579	Nudc-ps1	8	29286431	29286981	-	551	processed_pseudogene	nuclear distribution gene C homolog (Aspergillus), pseudogene 1 [Source:MGI Symbol;Acc:MGI:2142657]
ENSMUSG00000039908	132.814	68.2706	0.95888	0.00143894	0.0130579	Slc26a11	11	119355557	119381079	+	3610	protein_coding	solute carrier family 26, member 11 [Source:MGI Symbol;Acc:MGI:2444589]
ENSMUSG00000064325	277.486	197.663	0.48952	0.001443	0.0130872	Hhip	8	79965851	80058006	-	9076	protein_coding	Hedgehog-interacting protein [Source:MGI Symbol;Acc:MGI:1341847]
ENSMUSG00000028229	138.539	75.4712	0.874048	0.00144423	0.0130876	Rmdn1	4	19575162	19606932	+	1963	protein_coding	regulator of microtubule dynamics 1 [Source:MGI Symbol;Acc:MGI:1913552]
ENSMUSG00000001151	1539.09	1195.42	0.364719	0.0014447	0.0130876	Pcnt	10	76351263	76442786	-	12154	protein_coding	pericentrin (kendrin) [Source:MGI Symbol;Acc:MGI:102722]
ENSMUSG00000043192	35.4898	17.0493	1.05323	0.00144743	0.0131048	Gm1840	8	5639580	5641011	+	1432	processed_pseudogene	predicted gene 1840 [Source:MGI Symbol;Acc:MGI:3037698]
ENSMUSG00000021830	561.716	319.868	0.812081	0.00145271	0.0131451	Txndc16	14	45133465	45220328	-	11570	protein_coding	thioredoxin domain containing 16 [Source:MGI Symbol;Acc:MGI:1917811]
ENSMUSG00000047996	219.97	143.099	0.621016	0.00145811	0.013181	Prrg1	X	78449613	78583896	-	11614	protein_coding	proline rich Gla (G-carboxyglutamic acid) 1 [Source:MGI Symbol;Acc:MGI:1917364]
ENSMUSG00000028189	216.832	111.76	0.955792	0.00145835	0.013181	Ctbs	3	146449795	146465849	+	6052	protein_coding	chitobiase [Source:MGI Symbol;Acc:MGI:1921495]
ENSMUSG00000029787	1029.21	751.062	0.45449	0.00146055	0.0131934	Avl9	6	56714899	56761912	+	8590	protein_coding	AVL9 cell migration associated [Source:MGI Symbol;Acc:MGI:1926187]
ENSMUSG00000083325	91.1752	44.3792	1.04038	0.00146263	0.0132005	Gm14121	2	150499466	150500845	-	1380	transcribed_processed_pseudogene	predicted gene 14121 [Source:MGI Symbol;Acc:MGI:3651769]
ENSMUSG00000004127	433.006	629.34	-0.539022	0.00146356	0.0132005	Trmt10a	3	138143448	138159821	+	7976	protein_coding	tRNA methyltransferase 10A [Source:MGI Symbol;Acc:MGI:1920421]
ENSMUSG00000106755	124.507	63.344	0.96839	0.00146384	0.0132005	Tpi-rs11	6	127183409	127183718	-	310	processed_pseudogene	triosephosphate isomerase related sequence 11 [Source:MGI Symbol;Acc:MGI:98799]
ENSMUSG00000060807	1.01856	14.9067	-3.87799	0.00146769	0.0132276	Serpina6	12	103646630	103657212	-	1761	protein_coding	serine (or cysteine) peptidase inhibitor, clade A, member 6 [Source:MGI Symbol;Acc:MGI:88278]
ENSMUSG00000061374	1265.93	1647.93	-0.380539	0.00147414	0.0132781	Fiz1	7	5007059	5014697	-	3785	protein_coding	Flt3 interacting zinc finger protein 1 [Source:MGI Symbol;Acc:MGI:1344336]
ENSMUSG00000076441	233.55	94.9587	1.29786	0.00147617	0.0132866	Ass1	2	31470207	31520672	+	2414	protein_coding	argininosuccinate synthetase 1 [Source:MGI Symbol;Acc:MGI:88090]
ENSMUSG00000067713	244.571	370.846	-0.600269	0.00147753	0.0132866	Prkag1	15	98812797	98831521	-	2175	protein_coding	protein kinase, AMP-activated, gamma 1 non-catalytic subunit [Source:MGI Symbol;Acc:MGI:108411]
ENSMUSG00000039323	8854.37	5232.52	0.758857	0.00147759	0.0132866	Igfbp2	1	72824503	72852474	+	1847	protein_coding	insulin-like growth factor binding protein 2 [Source:MGI Symbol;Acc:MGI:96437]
ENSMUSG00000021266	2620.14	3572.05	-0.446998	0.00148195	0.0133182	Wars	12	108860030	108894174	-	3447	protein_coding	tryptophanyl-tRNA synthetase [Source:MGI Symbol;Acc:MGI:104630]
ENSMUSG00000029715	203.94	342.869	-0.748992	0.0014844	0.0133326	Pop7	5	137501438	137502518	-	1081	protein_coding	processing of precursor 7, ribonuclease P family, (S. cerevisiae) [Source:MGI Symbol;Acc:MGI:1921347]
ENSMUSG00000025407	287.719	397.301	-0.467603	0.00148908	0.013367	Gli1	10	127329882	127341974	-	4995	protein_coding	GLI-Kruppel family member GLI1 [Source:MGI Symbol;Acc:MGI:95727]
ENSMUSG00000040250	986.387	1422.84	-0.528367	0.00149469	0.0134034	Ints13	6	146549632	146577835	-	8485	protein_coding	integrator complex subunit 13 [Source:MGI Symbol;Acc:MGI:1918427]
ENSMUSG00000028441	2.0189	12.1946	-2.58888	0.00149483	0.0134034	1110017D15Rik	4	41505009	41517333	-	1421	protein_coding	RIKEN cDNA 1110017D15 gene [Source:MGI Symbol;Acc:MGI:1920971]
ENSMUSG00000027249	27.2324	3.881	2.78337	0.00149644	0.0134102	F2	2	91625320	91636414	-	4594	protein_coding	coagulation factor II [Source:MGI Symbol;Acc:MGI:88380]
ENSMUSG00000075227	407.937	629.63	-0.62571	0.001501	0.0134425	Znhit2	19	6061192	6062472	+	1281	protein_coding	zinc finger, HIT domain containing 2 [Source:MGI Symbol;Acc:MGI:1352481]
ENSMUSG00000042106	300.502	426.343	-0.504965	0.00150174	0.0134425	Inka1	9	107984223	107985879	-	1156	protein_coding	inka box actin regulator 1 [Source:MGI Symbol;Acc:MGI:1915426]
ENSMUSG00000040506	901.657	1143.59	-0.342858	0.00150371	0.0134487	Ambra1	2	91730134	91918849	+	6122	protein_coding	autophagy/beclin 1 regulator 1 [Source:MGI Symbol;Acc:MGI:2443564]
ENSMUSG00000060019	109.814	66.1513	0.735347	0.00150414	0.0134487	Gm10073	8	106572966	106573461	-	496	protein_coding	predicted pseudogene 10073 [Source:MGI Symbol;Acc:MGI:3641908]
ENSMUSG00000031634	841.794	627.609	0.423949	0.0015224	0.0136025	Ufsp2	8	45975528	45996958	+	4407	protein_coding	UFM1-specific peptidase 2 [Source:MGI Symbol;Acc:MGI:1913679]
ENSMUSG00000062797	903.493	723.878	0.31967	0.00152306	0.0136025	Hikeshi	7	89917529	89941204	-	5210	protein_coding	heat shock protein nuclear import factor [Source:MGI Symbol;Acc:MGI:96738]
ENSMUSG00000035805	14.834	53.9327	-1.86359	0.0015303	0.0136595	Mlc1	15	88955884	88979007	-	2801	protein_coding	megalencephalic leukoencephalopathy with subcortical cysts 1 homolog (human) [Source:MGI Symbol;Acc:MGI:2157910]
ENSMUSG00000037999	84.4327	41.8397	1.01953	0.00153202	0.0136671	Arap2	5	62602445	62766159	-	12451	protein_coding	ArfGAP with RhoGAP domain, ankyrin repeat and PH domain 2 [Source:MGI Symbol;Acc:MGI:2684416]
ENSMUSG00000027901	32.7283	13.1434	1.31211	0.00153463	0.0136826	Dennd2d	3	106482405	106503030	+	6868	protein_coding	DENN/MADD domain containing 2D [Source:MGI Symbol;Acc:MGI:2181193]
ENSMUSG00000027848	420.408	643.679	-0.613996	0.00153556	0.0136832	Olfml3	3	103722222	103738001	-	6161	protein_coding	olfactomedin-like 3 [Source:MGI Symbol;Acc:MGI:1914877]
ENSMUSG00000052566	372.017	266.111	0.484353	0.00153857	0.0137023	Hook2	8	84990603	85003349	+	3978	protein_coding	hook microtubule tethering protein 2 [Source:MGI Symbol;Acc:MGI:2181664]
ENSMUSG00000020737	3243.4	4371.86	-0.430741	0.00154069	0.0137134	Jpt1	11	115497353	115514387	-	2149	protein_coding	Jupiter microtubule associated homolog 1 [Source:MGI Symbol;Acc:MGI:1096361]
ENSMUSG00000041642	1757.08	1292.66	0.442197	0.00154277	0.0137243	Kif21b	1	136131389	136177998	+	12184	protein_coding	kinesin family member 21B [Source:MGI Symbol;Acc:MGI:109234]
ENSMUSG00000058325	2369.46	1754.84	0.433108	0.00154379	0.0137256	Dock1	7	134670654	135173639	+	9330	protein_coding	dedicator of cytokinesis 1 [Source:MGI Symbol;Acc:MGI:2429765]
ENSMUSG00000026692	11.8256	1.08933	3.4318	0.00154465	1	Fmo4	1	162793188	162813972	-	3707	protein_coding	flavin containing monooxygenase 4 [Source:MGI Symbol;Acc:MGI:2429497]
ENSMUSG00000048668	718.449	1014.18	-0.497523	0.00155016	0.0137745	Rhno1	6	128357000	128362911	-	5000	protein_coding	RAD9-HUS1-RAD1 interacting nuclear orphan 1 [Source:MGI Symbol;Acc:MGI:1915315]
ENSMUSG00000047921	713.427	469.186	0.603942	0.00155127	0.0137766	Trappc9	15	72589620	73061204	-	7937	protein_coding	trafficking protein particle complex 9 [Source:MGI Symbol;Acc:MGI:1923760]
ENSMUSG00000041012	316.403	194.572	0.700062	0.00155382	0.0137915	Cmtm8	9	114789345	114844156	-	3401	protein_coding	CKLF-like MARVEL transmembrane domain containing 8 [Source:MGI Symbol;Acc:MGI:2447167]
ENSMUSG00000037907	701.148	954.635	-0.4465	0.00155765	0.0138177	Ankrd13b	11	77470485	77489678	-	3839	protein_coding	ankyrin repeat domain 13b [Source:MGI Symbol;Acc:MGI:2144501]
ENSMUSG00000020549	1189.59	1626.99	-0.451659	0.001562	0.0138485	Elac2	11	64979038	65002069	+	3479	protein_coding	elaC ribonuclease Z 2 [Source:MGI Symbol;Acc:MGI:1890496]
ENSMUSG00000024856	301.003	422.892	-0.489334	0.00156883	0.0139013	Cdk2ap2	19	4097182	4099019	+	1636	protein_coding	CDK2-associated protein 2 [Source:MGI Symbol;Acc:MGI:1098779]
ENSMUSG00000038872	692.102	431.644	0.681186	0.0015704	0.0139074	Zfhx3	8	107942644	108961630	+	20976	protein_coding	zinc finger homeobox 3 [Source:MGI Symbol;Acc:MGI:99948]
ENSMUSG00000029772	916.494	623.87	0.554545	0.00157262	0.0139145	Ahcyl2	6	29768011	29912310	+	18255	protein_coding	S-adenosylhomocysteine hydrolase-like 2 [Source:MGI Symbol;Acc:MGI:1921590]
ENSMUSG00000024194	622.579	824.002	-0.40371	0.00157297	0.0139145	Cuta	17	26937973	26939478	-	649	protein_coding	cutA divalent cation tolerance homolog [Source:MGI Symbol;Acc:MGI:1914925]
ENSMUSG00000097195	492.825	230.999	1.09311	0.00157553	0.0139267	Snhg5	9	88521050	88522929	-	1730	processed_transcript	small nucleolar RNA host gene 5 [Source:MGI Symbol;Acc:MGI:1919905]
ENSMUSG00000045665	662.438	944.23	-0.511313	0.00157611	0.0139267	Mfsd5	15	102279454	102281754	+	1754	protein_coding	major facilitator superfamily domain containing 5 [Source:MGI Symbol;Acc:MGI:2145901]
ENSMUSG00000035198	1244.93	1880.68	-0.595191	0.0015789	0.0139435	Tubg1	11	101119938	101126419	+	2266	protein_coding	tubulin, gamma 1 [Source:MGI Symbol;Acc:MGI:101834]
ENSMUSG00000042369	836.431	1127.73	-0.431242	0.00158769	0.0140095	Rbm45	2	76369984	76383768	+	1898	protein_coding	RNA binding motif protein 45 [Source:MGI Symbol;Acc:MGI:2387367]
ENSMUSG00000027968	2104.63	2682.55	-0.349852	0.00158867	0.0140095	Larp7	3	127536714	127553349	-	2366	protein_coding	La ribonucleoprotein domain family, member 7 [Source:MGI Symbol;Acc:MGI:107634]
ENSMUSG00000038807	189.322	107.312	0.818675	0.00159005	0.0140095	Rap1gap2	11	74383356	74610915	-	7164	protein_coding	RAP1 GTPase activating protein 2 [Source:MGI Symbol;Acc:MGI:3028623]
ENSMUSG00000052605	41.6846	19.7027	1.07894	0.00159018	0.0140095	Isoc2b	7	4844959	4870258	-	1373	protein_coding	isochorismatase domain containing 2b [Source:MGI Symbol;Acc:MGI:1914691]
ENSMUSG00000037652	367.054	229.318	0.678294	0.0015908	0.0140095	Phc3	3	30899371	30969415	-	17485	protein_coding	polyhomeotic 3 [Source:MGI Symbol;Acc:MGI:2181434]
ENSMUSG00000030557	1233.86	911.381	0.437182	0.00159365	0.0140267	Mef2a	7	67231163	67372858	-	14681	protein_coding	myocyte enhancer factor 2A [Source:MGI Symbol;Acc:MGI:99532]
ENSMUSG00000038936	1043.63	760.363	0.457183	0.00159759	0.0140537	Sccpdh	1	179668210	179687189	+	7562	protein_coding	saccharopine dehydrogenase (putative) [Source:MGI Symbol;Acc:MGI:1924486]
ENSMUSG00000028884	1734.06	2414.87	-0.477731	0.00160544	0.0141148	Rpa2	4	132768332	132778752	+	2993	protein_coding	replication protein A2 [Source:MGI Symbol;Acc:MGI:1339939]
ENSMUSG00000040489	12.7038	2.53429	2.32643	0.0016081	0.0141304	Sox30	11	45980310	46017994	+	2997	protein_coding	SRY (sex determining region Y)-box 30 [Source:MGI Symbol;Acc:MGI:1341157]
ENSMUSG00000023764	157.824	88.2781	0.834957	0.00161122	0.0141499	Sfi1	11	3131850	3193463	-	7559	protein_coding	Sfi1 homolog, spindle assembly associated (yeast) [Source:MGI Symbol;Acc:MGI:1926137]
ENSMUSG00000052406	761.394	1028.52	-0.433737	0.00161968	0.0142163	Rexo4	2	26953563	26964386	-	3662	protein_coding	REX4, 3'-5' exonuclease [Source:MGI Symbol;Acc:MGI:2684957]
ENSMUSG00000030323	822.797	623.897	0.399776	0.00162847	0.0142855	Ift122	6	115853470	115926699	+	10319	protein_coding	intraflagellar transport 122 [Source:MGI Symbol;Acc:MGI:1932386]
ENSMUSG00000026377	1828.48	2576.57	-0.494635	0.00163007	0.0142916	Nifk	1	118321839	118333822	+	1965	protein_coding	nucleolar protein interacting with the FHA domain of MKI67 [Source:MGI Symbol;Acc:MGI:1915199]
ENSMUSG00000022536	3922.59	5305.17	-0.435575	0.00163402	0.0143183	Glyr1	16	5013909	5049863	-	8405	protein_coding	glyoxylate reductase 1 homolog (Arabidopsis) [Source:MGI Symbol;Acc:MGI:1921272]
ENSMUSG00000022797	6348.23	4170.57	0.606242	0.00163623	0.0143297	Tfrc	16	32608920	32632794	+	6185	protein_coding	transferrin receptor [Source:MGI Symbol;Acc:MGI:98822]
ENSMUSG00000037570	1548.04	2023.87	-0.386576	0.00163841	0.0143355	Mcrs1	15	99242817	99251961	-	3506	protein_coding	microspherule protein 1 [Source:MGI Symbol;Acc:MGI:1858420]
ENSMUSG00000037896	1268.12	1052.12	0.269156	0.00163925	0.0143355	Rcor1	12	111039351	111115901	+	5684	protein_coding	REST corepressor 1 [Source:MGI Symbol;Acc:MGI:106340]
ENSMUSG00000005397	3258.31	1731.05	0.912388	0.00163962	0.0143355	Nid1	13	13437551	13512269	+	6943	protein_coding	nidogen 1 [Source:MGI Symbol;Acc:MGI:97342]
ENSMUSG00000047945	17988	25888.6	-0.525283	0.00164306	0.0143577	Marcksl1	4	129513581	129515985	+	1605	protein_coding	MARCKS-like 1 [Source:MGI Symbol;Acc:MGI:97143]
ENSMUSG00000019817	4065.17	3036.42	0.421022	0.0016458	0.0143737	Plagl1	10	13060504	13131694	+	7819	protein_coding	pleiomorphic adenoma gene-like 1 [Source:MGI Symbol;Acc:MGI:1100874]
ENSMUSG00000009076	157.021	242.268	-0.627305	0.00165155	0.0144159	Zmat5	11	4704678	4737669	+	1248	protein_coding	zinc finger, matrin type 5 [Source:MGI Symbol;Acc:MGI:1914428]
ENSMUSG00000040940	1103.11	1469.77	-0.414267	0.00165327	0.014423	Arhgef1	7	24902912	24926594	+	7732	protein_coding	Rho guanine nucleotide exchange factor (GEF) 1 [Source:MGI Symbol;Acc:MGI:1353510]
ENSMUSG00000068270	806.883	602.191	0.422693	0.00165694	0.0144425	Shroom4	X	6399854	6637448	+	8880	protein_coding	shroom family member 4 [Source:MGI Symbol;Acc:MGI:2685570]
ENSMUSG00000052698	2347.24	1790.24	0.390853	0.00165733	0.0144425	Tln2	9	67217087	67559703	-	18357	protein_coding	talin 2 [Source:MGI Symbol;Acc:MGI:1917799]
ENSMUSG00000059674	181.683	311.942	-0.779415	0.00166442	0.0144962	Cdh24	14	54631231	54641364	-	3489	protein_coding	cadherin-like 24 [Source:MGI Symbol;Acc:MGI:1928330]
ENSMUSG00000024533	1809.31	1264.82	0.516305	0.00167062	0.0145369	Spire1	18	67488209	67610790	-	7766	protein_coding	spire type actin nucleation factor 1 [Source:MGI Symbol;Acc:MGI:1915416]
ENSMUSG00000030689	652.225	940.725	-0.528239	0.00167093	0.0145369	Ino80e	7	126850960	126862377	-	7644	protein_coding	INO80 complex subunit E [Source:MGI Symbol;Acc:MGI:2141881]
ENSMUSG00000034460	787.573	568.91	0.469574	0.00167253	0.0145393	Six4	12	73099609	73113456	-	10855	protein_coding	sine oculis-related homeobox 4 [Source:MGI Symbol;Acc:MGI:106034]
ENSMUSG00000007097	241.293	129.747	0.894519	0.00167569	0.0145393	Atp1a2	1	172271709	172298064	-	7038	protein_coding	ATPase, Na+/K+ transporting, alpha 2 polypeptide [Source:MGI Symbol;Acc:MGI:88106]
ENSMUSG00000015981	22.5569	48.1535	-1.09439	0.00167641	0.0145393	Stk32c	7	139103638	139213307	-	2302	protein_coding	serine/threonine kinase 32C [Source:MGI Symbol;Acc:MGI:2385336]
ENSMUSG00000019494	2021.58	2623.95	-0.376471	0.00167707	0.0145393	Cops6	5	138161071	138164646	+	2525	protein_coding	COP9 signalosome subunit 6 [Source:MGI Symbol;Acc:MGI:1349439]
ENSMUSG00000021972	1043.1	811.439	0.362204	0.00167724	0.0145393	Hmbox1	14	64811600	64949871	-	9681	protein_coding	homeobox containing 1 [Source:MGI Symbol;Acc:MGI:2445066]
ENSMUSG00000039844	2745.17	3598.56	-0.390562	0.00167776	0.0145393	Rapgef1	2	29619720	29740978	+	7385	protein_coding	Rap guanine nucleotide exchange factor (GEF) 1 [Source:MGI Symbol;Acc:MGI:104580]
ENSMUSG00000031924	3412.16	5446.2	-0.674517	0.00167808	0.0145393	Cyb5b	8	107150640	107187471	+	4374	protein_coding	cytochrome b5 type B [Source:MGI Symbol;Acc:MGI:1913677]
ENSMUSG00000022257	2249.51	1696.01	0.407786	0.00167857	0.0145393	Laptm4b	15	34238028	34284302	+	1938	protein_coding	lysosomal-associated protein transmembrane 4B [Source:MGI Symbol;Acc:MGI:1890494]
ENSMUSG00000034663	709.275	524.975	0.434342	0.0016841	0.0145792	Bmp2k	5	96997689	97091867	+	8480	protein_coding	BMP2 inducible kinase [Source:MGI Symbol;Acc:MGI:2155456]
ENSMUSG00000050312	214.25	140.696	0.60699	0.0016939	0.014656	Nsun3	16	62732444	62786818	-	6084	protein_coding	NOL1/NOP2/Sun domain family member 3 [Source:MGI Symbol;Acc:MGI:2146565]
ENSMUSG00000021556	2753.57	3404.26	-0.30593	0.00169757	0.0146798	Golm1	13	59634626	59675811	-	4424	protein_coding	golgi membrane protein 1 [Source:MGI Symbol;Acc:MGI:1917329]
ENSMUSG00000034889	1094.24	1674.97	-0.614252	0.00170011	0.0146937	Cactin	10	81321103	81326242	+	2840	protein_coding	cactin, spliceosome C complex subunit [Source:MGI Symbol;Acc:MGI:1917562]
ENSMUSG00000015143	4632.45	3843.11	0.26954	0.00171223	0.0147903	Actn1	12	80167547	80260371	-	5533	protein_coding	actinin, alpha 1 [Source:MGI Symbol;Acc:MGI:2137706]
ENSMUSG00000062075	2003.32	2732.16	-0.447675	0.0017205	0.0148487	Lmnb2	10	80901203	80918245	-	4286	protein_coding	lamin B2 [Source:MGI Symbol;Acc:MGI:96796]
ENSMUSG00000031934	697.561	998.868	-0.518023	0.00172086	0.0148487	Panx1	9	15002128	15045478	-	6030	protein_coding	pannexin 1 [Source:MGI Symbol;Acc:MGI:1860055]
ENSMUSG00000022667	10.3597	1.03166	3.38702	0.00172498	1	Cd200r1	16	44765736	44794978	+	3348	protein_coding	CD200 receptor 1 [Source:MGI Symbol;Acc:MGI:1889024]
ENSMUSG00000022193	1951.94	2784.14	-0.512206	0.00172671	0.0148903	Psmb5	14	54614119	54618022	-	899	protein_coding	proteasome (prosome, macropain) subunit, beta type 5 [Source:MGI Symbol;Acc:MGI:1194513]
ENSMUSG00000028649	4165.23	3412.38	0.287593	0.00172757	0.0148903	Macf1	4	123349633	123684360	-	31402	protein_coding	microtubule-actin crosslinking factor 1 [Source:MGI Symbol;Acc:MGI:108559]
ENSMUSG00000020376	1190.76	775.926	0.617471	0.00173154	0.0149163	Rnf130	11	50025346	50104758	+	1558	protein_coding	ring finger protein 130 [Source:MGI Symbol;Acc:MGI:1891717]
ENSMUSG00000027613	2050.87	2988.4	-0.543143	0.00173946	0.0149764	Eif6	2	155819832	155826925	-	2702	protein_coding	eukaryotic translation initiation factor 6 [Source:MGI Symbol;Acc:MGI:1196288]
ENSMUSG00000070737	86.0062	35.7784	1.26107	0.00174269	0.0149904	Tmem35b	4	127123691	127129644	+	1910	protein_coding	transmembrane protein 35B [Source:MGI Symbol;Acc:MGI:3758095]
ENSMUSG00000047888	1644.27	1174.64	0.485244	0.00174298	0.0149904	Tnrc6b	15	80711313	80941085	+	23677	protein_coding	trinucleotide repeat containing 6b [Source:MGI Symbol;Acc:MGI:2443730]
ENSMUSG00000024660	3086.05	4190.42	-0.441359	0.00174842	0.0150278	Incenp	19	9872297	9899533	-	3217	protein_coding	inner centromere protein [Source:MGI Symbol;Acc:MGI:1313288]
ENSMUSG00000029147	4533.48	6708.62	-0.565386	0.00174923	0.0150278	Ppm1g	5	31202664	31220687	-	4861	protein_coding	protein phosphatase 1G (formerly 2C), magnesium-dependent, gamma isoform [Source:MGI Symbol;Acc:MGI:106065]
ENSMUSG00000072946	329.716	247.925	0.411342	0.00175449	0.0150648	Ptgr2	12	84285232	84315832	+	5929	protein_coding	prostaglandin reductase 2 [Source:MGI Symbol;Acc:MGI:1916372]
ENSMUSG00000011096	1110.64	1618.62	-0.543499	0.00175779	0.0150798	Akt1s1	7	44848991	44855421	+	3072	protein_coding	AKT1 substrate 1 (proline-rich) [Source:MGI Symbol;Acc:MGI:1914855]
ENSMUSG00000026181	1170.4	1558.58	-0.413023	0.0017585	0.0150798	Ppm1f	16	16896469	16927364	+	4922	protein_coding	protein phosphatase 1F (PP2C domain containing) [Source:MGI Symbol;Acc:MGI:1918464]
ENSMUSG00000104155	16.7397	49.8275	-1.57399	0.00175933	0.0150798	Gm38103	12	56609613	56610476	-	864	TEC	predicted gene, 38103 [Source:MGI Symbol;Acc:MGI:5611331]
ENSMUSG00000063897	272.785	457.706	-0.74647	0.00176045	0.0150798	CAAA01118383.1	GL456216.1	15881	36183	+	2173	protein_coding	dehydrogenase/reductase (SDR family) X chromosome [Source:NCBI gene;Acc:236082]
ENSMUSG00000030774	1027.04	1253.39	-0.287533	0.00176101	0.0150798	Pak1	7	97788541	97912381	+	3943	protein_coding	p21 (RAC1) activated kinase 1 [Source:MGI Symbol;Acc:MGI:1339975]
ENSMUSG00000074876	146.147	268.549	-0.877158	0.00176631	0.0151162	Spata5l1	2	122630625	122632930	+	1547	processed_transcript	spermatogenesis associated 5-like 1 [Source:MGI Symbol;Acc:MGI:3036261]
ENSMUSG00000006717	304.601	184.587	0.722737	0.00176747	0.0151162	Acot13	13	24817948	24831540	-	744	protein_coding	acyl-CoA thioesterase 13 [Source:MGI Symbol;Acc:MGI:1914084]
ENSMUSG00000032215	1374.35	1732.13	-0.333671	0.00176813	0.0151162	Rsl24d1	9	73113426	73123333	+	1716	protein_coding	ribosomal L24 domain containing 1 [Source:MGI Symbol;Acc:MGI:2681840]
ENSMUSG00000052962	551.41	687.795	-0.318581	0.00176958	0.0151204	Mrpl35	6	71812997	71826969	-	4171	protein_coding	mitochondrial ribosomal protein L35 [Source:MGI Symbol;Acc:MGI:1913473]
ENSMUSG00000058656	74.0943	39.7641	0.887795	0.00177239	0.0151362	Samd12	15	53453810	53902537	-	9283	protein_coding	sterile alpha motif domain containing 12 [Source:MGI Symbol;Acc:MGI:2444518]
ENSMUSG00000031585	2046.23	1657.23	0.304131	0.00177448	0.0151397	Gtf2e2	8	33731833	33777173	+	2348	protein_coding	general transcription factor II E, polypeptide 2 (beta subunit) [Source:MGI Symbol;Acc:MGI:1915403]
ENSMUSG00000034848	744.297	560.313	0.409777	0.00177476	0.0151397	Ttc21b	2	66184327	66256617	-	9282	protein_coding	tetratricopeptide repeat domain 21B [Source:MGI Symbol;Acc:MGI:1920918]
ENSMUSG00000034227	34.7275	89.0487	-1.35806	0.00177567	0.0151397	Foxj1	11	116330704	116335399	-	2623	protein_coding	forkhead box J1 [Source:MGI Symbol;Acc:MGI:1347474]
ENSMUSG00000024007	1605.48	2519.02	-0.649731	0.00177678	0.0151409	Ppil1	17	29250803	29264158	-	2163	protein_coding	peptidylprolyl isomerase (cyclophilin)-like 1 [Source:MGI Symbol;Acc:MGI:1916066]
ENSMUSG00000051037	48.3675	22.5491	1.10268	0.00177799	0.0151431	Zfp455	13	67194506	67209298	+	2712	protein_coding	zinc finger protein 455 [Source:MGI Symbol;Acc:MGI:3040708]
ENSMUSG00000030677	2796.88	3392.33	-0.278563	0.0017848	0.0151929	Kif22	7	127027729	127042471	-	4903	protein_coding	kinesin family member 22 [Source:MGI Symbol;Acc:MGI:109233]
ENSMUSG00000031555	1118.35	795.775	0.490887	0.00178607	0.0151956	Adam9	8	24949611	25016927	-	4115	protein_coding	a disintegrin and metallopeptidase domain 9 (meltrin gamma) [Source:MGI Symbol;Acc:MGI:105376]
ENSMUSG00000028718	790.156	606.949	0.379868	0.0017932	0.0152351	Stil	4	115000159	115043196	+	5795	protein_coding	Scl/Tal1 interrupting locus [Source:MGI Symbol;Acc:MGI:107477]
ENSMUSG00000105565	28.9623	70.3574	-1.27953	0.00179333	0.0152351	Gm43566	5	23674739	23675546	-	808	sense_intronic	predicted gene 43566 [Source:MGI Symbol;Acc:MGI:5663703]
ENSMUSG00000017119	2760.94	2105.09	0.391197	0.00179457	0.0152351	Nbr1	11	101552149	101581951	+	6871	protein_coding	NBR1, autophagy cargo receptor [Source:MGI Symbol;Acc:MGI:108498]
ENSMUSG00000025911	24.4478	5.10162	2.26394	0.00179665	0.0152351	Adhfe1	1	9547948	9580673	+	3780	protein_coding	alcohol dehydrogenase, iron containing, 1 [Source:MGI Symbol;Acc:MGI:1923437]
ENSMUSG00000039630	25563.6	31927.3	-0.320706	0.00179685	0.0152351	Hnrnpu	1	178321108	178337797	-	11599	protein_coding	heterogeneous nuclear ribonucleoprotein U [Source:MGI Symbol;Acc:MGI:1858195]
ENSMUSG00000048915	1018.2	755.752	0.430161	0.00179723	0.0152351	Efna5	17	62604184	62881317	-	4032	protein_coding	ephrin A5 [Source:MGI Symbol;Acc:MGI:107444]
ENSMUSG00000046324	1639.53	1088.97	0.5903	0.00179823	0.0152351	Ermp1	19	29608214	29648415	-	9338	protein_coding	endoplasmic reticulum metallopeptidase 1 [Source:MGI Symbol;Acc:MGI:106250]
ENSMUSG00000038544	770.969	1087.52	-0.496336	0.00179844	0.0152351	Inip	4	59769637	59801589	-	5995	protein_coding	INTS3 and NABP interacting protein [Source:MGI Symbol;Acc:MGI:1913459]
ENSMUSG00000023938	530.689	820.254	-0.628371	0.00180052	0.015242	Aars2	17	45506841	45520843	+	4765	protein_coding	alanyl-tRNA synthetase 2, mitochondrial [Source:MGI Symbol;Acc:MGI:2681839]
ENSMUSG00000092086	3786.4	5492.39	-0.536645	0.00180118	0.015242	Gm6793	8	112013433	112015036	-	1604	protein_coding	predicted gene 6793 [Source:MGI Symbol;Acc:MGI:3643578]
ENSMUSG00000022560	287.877	427.353	-0.569254	0.00180453	0.0152622	Slc52a2	15	76538832	76544608	+	5499	protein_coding	solute carrier protein 52, member 2 [Source:MGI Symbol;Acc:MGI:1289288]
ENSMUSG00000016921	5415.43	9636.41	-0.831388	0.00180929	0.0152943	Srsf6	2	162931528	162937121	+	4810	protein_coding	serine/arginine-rich splicing factor 6 [Source:MGI Symbol;Acc:MGI:1915246]
ENSMUSG00000009471	0.164298	4.28076	-4.02455	0.00181488	1	Myod1	7	46376474	46379099	+	1861	protein_coding	myogenic differentiation 1 [Source:MGI Symbol;Acc:MGI:97275]
ENSMUSG00000027272	885.264	682.5	0.375343	0.00181868	0.0153588	Ubr1	2	120860269	120970715	-	9889	protein_coding	ubiquitin protein ligase E3 component n-recognin 1 [Source:MGI Symbol;Acc:MGI:1277977]
ENSMUSG00000026814	1159.46	866.361	0.419827	0.00181973	0.0153588	Eng	2	32646595	32682669	+	4048	protein_coding	endoglin [Source:MGI Symbol;Acc:MGI:95392]
ENSMUSG00000039830	180.946	353.613	-0.967381	0.00181984	0.0153588	Olig2	16	91225457	91228677	+	2530	protein_coding	oligodendrocyte transcription factor 2 [Source:MGI Symbol;Acc:MGI:1355331]
ENSMUSG00000105987	2938.55	3969.91	-0.433974	0.0018258	0.0154009	AI506816	5	23698296	23712667	-	4479	processed_transcript	expressed sequence AI506816 [Source:MGI Symbol;Acc:MGI:2140929]
ENSMUSG00000035024	1287.08	993.038	0.374118	0.0018278	0.0154063	Ncapd3	9	27030175	27095315	+	7891	protein_coding	non-SMC condensin II complex, subunit D3 [Source:MGI Symbol;Acc:MGI:2142989]
ENSMUSG00000034487	610.082	414.254	0.558098	0.0018294	0.0154063	Kdelc2	9	53384025	53401867	+	3642	protein_coding	KDEL (Lys-Asp-Glu-Leu) containing 2 [Source:MGI Symbol;Acc:MGI:1923765]
ENSMUSG00000030020	346.173	228.38	0.599992	0.00183007	0.0154063	Prickle2	6	92370908	92706155	-	8631	protein_coding	prickle planar cell polarity protein 2 [Source:MGI Symbol;Acc:MGI:1925144]
ENSMUSG00000034088	13104.1	10843.7	0.27317	0.00183039	0.0154063	Hdlbp	1	93405940	93478815	-	11320	protein_coding	high density lipoprotein (HDL) binding protein [Source:MGI Symbol;Acc:MGI:99256]
ENSMUSG00000027935	244.035	338.663	-0.472169	0.00183171	0.0154063	Rab13	3	90213695	90226385	+	2300	protein_coding	RAB13, member RAS oncogene family [Source:MGI Symbol;Acc:MGI:1927232]
ENSMUSG00000009555	1469.1	2097.62	-0.513847	0.00183252	0.0154063	Cdk9	2	32705784	32713076	-	4611	protein_coding	cyclin-dependent kinase 9 (CDC2-related kinase) [Source:MGI Symbol;Acc:MGI:1328368]
ENSMUSG00000030795	9544.62	13118.8	-0.45888	0.00183327	0.0154063	Fus	7	127967457	127985701	+	11695	protein_coding	fused in sarcoma [Source:MGI Symbol;Acc:MGI:1353633]
ENSMUSG00000020393	874.649	669.341	0.385075	0.00183944	0.0154499	Kremen1	11	5191552	5261558	-	7722	protein_coding	kringle containing transmembrane protein 1 [Source:MGI Symbol;Acc:MGI:1933988]
ENSMUSG00000021003	751.485	500.13	0.586933	0.00184088	0.0154538	Galc	12	98202294	98259459	-	14879	protein_coding	galactosylceramidase [Source:MGI Symbol;Acc:MGI:95636]
ENSMUSG00000078249	1581.3	2551.13	-0.690103	0.00184455	0.0154764	Hmga1b	11	120762794	120764419	+	1626	protein_coding	high mobility group AT-hook 1B [Source:MGI Symbol;Acc:MGI:96161]
ENSMUSG00000071497	113.155	221.699	-0.970049	0.00185469	0.0155532	Nutf2-ps1	19	53588204	53589067	-	864	protein_coding	nuclear transport factor 2, pseudogene 1 [Source:MGI Symbol;Acc:MGI:108008]
ENSMUSG00000069206	337.469	213.128	0.66318	0.00186429	0.0156247	Zfp874a	13	67424549	67451624	-	6733	protein_coding	zinc finger protein 874a [Source:MGI Symbol;Acc:MGI:3040703]
ENSMUSG00000082016	262.541	179.898	0.546192	0.00186519	0.0156247	Pgam1-ps2	7	27469771	27470535	-	765	processed_pseudogene	phosphoglycerate mutase 1, pseudogene 2 [Source:MGI Symbol;Acc:MGI:3645709]
ENSMUSG00000101731	5.32921	0.13478	4.43371	0.00186574	1	3830432H09Rik	1	119529480	119536165	-	2637	lincRNA	RIKEN cDNA 3830432H09 gene [Source:MGI Symbol;Acc:MGI:2443278]
ENSMUSG00000022105	669.003	362.358	0.884308	0.0018669	0.0156307	Rb1	14	73183673	73325822	-	6015	protein_coding	RB transcriptional corepressor 1 [Source:MGI Symbol;Acc:MGI:97874]
ENSMUSG00000023045	57.2293	13.3167	2.1065	0.001869	0.01564	Soat2	15	102150526	102163469	+	2213	protein_coding	sterol O-acyltransferase 2 [Source:MGI Symbol;Acc:MGI:1332226]
ENSMUSG00000091478	407.5	617.895	-0.601837	0.00187427	0.0156758	Gm10039	11	100361716	100362126	-	411	processed_pseudogene	predicted pseudogene 10039 [Source:MGI Symbol;Acc:MGI:3704382]
ENSMUSG00000005087	378.011	212.118	0.834401	0.00187801	0.0156988	Cd44	2	102811141	102901665	-	6776	protein_coding	CD44 antigen [Source:MGI Symbol;Acc:MGI:88338]
ENSMUSG00000022150	1725.38	1091.97	0.660077	0.00187985	0.0157059	Dab2	15	6299788	6440712	+	7342	protein_coding	disabled 2, mitogen-responsive phosphoprotein [Source:MGI Symbol;Acc:MGI:109175]
ENSMUSG00000040040	537.829	352.057	0.610643	0.00188249	0.0157196	Ift88	14	57424062	57517936	+	4628	protein_coding	intraflagellar transport 88 [Source:MGI Symbol;Acc:MGI:98715]
ENSMUSG00000033863	119.633	58.9205	1.01818	0.00188649	0.0157447	Klf9	19	23141226	23166911	+	3263	protein_coding	Kruppel-like factor 9 [Source:MGI Symbol;Acc:MGI:1333856]
ENSMUSG00000052062	328.578	195.563	0.748521	0.00188806	0.0157495	Pard3b	1	61638824	62642284	+	13153	protein_coding	par-3 family cell polarity regulator beta [Source:MGI Symbol;Acc:MGI:1919301]
ENSMUSG00000031906	82.0853	139.796	-0.769224	0.00189068	0.015763	Smpd3	8	106252548	106337988	-	5232	protein_coding	sphingomyelin phosphodiesterase 3, neutral [Source:MGI Symbol;Acc:MGI:1927578]
ENSMUSG00000025821	793.405	1023.84	-0.368512	0.00189376	0.0157744	Zfp282	6	47877204	47908485	+	7663	protein_coding	zinc finger protein 282 [Source:MGI Symbol;Acc:MGI:2141413]
ENSMUSG00000039715	480.607	312.085	0.622052	0.00189405	0.0157744	Wdr34	2	30031546	30048881	-	2359	protein_coding	WD repeat domain 34 [Source:MGI Symbol;Acc:MGI:1919070]
ENSMUSG00000045948	403.983	704.906	-0.803018	0.00189509	0.0157748	Mrps12	7	28739641	28741820	-	1040	protein_coding	mitochondrial ribosomal protein S12 [Source:MGI Symbol;Acc:MGI:1346333]
ENSMUSG00000022551	2724.03	3871.32	-0.507045	0.00189849	0.0157948	Cyc1	15	76343523	76346260	+	2154	protein_coding	cytochrome c-1 [Source:MGI Symbol;Acc:MGI:1913695]
ENSMUSG00000096740	170.855	357.468	-1.06435	0.00190723	0.0158591	Lbhd1	19	8883732	8892627	+	3281	protein_coding	LBH domain containing 1 [Source:MGI Symbol;Acc:MGI:5516029]
ENSMUSG00000026469	1288.16	893.483	0.527387	0.0019131	0.0158995	Xpr1	1	155275701	155417415	-	17880	protein_coding	xenotropic and polytropic retrovirus receptor 1 [Source:MGI Symbol;Acc:MGI:97932]
ENSMUSG00000041774	151.387	96.9863	0.639114	0.00191616	0.0159166	Ydjc	16	17144621	17160701	+	5594	protein_coding	YdjC homolog (bacterial) [Source:MGI Symbol;Acc:MGI:1916351]
ENSMUSG00000057193	1550.71	1026.73	0.594593	0.00191799	0.0159216	Slc44a2	9	21320698	21355028	+	8677	protein_coding	solute carrier family 44, member 2 [Source:MGI Symbol;Acc:MGI:1915932]
ENSMUSG00000041135	322.461	233.51	0.464552	0.00191878	0.0159216	Ripk2	4	16122733	16163647	-	2816	protein_coding	receptor (TNFRSF)-interacting serine-threonine kinase 2 [Source:MGI Symbol;Acc:MGI:1891456]
ENSMUSG00000024889	520.147	668.226	-0.361697	0.00192638	0.0159663	Rce1	19	4622591	4625641	-	2083	protein_coding	Ras converting CAAX endopeptidase 1 [Source:MGI Symbol;Acc:MGI:1336895]
ENSMUSG00000023353	1523.35	2062.7	-0.437473	0.00192738	0.0159663	Agap3	5	24452177	24502047	+	5321	protein_coding	ArfGAP with GTPase domain, ankyrin repeat and PH domain 3 [Source:MGI Symbol;Acc:MGI:2183446]
ENSMUSG00000031146	1370.14	968.648	0.500661	0.00192962	0.0159663	Plp2	X	7667941	7671390	-	1334	protein_coding	proteolipid protein 2 [Source:MGI Symbol;Acc:MGI:1298382]
ENSMUSG00000031781	1033.39	1862.68	-0.849885	0.00192987	0.0159663	Ciapin1	8	94819804	94838358	-	9212	protein_coding	cytokine induced apoptosis inhibitor 1 [Source:MGI Symbol;Acc:MGI:1922083]
ENSMUSG00000027796	193.281	110.273	0.80884	0.00192995	0.0159663	Smad9	3	54755582	54801257	+	5368	protein_coding	SMAD family member 9 [Source:MGI Symbol;Acc:MGI:1859993]
ENSMUSG00000071640	25.2922	9.68807	1.38512	0.00193063	0.0159663	Stxbp3-ps	19	9557792	9559183	-	758	processed_pseudogene	syntaxin-binding protein 3, pseudogene [Source:MGI Symbol;Acc:MGI:3586869]
ENSMUSG00000025809	10382.5	7672.56	0.436363	0.00193124	0.0159663	Itgb1	8	128685654	128733200	+	4081	protein_coding	integrin beta 1 (fibronectin receptor beta) [Source:MGI Symbol;Acc:MGI:96610]
ENSMUSG00000036698	5283.47	4235.51	0.318938	0.00194026	0.0160325	Ago2	15	73095844	73184935	-	14031	protein_coding	argonaute RISC catalytic subunit 2 [Source:MGI Symbol;Acc:MGI:2446632]
ENSMUSG00000009654	128.148	55.438	1.20621	0.00194345	0.0160505	Oit3	10	59422958	59441778	-	2788	protein_coding	oncoprotein induced transcript 3 [Source:MGI Symbol;Acc:MGI:1201782]
ENSMUSG00000096014	707.356	1094.87	-0.630471	0.00194648	0.0160671	Sox1	8	12395295	12400126	+	4832	protein_coding	SRY (sex determining region Y)-box 1 [Source:MGI Symbol;Acc:MGI:98357]
ENSMUSG00000078651	20.6854	51.5534	-1.3215	0.00195237	0.0161073	Aoc2	11	101325063	101329702	+	2543	protein_coding	amine oxidase, copper containing 2 (retina-specific) [Source:MGI Symbol;Acc:MGI:2668431]
ENSMUSG00000024182	1237.01	1680.2	-0.441824	0.00195399	0.0161123	Axin1	17	26138688	26195811	+	3828	protein_coding	axin 1 [Source:MGI Symbol;Acc:MGI:1096327]
ENSMUSG00000026694	791.723	1030.83	-0.380841	0.00195581	0.0161182	Mettl13	1	162532127	162548551	-	9740	protein_coding	methyltransferase like 13 [Source:MGI Symbol;Acc:MGI:1918699]
ENSMUSG00000025823	6684.15	5618.51	0.250599	0.00195676	0.0161182	Pdia4	6	47796141	47813430	-	2399	protein_coding	protein disulfide isomerase associated 4 [Source:MGI Symbol;Acc:MGI:104864]
ENSMUSG00000019433	1528.26	2125.17	-0.475823	0.00195982	0.0161351	Gipc1	8	83652677	83664694	+	1729	protein_coding	GIPC PDZ domain containing family, member 1 [Source:MGI Symbol;Acc:MGI:1926252]
ENSMUSG00000034485	2349.12	1589.67	0.563201	0.00196168	0.016142	Uaca	9	60794542	60880370	+	5807	protein_coding	uveal autoantigen with coiled-coil domains and ankyrin repeats [Source:MGI Symbol;Acc:MGI:1919815]
ENSMUSG00000034903	544.669	340.477	0.67888	0.00196379	0.0161509	Cobll1	2	65088339	65239403	-	8342	protein_coding	Cobl-like 1 [Source:MGI Symbol;Acc:MGI:2442894]
ENSMUSG00000043664	20.1055	4.30622	2.21352	0.00196733	0.0161716	Tmem221	8	71554238	71558871	-	1604	protein_coding	transmembrane protein 221 [Source:MGI Symbol;Acc:MGI:3525074]
ENSMUSG00000035086	795.302	996.483	-0.325331	0.00198023	0.0162692	Becn1	11	101285952	101302286	-	7065	protein_coding	beclin 1, autophagy related [Source:MGI Symbol;Acc:MGI:1891828]
ENSMUSG00000033585	2561.66	3472.94	-0.439027	0.00198389	0.0162908	Ndn	7	62346569	62350262	+	3694	protein_coding	necdin [Source:MGI Symbol;Acc:MGI:97290]
ENSMUSG00000063019	344.064	475.826	-0.467698	0.00198492	0.0162908	Manbal	2	157367594	157396763	+	1107	protein_coding	mannosidase, beta A, lysosomal-like [Source:MGI Symbol;Acc:MGI:1916411]
ENSMUSG00000029468	18.6158	2.74172	2.74964	0.00199666	0.0163675	P2rx7	5	122643911	122691432	+	5970	protein_coding	purinergic receptor P2X, ligand-gated ion channel, 7 [Source:MGI Symbol;Acc:MGI:1339957]
ENSMUSG00000041685	621.358	451.061	0.461801	0.00199731	0.0163675	Fcho2	13	98723403	98815449	-	12499	protein_coding	FCH domain only 2 [Source:MGI Symbol;Acc:MGI:3505790]
ENSMUSG00000034602	1645.54	1361.69	0.2733	0.00199737	0.0163675	Mon2	10	122992060	123076505	-	14041	protein_coding	MON2 homolog, regulator of endosome to Golgi trafficking [Source:MGI Symbol;Acc:MGI:1914324]
ENSMUSG00000020183	728.157	567.15	0.360013	0.0020021	0.0163922	Cpm	10	117629500	117687352	+	5964	protein_coding	carboxypeptidase M [Source:MGI Symbol;Acc:MGI:1917824]
ENSMUSG00000037204	474.282	684.497	-0.52945	0.00200247	0.0163922	Atg101	15	101284272	101290945	+	1597	protein_coding	autophagy related 101 [Source:MGI Symbol;Acc:MGI:1915368]
ENSMUSG00000022540	209.738	299.096	-0.511527	0.0020037	0.0163938	Rogdi	16	5008730	5013553	-	2343	protein_coding	rogdi homolog [Source:MGI Symbol;Acc:MGI:1913299]
ENSMUSG00000025239	1726.77	2251.81	-0.383066	0.00200591	0.0164034	Limd1	9	123478706	123521552	+	6018	protein_coding	LIM domains containing 1 [Source:MGI Symbol;Acc:MGI:1352502]
ENSMUSG00000054408	2503.94	1923.05	0.380858	0.00201034	0.0164311	Spcs3	8	54520433	54529998	-	3466	protein_coding	signal peptidase complex subunit 3 homolog (S. cerevisiae) [Source:MGI Symbol;Acc:MGI:1923937]
ENSMUSG00000046711	15354.4	22395.3	-0.544553	0.00201448	0.0164564	Hmga1	17	27556497	27563674	+	2125	protein_coding	high mobility group AT-hook 1 [Source:MGI Symbol;Acc:MGI:96160]
ENSMUSG00000023959	64.7176	20.3236	1.67193	0.00201668	0.0164659	Clic5	17	44188584	44280172	+	8782	protein_coding	chloride intracellular channel 5 [Source:MGI Symbol;Acc:MGI:1917912]
ENSMUSG00000059552	3721.82	4974.35	-0.418512	0.00202526	0.0165241	Trp53	11	69580359	69591873	+	4045	protein_coding	transformation related protein 53 [Source:MGI Symbol;Acc:MGI:98834]
ENSMUSG00000026295	68.1045	3.92864	4.11418	0.0020259	0.0165241	Spp2	1	88406961	88426438	+	992	protein_coding	secreted phosphoprotein 2 [Source:MGI Symbol;Acc:MGI:1922646]
ENSMUSG00000032504	3093.29	2564.67	0.270354	0.00203519	0.0165913	Pdcd6ip	9	113651744	113708259	-	6903	protein_coding	programmed cell death 6 interacting protein [Source:MGI Symbol;Acc:MGI:1333753]
ENSMUSG00000027425	1306.38	1590.31	-0.283708	0.00203929	0.0166162	Kat14	2	144368983	144407676	+	4699	protein_coding	lysine acetyltransferase 14 [Source:MGI Symbol;Acc:MGI:1917264]
ENSMUSG00000045799	2580.59	4550.41	-0.81833	0.00204367	0.0166396	Gm9800	14	8800000	8800335	-	336	processed_pseudogene	predicted gene 9800 [Source:MGI Symbol;Acc:MGI:3710580]
ENSMUSG00000045636	478.649	358.663	0.415523	0.00204427	0.0166396	Mtus1	8	40990914	41133726	-	10078	protein_coding	mitochondrial tumor suppressor 1 [Source:MGI Symbol;Acc:MGI:2142572]
ENSMUSG00000040028	2890.69	3697.64	-0.355199	0.00204835	0.0166642	Elavl1	8	4285382	4325413	-	10363	protein_coding	ELAV (embryonic lethal, abnormal vision)-like 1 (Hu antigen R) [Source:MGI Symbol;Acc:MGI:1100851]
ENSMUSG00000106037	902.789	609.123	0.568035	0.0020513	0.0166796	Gm4332	3	119709516	119709861	+	346	processed_pseudogene	predicted gene 4332 [Source:MGI Symbol;Acc:MGI:3782515]
ENSMUSG00000001783	4095.78	4717.22	-0.203835	0.0020603	0.0167442	Rtcb	10	85938637	85957823	-	2615	protein_coding	RNA 2',3'-cyclic phosphate and 5'-OH ligase [Source:MGI Symbol;Acc:MGI:106379]
ENSMUSG00000023963	531.236	375.764	0.498798	0.00206483	0.0167724	Cyp39a1	17	43667425	43751431	+	3053	protein_coding	cytochrome P450, family 39, subfamily a, polypeptide 1 [Source:MGI Symbol;Acc:MGI:1927096]
ENSMUSG00000028980	594.77	436.897	0.444065	0.00206805	0.0167899	H6pd	4	149979475	150009023	-	5236	protein_coding	hexose-6-phosphate dehydrogenase (glucose 1-dehydrogenase) [Source:MGI Symbol;Acc:MGI:2140356]
ENSMUSG00000060803	1105.57	1462.49	-0.404165	0.00207368	0.016827	Gstp1	19	4035407	4037921	-	757	protein_coding	glutathione S-transferase, pi 1 [Source:MGI Symbol;Acc:MGI:95865]
ENSMUSG00000110277	124.894	75.9502	0.720178	0.00207512	0.01683	Gm45871	18	90579777	90592522	+	2398	protein_coding	predicted gene 45871 [Source:MGI Symbol;Acc:MGI:5804986]
ENSMUSG00000022394	743.318	1121.73	-0.593546	0.00207806	0.0168452	L3mbtl2	15	81663889	81688315	+	5945	protein_coding	L3MBTL2 polycomb repressive complex 1 subunit [Source:MGI Symbol;Acc:MGI:2443584]
ENSMUSG00000025359	35.1586	14.9834	1.247	0.00208244	0.0168612	Pmel	10	128704195	128720238	+	2292	protein_coding	premelanosome protein [Source:MGI Symbol;Acc:MGI:98301]
ENSMUSG00000052512	1308.32	828.185	0.659825	0.00208254	0.0168612	Nav2	7	48908716	49610090	+	32228	protein_coding	neuron navigator 2 [Source:MGI Symbol;Acc:MGI:2183691]
ENSMUSG00000031103	409.323	222.191	0.881024	0.00208323	0.0168612	Elf4	X	48411046	48463132	-	6148	protein_coding	E74-like factor 4 (ets domain transcription factor) [Source:MGI Symbol;Acc:MGI:1928377]
ENSMUSG00000018599	126.731	191.986	-0.598316	0.00209034	0.01691	Mief2	11	60728398	60732951	+	2716	protein_coding	mitochondrial elongation factor 2 [Source:MGI Symbol;Acc:MGI:2144199]
ENSMUSG00000039640	995.025	1697.57	-0.770546	0.00210101	0.0169876	Mrpl12	11	120484613	120489065	+	1532	protein_coding	mitochondrial ribosomal protein L12 [Source:MGI Symbol;Acc:MGI:1926273]
ENSMUSG00000071076	685.615	1203.89	-0.812554	0.00210373	0.0170009	Jund	8	70698949	70700616	+	1668	protein_coding	jun D proto-oncogene [Source:MGI Symbol;Acc:MGI:96648]
ENSMUSG00000025172	0.491755	5.94532	-3.55514	0.00210953	1	Ankrd2	19	42036038	42045110	+	1100	protein_coding	ankyrin repeat domain 2 (stretch responsive muscle) [Source:MGI Symbol;Acc:MGI:1861447]
ENSMUSG00000035133	3800.28	2940.17	0.370303	0.00211338	0.0170702	Arhgap5	12	52503972	52571975	+	10887	protein_coding	Rho GTPase activating protein 5 [Source:MGI Symbol;Acc:MGI:1332637]
ENSMUSG00000002741	1936.49	3059.42	-0.659724	0.00212062	0.0171199	Ykt6	11	5955693	5967780	+	2984	protein_coding	YKT6 v-SNARE homolog (S. cerevisiae) [Source:MGI Symbol;Acc:MGI:1927550]
ENSMUSG00000029101	1235.21	1549.66	-0.327663	0.00212556	0.017151	Rgs12	5	34949445	35039644	+	8487	protein_coding	regulator of G-protein signaling 12 [Source:MGI Symbol;Acc:MGI:1918979]
ENSMUSG00000020873	666.91	951.833	-0.512713	0.00212916	0.0171704	Slc35b1	11	95384692	95391776	+	2223	protein_coding	solute carrier family 35, member B1 [Source:MGI Symbol;Acc:MGI:1343133]
ENSMUSG00000034480	227.521	144.128	0.659118	0.00213013	0.0171704	Diaph2	X	129749742	130465834	+	11553	protein_coding	diaphanous related formin 2 [Source:MGI Symbol;Acc:MGI:1858500]
ENSMUSG00000002550	551.298	760.251	-0.463134	0.00213162	0.0171736	Uck1	2	32255002	32260159	-	2751	protein_coding	uridine-cytidine kinase 1 [Source:MGI Symbol;Acc:MGI:98904]
ENSMUSG00000019173	1814.49	2547.02	-0.489249	0.00213654	0.0172045	Rab5c	11	100715009	100738215	-	2194	protein_coding	RAB5C, member RAS oncogene family [Source:MGI Symbol;Acc:MGI:105306]
ENSMUSG00000037010	465.036	319.778	0.538602	0.00215516	0.0173456	Apln	X	48025146	48034853	-	3149	protein_coding	apelin [Source:MGI Symbol;Acc:MGI:1353624]
ENSMUSG00000022711	386.956	605.123	-0.644319	0.00216013	0.0173746	Pmm2	16	8637674	8662467	+	5531	protein_coding	phosphomannomutase 2 [Source:MGI Symbol;Acc:MGI:1859214]
ENSMUSG00000007655	408.879	119.16	1.77741	0.00216096	0.0173746	Cav1	6	17306335	17341452	+	3444	protein_coding	caveolin 1, caveolae protein [Source:MGI Symbol;Acc:MGI:102709]
ENSMUSG00000085956	27.8522	8.00319	1.79212	0.00216398	0.01739	4930481B07Rik	3	95015625	95020138	+	1490	processed_transcript	RIKEN cDNA 4930481B07 gene [Source:MGI Symbol;Acc:MGI:1922187]
ENSMUSG00000022637	1557.28	1093.59	0.509523	0.00217175	0.0174435	Cblb	16	52031225	52208048	+	10475	protein_coding	Casitas B-lineage lymphoma b [Source:MGI Symbol;Acc:MGI:2146430]
ENSMUSG00000060429	131.799	84.0383	0.644759	0.00217365	0.01745	Sntb1	15	55636388	55906949	-	5324	protein_coding	syntrophin, basic 1 [Source:MGI Symbol;Acc:MGI:101781]
ENSMUSG00000023967	548.949	753.128	-0.455903	0.00217789	0.0174751	Mrps18a	17	46110986	46128910	+	3690	protein_coding	mitochondrial ribosomal protein S18A [Source:MGI Symbol;Acc:MGI:1915815]
ENSMUSG00000030739	113.21	61.358	0.876856	0.00218108	0.0174919	Myh14	7	44605803	44670843	-	7273	protein_coding	myosin, heavy polypeptide 14 [Source:MGI Symbol;Acc:MGI:1919210]
ENSMUSG00000091050	1.05805	8.79317	-3.08907	0.00218669	1	9330020H09Rik	15	98567324	98569583	+	2147	antisense	RIKEN cDNA 9330020H09 gene [Source:MGI Symbol;Acc:MGI:3704457]
ENSMUSG00000061353	2081.69	2648.01	-0.347313	0.00219661	0.0176074	Cxcl12	6	117168535	117181367	+	8176	protein_coding	chemokine (C-X-C motif) ligand 12 [Source:MGI Symbol;Acc:MGI:103556]
ENSMUSG00000025499	961.588	1458.26	-0.600683	0.00219996	0.017621	Hras	7	141189105	141194005	-	3733	protein_coding	Harvey rat sarcoma virus oncogene [Source:MGI Symbol;Acc:MGI:96224]
ENSMUSG00000002384	23.1135	8.97672	1.37248	0.00220053	0.017621	Bmp8b	4	123105165	123132099	+	3880	protein_coding	bone morphogenetic protein 8b [Source:MGI Symbol;Acc:MGI:107335]
ENSMUSG00000032294	99786.8	77497.6	0.364687	0.00221432	0.0177224	Pkm	9	59656368	59679375	+	5001	protein_coding	pyruvate kinase, muscle [Source:MGI Symbol;Acc:MGI:97591]
ENSMUSG00000032548	46.0951	19.1764	1.25254	0.00222396	0.0177831	Slco2a1	9	102988712	103096002	+	13545	protein_coding	solute carrier organic anion transporter family, member 2a1 [Source:MGI Symbol;Acc:MGI:1346021]
ENSMUSG00000031078	3265.67	4392.38	-0.427645	0.00222415	0.0177831	Cttn	7	144435733	144471009	-	4192	protein_coding	cortactin [Source:MGI Symbol;Acc:MGI:99695]
ENSMUSG00000016833	350.815	484.108	-0.463904	0.00222639	0.017792	Mrps18c	5	100798627	100804471	+	1076	protein_coding	mitochondrial ribosomal protein S18C [Source:MGI Symbol;Acc:MGI:1915985]
[truncated: 23,103 more rows]
