# Supplementary material for: TRAF7 is an essential regulator of blood vessel integrity during mouse embryonic and neonatal development
Source: iScience. 2023 Jul 25;26(8):107474. doi: 10.1016/j.isci.2023.107474 (PMC10424150; doi:10.1016/j.isci.2023.107474)
Supplement: Table S2. Transcriptome comparison of E9.5 Traf7ECko vs. Traf7EChet embryos by RNA-seq. List of DEGs, related to Figure 4 [file mmc3.xlsx]

## Sheet: FCvsWC_deg
Differentially expressed genes in E9.5 Traf7ECko vs. Traf7EChet embryos
gene_id	Traf7ECko	Traf7EChet	log2FoldChange	pvalue	padj	gene_name	gene_chr	gene_start	gene_end	gene_strand	gene_length	gene_biotype	gene_description
ENSMUSG00000055148	65.203	167.138	-1.36299	1.03054e-14	9.08227e-11	Klf2	8	72319033	72321656	+	1847	protein_coding	Kruppel-like factor 2 (lung) [Source:MGI Symbol;Acc:MGI:1342772]
ENSMUSG00000020766	3688.63	2228.82	0.726612	1.32627e-14	9.08227e-11	Galk1	11	116008457	116012719	-	1406	protein_coding	galactokinase 1 [Source:MGI Symbol;Acc:MGI:95730]
ENSMUSG00000064367	12925.1	21117.3	-0.708288	4.63645e-14	2.1167e-10	mt-Nd5	MT	11742	13565	+	1824	protein_coding	mitochondrially encoded NADH dehydrogenase 5 [Source:MGI Symbol;Acc:MGI:102496]
ENSMUSG00000064368	3691.65	5906.7	-0.678213	4.55274e-11	1.55886e-07	mt-Nd6	MT	13552	14070	-	519	protein_coding	mitochondrially encoded NADH dehydrogenase 6 [Source:MGI Symbol;Acc:MGI:102495]
ENSMUSG00000062070	41759.1	25591.7	0.70642	9.56414e-11	2.61981e-07	Pgk1	X	106187100	106203699	+	2244	protein_coding	phosphoglycerate kinase 1 [Source:MGI Symbol;Acc:MGI:97555]
ENSMUSG00000064351	51944.1	83879.3	-0.691356	2.05552e-10	4.18343e-07	mt-Co1	MT	5328	6872	+	1545	protein_coding	mitochondrially encoded cytochrome c oxidase I [Source:MGI Symbol;Acc:MGI:102504]
ENSMUSG00000038412	1441.01	858.949	0.746871	2.13814e-10	4.18343e-07	Higd1a	9	121848563	121858362	-	3040	protein_coding	HIG1 domain family, member 1A [Source:MGI Symbol;Acc:MGI:1930666]
ENSMUSG00000064363	10888.2	18310.3	-0.749882	3.59728e-10	6.15854e-07	mt-Nd4	MT	10167	11544	+	1378	protein_coding	mitochondrially encoded NADH dehydrogenase 4 [Source:MGI Symbol;Acc:MGI:102498]
ENSMUSG00000023456	25401.6	16206	0.64839	7.57133e-10	1.15219e-06	Tpi1	6	124810586	124814296	-	2753	protein_coding	triosephosphate isomerase 1 [Source:MGI Symbol;Acc:MGI:98797]
ENSMUSG00000020277	14331.3	9170.68	0.644086	2.45215e-09	3.35846e-06	Pfkl	10	77986947	78010083	-	6675	protein_coding	phosphofructokinase, liver, B-type [Source:MGI Symbol;Acc:MGI:97547]
ENSMUSG00000064370	25859.9	42727.5	-0.724448	3.18188e-09	3.96173e-06	mt-Cytb	MT	14145	15288	+	1144	protein_coding	mitochondrially encoded cytochrome b [Source:MGI Symbol;Acc:MGI:102501]
ENSMUSG00000002043	364.905	243.829	0.580342	4.84048e-09	5.5246e-06	Trappc6a	7	19508395	19516145	+	1589	protein_coding	trafficking protein particle complex 6A [Source:MGI Symbol;Acc:MGI:1914341]
ENSMUSG00000061232	413.237	198.063	1.05944	5.69712e-09	6.00214e-06	H2-K1	17	33996017	34000333	-	2608	protein_coding	histocompatibility 2, K1, K region [Source:MGI Symbol;Acc:MGI:95904]
ENSMUSG00000063229	73593.4	51946.7	0.502544	7.71129e-09	7.54384e-06	Ldha	7	46841475	46855627	+	3310	protein_coding	lactate dehydrogenase A [Source:MGI Symbol;Acc:MGI:96759]
ENSMUSG00000036427	13526.1	8620.29	0.649925	1.25684e-08	1.14758e-05	Gpi1	7	34201330	34230336	-	6452	protein_coding	glucose phosphate isomerase 1 [Source:MGI Symbol;Acc:MGI:95797]
ENSMUSG00000030695	38489.9	24004.1	0.68119	1.57638e-08	1.34938e-05	Aldoa	7	126795234	126800751	-	2911	protein_coding	aldolase A, fructose-bisphosphate [Source:MGI Symbol;Acc:MGI:87994]
ENSMUSG00000032294	99829.9	74562.5	0.42102	2.20375e-08	1.77544e-05	Pkm	9	59656368	59679375	+	5001	protein_coding	pyruvate kinase, muscle [Source:MGI Symbol;Acc:MGI:97591]
ENSMUSG00000025545	364.588	236.89	0.622231	5.92664e-08	4.50952e-05	Clybl	14	122181704	122402234	+	1444	protein_coding	citrate lyase beta like [Source:MGI Symbol;Acc:MGI:1916884]
ENSMUSG00000040280	267.384	33.9244	2.97994	1.11208e-07	8.01632e-05	Ndufa4l2	10	127514967	127517154	+	1095	protein_coding	Ndufa4, mitochondrial complex associated like 2 [Source:MGI Symbol;Acc:MGI:3039567]
ENSMUSG00000056671	399.235	202.145	0.982389	2.63277e-07	0.000180292	Prelid2	18	41875696	41951194	-	724	protein_coding	PRELI domain containing 2 [Source:MGI Symbol;Acc:MGI:1924869]
ENSMUSG00000025192	298.239	399.207	-0.421224	2.93743e-07	0.000191576	Entpd7	19	43689672	43733697	+	8963	protein_coding	ectonucleoside triphosphate diphosphohydrolase 7 [Source:MGI Symbol;Acc:MGI:2135885]
ENSMUSG00000033904	941.195	1274.25	-0.436427	3.75717e-07	0.000233901	Ccp110	7	118712552	118737024	+	8256	protein_coding	centriolar coiled coil protein 110 [Source:MGI Symbol;Acc:MGI:2141942]
ENSMUSG00000030111	131.481	49.8736	1.39887	4.50392e-07	0.000268199	A2m	6	121635376	121679227	+	7021	protein_coding	alpha-2-macroglobulin [Source:MGI Symbol;Acc:MGI:2449119]
ENSMUSG00000037161	337.363	107.168	1.65492	5.22207e-07	0.000298006	Mgarp	3	51388412	51396738	-	2067	protein_coding	mitochondria localized glutamic acid rich protein [Source:MGI Symbol;Acc:MGI:1914999]
ENSMUSG00000063286	0.256971	8.39886	-4.74842	6.71211e-07	1	Gm8995	7	106504239	106511671	-	7433	transcribed_unprocessed_pseudogene	predicted gene 8995 [Source:MGI Symbol;Acc:MGI:3644223]
ENSMUSG00000042286	644.412	411.587	0.64668	8.57755e-07	0.000469912	Stab1	14	31139013	31168641	-	10288	protein_coding	stabilin 1 [Source:MGI Symbol;Acc:MGI:2178742]
ENSMUSG00000100131	54.0891	93.1416	-0.779108	1.41395e-06	0.000744824	Gm28439	1	24611535	24612410	-	876	unprocessed_pseudogene	predicted gene 28439 [Source:MGI Symbol;Acc:MGI:5579145]
ENSMUSG00000020108	3489.92	621.887	2.48847	1.54698e-06	0.00078472	Ddit4	10	59949669	59951834	-	1755	protein_coding	DNA-damage-inducible transcript 4 [Source:MGI Symbol;Acc:MGI:1921997]
ENSMUSG00000025403	4655.53	3287.31	0.501858	2.18199e-06	0.00103211	Shmt2	10	127517123	127522444	-	3109	protein_coding	serine hydroxymethyltransferase 2 (mitochondrial) [Source:MGI Symbol;Acc:MGI:1277989]
ENSMUSG00000040618	613.46	412.756	0.571162	2.1854e-06	0.00103211	Pck2	14	55540266	55551242	+	7806	protein_coding	phosphoenolpyruvate carboxykinase 2 (mitochondrial) [Source:MGI Symbol;Acc:MGI:1860456]
ENSMUSG00000006262	978.167	1321.76	-0.433861	2.4089e-06	0.00109974	Mob1b	5	88720855	88764220	+	15033	protein_coding	MOB kinase activator 1B [Source:MGI Symbol;Acc:MGI:1915723]
ENSMUSG00000040631	722.636	935.274	-0.370072	2.69677e-06	0.00119145	Dok4	8	94863828	94876330	-	3054	protein_coding	docking protein 4 [Source:MGI Symbol;Acc:MGI:2148865]
ENSMUSG00000064337	3466.53	2005.37	0.78956	2.78827e-06	0.00119338	mt-Rnr1	MT	70	1024	+	955	Mt_rRNA	mitochondrially encoded 12S rRNA [Source:MGI Symbol;Acc:MGI:102493]
ENSMUSG00000030103	489.694	64.7509	2.91936	3.00031e-06	0.00124522	Bhlhe40	6	108660629	108666925	+	4705	protein_coding	basic helix-loop-helix family, member e40 [Source:MGI Symbol;Acc:MGI:1097714]
ENSMUSG00000051790	1396.01	1078.07	0.372977	3.15016e-06	0.00126896	Nlgn2	11	69823122	69837784	-	5785	protein_coding	neuroligin 2 [Source:MGI Symbol;Acc:MGI:2681835]
ENSMUSG00000005413	553.128	312.593	0.822799	3.32125e-06	0.00129965	Hmox1	8	75093621	75100589	+	1751	protein_coding	heme oxygenase 1 [Source:MGI Symbol;Acc:MGI:96163]
ENSMUSG00000015879	64.2733	21.083	1.61179	3.88758e-06	0.00146751	Fam184b	5	45529705	45639614	-	8598	protein_coding	family with sequence similarity 184, member B [Source:MGI Symbol;Acc:MGI:2442958]
ENSMUSG00000040372	60.1051	99.4252	-0.725987	3.9927e-06	0.00146751	Gpr63	4	24966407	25009233	+	2588	protein_coding	G protein-coupled receptor 63 [Source:MGI Symbol;Acc:MGI:2135884]
ENSMUSG00000003955	2611.43	1448.81	0.84996	4.07166e-06	0.00146751	Fam162a	16	36043761	36071594	-	850	protein_coding	family with sequence similarity 162, member A [Source:MGI Symbol;Acc:MGI:1917436]
ENSMUSG00000028199	693.878	539.103	0.3651	5.69e-06	0.00199821	Cryz	3	154596711	154623182	+	6195	protein_coding	crystallin, zeta [Source:MGI Symbol;Acc:MGI:88527]
ENSMUSG00000042379	106.756	48.2578	1.14463	6.06495e-06	0.00207664	Esm1	13	113209659	113218098	+	2097	protein_coding	endothelial cell-specific molecule 1 [Source:MGI Symbol;Acc:MGI:1918940]
ENSMUSG00000001751	231.776	147.27	0.650266	6.47165e-06	0.00216185	Naglu	11	101070012	101077672	+	2658	protein_coding	alpha-N-acetylglucosaminidase (Sanfilippo disease IIIB) [Source:MGI Symbol;Acc:MGI:1351641]
ENSMUSG00000020376	1117.38	855.834	0.384919	6.92644e-06	0.00225868	Rnf130	11	50025346	50104758	+	1558	protein_coding	ring finger protein 130 [Source:MGI Symbol;Acc:MGI:1891717]
ENSMUSG00000024014	1551.36	1149.83	0.432532	7.55071e-06	0.00240499	Pim1	17	29490812	29496111	+	2638	protein_coding	proviral integration site 1 [Source:MGI Symbol;Acc:MGI:97584]
ENSMUSG00000040502	582.347	448.282	0.377471	8.46561e-06	0.00261865	2023-03-09	10	127055011	127060184	-	3037	protein_coding	membrane-associated ring finger (C3HC4) 9 [Source:MGI Symbol;Acc:MGI:2446144]
ENSMUSG00000024892	771.305	568.961	0.438668	8.68435e-06	0.00261865	Pcx	19	4510472	4621752	+	4637	protein_coding	pyruvate carboxylase [Source:MGI Symbol;Acc:MGI:97520]
ENSMUSG00000003824	503.092	369.142	0.447439	8.7951e-06	0.00261865	Syce2	8	84872111	84888221	+	1968	protein_coding	synaptonemal complex central element protein 2 [Source:MGI Symbol;Acc:MGI:1919096]
ENSMUSG00000004394	1258.82	1065.78	0.239975	1.09462e-05	0.00318976	Tmed4	11	6270369	6274870	-	2178	protein_coding	transmembrane p24 trafficking protein 4 [Source:MGI Symbol;Acc:MGI:1915070]
ENSMUSG00000041895	643.079	424.533	0.598923	1.12995e-05	0.00322413	Wipi1	11	109573331	109611967	-	4410	protein_coding	WD repeat domain, phosphoinositide interacting 1 [Source:MGI Symbol;Acc:MGI:1261864]
ENSMUSG00000034891	58.1796	18.434	1.65458	1.19199e-05	0.003277	Sncb	13	54758860	54766595	-	2145	protein_coding	synuclein, beta [Source:MGI Symbol;Acc:MGI:1889011]
ENSMUSG00000070473	164.767	104.392	0.65995	1.22001e-05	0.003277	Cldn3	5	134986214	134987472	+	1259	protein_coding	claudin 3 [Source:MGI Symbol;Acc:MGI:1329044]
ENSMUSG00000005447	1446.75	1166.98	0.309786	1.24367e-05	0.003277	Pafah1b3	7	25295049	25297986	-	2107	protein_coding	platelet-activating factor acetylhydrolase, isoform 1b, subunit 3 [Source:MGI Symbol;Acc:MGI:108414]
ENSMUSG00000011752	25996.4	19823.3	0.391118	1.24419e-05	0.003277	Pgam1	19	41911871	41918664	+	1831	protein_coding	phosphoglycerate mutase 1 [Source:MGI Symbol;Acc:MGI:97552]
ENSMUSG00000037419	264.928	350.219	-0.401004	1.29252e-05	0.00331753	Endod1	9	14353990	14381507	-	4645	protein_coding	endonuclease domain containing 1 [Source:MGI Symbol;Acc:MGI:1919196]
ENSMUSG00000030790	188.439	38.4315	2.29321	1.30802e-05	0.00331753	Adm	7	110627661	110629820	+	1619	protein_coding	adrenomedullin [Source:MGI Symbol;Acc:MGI:108058]
ENSMUSG00000024038	1027.23	684.017	0.586537	1.43566e-05	0.00357505	Ndufv3	17	31520115	31531326	+	2490	protein_coding	NADH:ubiquinone oxidoreductase core subunit V3 [Source:MGI Symbol;Acc:MGI:1890894]
ENSMUSG00000073421	209.44	75.3915	1.47404	1.48444e-05	0.00363051	H2-Ab1	17	34263209	34269418	+	1637	protein_coding	histocompatibility 2, class II antigen A, beta 1 [Source:MGI Symbol;Acc:MGI:103070]
ENSMUSG00000063524	90922.2	69030.4	0.397393	1.65752e-05	0.0039827	Eno1	4	150236721	150248879	+	5379	protein_coding	enolase 1, alpha non-neuron [Source:MGI Symbol;Acc:MGI:95393]
ENSMUSG00000025791	3553.29	1709	1.05598	1.71552e-05	0.00405099	Pgm2	4	99929414	99987294	+	2921	protein_coding	phosphoglucomutase 2 [Source:MGI Symbol;Acc:MGI:97565]
ENSMUSG00000031765	1795.46	620.42	1.53284	1.81863e-05	0.00421549	Mt1	8	94179082	94180327	+	1246	protein_coding	metallothionein 1 [Source:MGI Symbol;Acc:MGI:97171]
ENSMUSG00000036822	1955.41	2320.6	-0.246626	1.84674e-05	0.00421549	Topors	4	40259601	40269850	-	3856	protein_coding	topoisomerase I binding, arginine/serine-rich [Source:MGI Symbol;Acc:MGI:2146189]
ENSMUSG00000004655	16.0797	35.0443	-1.13511	2.03197e-05	0.00455445	Aqp1	6	55336432	55348555	+	2627	protein_coding	aquaporin 1 [Source:MGI Symbol;Acc:MGI:103201]
ENSMUSG00000064193	609.128	446.502	0.447293	2.06174e-05	0.00455445	Gm4735	2	80837141	80838442	+	1302	processed_pseudogene	predicted gene 4735 [Source:MGI Symbol;Acc:MGI:3645521]
ENSMUSG00000023055	916.46	644.755	0.507001	2.18576e-05	0.00475178	Calcoco1	15	102706777	102722178	-	5731	protein_coding	calcium binding and coiled coil domain 1 [Source:MGI Symbol;Acc:MGI:1914738]
ENSMUSG00000075376	895.206	1221.72	-0.448285	2.26875e-05	0.00485415	Rc3h2	2	37370069	37422903	-	19624	protein_coding	ring finger and CCCH-type zinc finger domains 2 [Source:MGI Symbol;Acc:MGI:2442789]
ENSMUSG00000029060	453.43	343.381	0.400068	2.30374e-05	0.00485415	Mib2	4	155654677	155669198	-	4724	protein_coding	mindbomb E3 ubiquitin protein ligase 2 [Source:MGI Symbol;Acc:MGI:2679684]
ENSMUSG00000015806	1274.03	1020.91	0.319529	2.41231e-05	0.00495962	Qdpr	5	45434021	45450236	-	1788	protein_coding	quinoid dihydropteridine reductase [Source:MGI Symbol;Acc:MGI:97836]
ENSMUSG00000035637	1493.47	1006.35	0.569543	2.42898e-05	0.00495962	Grhpr	4	44981395	44990734	+	1603	protein_coding	glyoxylate reductase/hydroxypyruvate reductase [Source:MGI Symbol;Acc:MGI:1923488]
ENSMUSG00000002763	1693.54	1432.94	0.24079	2.46243e-05	0.00495962	Pex6	17	46711463	46725541	+	3796	protein_coding	peroxisomal biogenesis factor 6 [Source:MGI Symbol;Acc:MGI:2385054]
ENSMUSG00000026785	264.214	180.537	0.549269	2.53352e-05	0.00499293	Pkn3	2	30077684	30091022	+	4255	protein_coding	protein kinase N3 [Source:MGI Symbol;Acc:MGI:2388285]
ENSMUSG00000003528	1827.28	1312.72	0.476853	2.55188e-05	0.00499293	Slc25a1	16	17925223	17928219	-	2164	protein_coding	solute carrier family 25 (mitochondrial carrier, citrate transporter), member 1 [Source:MGI Symbol;Acc:MGI:1345283]
ENSMUSG00000034614	141.536	63.7797	1.14821	2.63529e-05	0.00508351	Pik3ip1	11	3330401	3342971	+	4272	protein_coding	phosphoinositide-3-kinase interacting protein 1 [Source:MGI Symbol;Acc:MGI:1917016]
ENSMUSG00000006567	295.18	184.495	0.679129	2.73078e-05	0.00519455	Atp7b	8	21992785	22060305	-	6505	protein_coding	ATPase, Cu++ transporting, beta polypeptide [Source:MGI Symbol;Acc:MGI:103297]
ENSMUSG00000003541	206.146	32.1603	2.68016	2.78616e-05	0.00522729	Ier3	17	35821684	35822923	+	1131	protein_coding	immediate early response 3 [Source:MGI Symbol;Acc:MGI:104814]
ENSMUSG00000014602	702.457	467.057	0.588435	2.86733e-05	0.00530688	Kif1a	1	93015464	93101951	-	9330	protein_coding	kinesin family member 1A [Source:MGI Symbol;Acc:MGI:108391]
ENSMUSG00000029059	256.629	185.549	0.467524	2.98591e-05	0.00545267	Fam213b	4	154895504	154899135	-	1027	protein_coding	family with sequence similarity 213, member B [Source:MGI Symbol;Acc:MGI:1913719]
ENSMUSG00000010064	319.291	145.704	1.13162	3.44448e-05	0.00620732	Slc38a3	9	107650634	107669530	-	5277	protein_coding	solute carrier family 38, member 3 [Source:MGI Symbol;Acc:MGI:1923507]
ENSMUSG00000025050	867.386	1082.46	-0.319394	3.60291e-05	0.0064085	Pcgf6	19	47033619	47050845	-	2098	protein_coding	polycomb group ring finger 6 [Source:MGI Symbol;Acc:MGI:1918291]
ENSMUSG00000031833	494.23	377.424	0.388076	3.65031e-05	0.00640958	Mast3	8	70778117	70805054	-	5955	protein_coding	microtubule associated serine/threonine kinase 3 [Source:MGI Symbol;Acc:MGI:2683541]
ENSMUSG00000071711	815.593	655.216	0.316617	3.93745e-05	0.00682624	Mpst	15	78406416	78414013	+	2143	protein_coding	mercaptopyruvate sulfurtransferase [Source:MGI Symbol;Acc:MGI:2179733]
ENSMUSG00000055850	1169.56	929.677	0.330964	4.00162e-05	0.00685078	Rnf181	6	72359714	72366956	-	2860	protein_coding	ring finger protein 181 [Source:MGI Symbol;Acc:MGI:1913760]
ENSMUSG00000044628	197.896	113.158	0.808642	4.1233e-05	0.00697193	Rnf208	2	25242255	25244262	+	1750	protein_coding	ring finger protein 208 [Source:MGI Symbol;Acc:MGI:1916096]
ENSMUSG00000003868	4924.36	4390.58	0.165277	4.44452e-05	0.00729256	Ruvbl2	7	45421760	45438096	-	2902	protein_coding	RuvB-like protein 2 [Source:MGI Symbol;Acc:MGI:1342299]
ENSMUSG00000032717	928.052	716.412	0.372656	4.4548e-05	0.00729256	Mdfi	17	47815328	47834691	-	3092	protein_coding	MyoD family inhibitor [Source:MGI Symbol;Acc:MGI:107687]
ENSMUSG00000033307	20615.4	17438.1	0.241396	4.49842e-05	0.00729256	Mif	10	75859353	75860240	-	745	protein_coding	macrophage migration inhibitory factor (glycosylation-inhibiting factor) [Source:MGI Symbol;Acc:MGI:96982]
ENSMUSG00000039670	99.8571	65.4732	0.615182	4.59809e-05	0.00729256	Oxld1	11	120456606	120458068	-	813	protein_coding	oxidoreductase like domain containing 1 [Source:MGI Symbol;Acc:MGI:1913681]
ENSMUSG00000019467	897.453	681.543	0.39646	4.62644e-05	0.00729256	Arhgef25	10	127182525	127190083	-	3994	protein_coding	Rho guanine nucleotide exchange factor (GEF) 25 [Source:MGI Symbol;Acc:MGI:1277173]
ENSMUSG00000047013	44.9562	21.1913	1.07999	4.63239e-05	0.00729256	Fbxo41	6	85469574	85502994	-	6680	protein_coding	F-box protein 41 [Source:MGI Symbol;Acc:MGI:1261912]
ENSMUSG00000034994	88749.4	71357.6	0.314668	4.79657e-05	0.00746521	Eef2	10	81176631	81182498	+	3324	protein_coding	eukaryotic translation elongation factor 2 [Source:MGI Symbol;Acc:MGI:95288]
ENSMUSG00000024799	358.95	226.99	0.659614	4.90561e-05	0.00754913	Tm7sf2	19	6062821	6077197	-	5593	protein_coding	transmembrane 7 superfamily member 2 [Source:MGI Symbol;Acc:MGI:1920416]
ENSMUSG00000026028	664.861	843.056	-0.341565	5.29684e-05	0.0079822	Trak2	1	58900449	58973430	-	7088	protein_coding	trafficking protein, kinesin binding 2 [Source:MGI Symbol;Acc:MGI:1918077]
ENSMUSG00000083282	251.003	168.477	0.573936	5.30359e-05	0.0079822	Ctsf	19	4855129	4860912	+	1975	protein_coding	cathepsin F [Source:MGI Symbol;Acc:MGI:1861434]
ENSMUSG00000020695	2245.79	1917.25	0.228283	5.47045e-05	0.00814384	Mrc2	11	105292643	105351139	+	6674	protein_coding	mannose receptor, C type 2 [Source:MGI Symbol;Acc:MGI:107818]
ENSMUSG00000020471	2002.42	1677.09	0.255664	5.6798e-05	0.00836458	Pold2	11	5872180	5878292	-	1896	protein_coding	polymerase (DNA directed), delta 2, regulatory subunit [Source:MGI Symbol;Acc:MGI:1097163]
ENSMUSG00000010529	339.196	243.603	0.476035	5.8025e-05	0.00837775	Gm266	12	111484609	111485823	-	1215	protein_coding	predicted gene 266 [Source:MGI Symbol;Acc:MGI:2685112]
ENSMUSG00000039221	2154.43	1705.9	0.337031	5.92495e-05	0.00837775	Rpl22l1	3	28805436	28807424	+	1989	protein_coding	ribosomal protein L22 like 1 [Source:MGI Symbol;Acc:MGI:1915278]
ENSMUSG00000059040	2625.44	2009.64	0.385202	5.97766e-05	0.00837775	Eno1b	18	48045335	48048378	+	1757	protein_coding	enolase 1B, retrotransposed [Source:MGI Symbol;Acc:MGI:3648653]
ENSMUSG00000041168	3778.53	3053.2	0.307448	5.98323e-05	0.00837775	Lonp1	17	56614297	56626887	-	4374	protein_coding	lon peptidase 1, mitochondrial [Source:MGI Symbol;Acc:MGI:1921392]
ENSMUSG00000001227	228.493	139.03	0.718412	5.99459e-05	0.00837775	Sema6b	17	56123085	56140343	-	3968	protein_coding	sema domain, transmembrane domain (TM), and cytoplasmic domain, (semaphorin) 6B [Source:MGI Symbol;Acc:MGI:1202889]
ENSMUSG00000031387	252.756	161.791	0.642319	6.1379e-05	0.00849138	Renbp	X	73922121	73930850	-	2494	protein_coding	renin binding protein [Source:MGI Symbol;Acc:MGI:105940]
ENSMUSG00000020873	871.149	1039.67	-0.255639	6.43142e-05	0.00880847	Slc35b1	11	95384692	95391776	+	2223	protein_coding	solute carrier family 35, member B1 [Source:MGI Symbol;Acc:MGI:1343133]
ENSMUSG00000025140	618.892	474.093	0.381724	6.72151e-05	0.00911464	Pycr1	11	120635712	120643769	-	3935	protein_coding	pyrroline-5-carboxylate reductase 1 [Source:MGI Symbol;Acc:MGI:2384795]
ENSMUSG00000038331	169.599	253.994	-0.583316	7.06573e-05	0.00948747	Satb2	1	56793981	56978650	-	6788	protein_coding	special AT-rich sequence binding protein 2 [Source:MGI Symbol;Acc:MGI:2679336]
ENSMUSG00000040093	1654.54	1275.96	0.375073	7.22806e-05	0.00961121	Bmf	2	118528757	118549687	-	5253	protein_coding	BCL2 modifying factor [Source:MGI Symbol;Acc:MGI:2176433]
ENSMUSG00000042208	724.156	867.532	-0.26002	7.64852e-05	0.0100099	0610010F05Rik	11	23564961	23633639	-	5226	protein_coding	RIKEN cDNA 0610010F05 gene [Source:MGI Symbol;Acc:MGI:1918925]
ENSMUSG00000035105	776.019	282.339	1.45866	7.74691e-05	0.0100099	Egln3	12	54178981	54203860	-	2662	protein_coding	egl-9 family hypoxia-inducible factor 3 [Source:MGI Symbol;Acc:MGI:1932288]
ENSMUSG00000011958	1335.56	1567.96	-0.231284	7.74715e-05	0.0100099	Bnip2	9	69989466	70008317	+	3455	protein_coding	BCL2/adenovirus E1B interacting protein 2 [Source:MGI Symbol;Acc:MGI:109327]
ENSMUSG00000024163	1096.16	786.528	0.478782	7.96763e-05	0.0101986	Mapk8ip3	17	24892153	24936977	-	14558	protein_coding	mitogen-activated protein kinase 8 interacting protein 3 [Source:MGI Symbol;Acc:MGI:1353598]
ENSMUSG00000039081	2966.69	2586.71	0.197678	8.27027e-05	0.0104879	Zfp503	14	21983959	21989601	-	4216	protein_coding	zinc finger protein 503 [Source:MGI Symbol;Acc:MGI:1353644]
ENSMUSG00000041774	158.554	106.06	0.580711	8.66238e-05	0.0108844	Ydjc	16	17144621	17160701	+	5594	protein_coding	YdjC homolog (bacterial) [Source:MGI Symbol;Acc:MGI:1916351]
ENSMUSG00000017390	284.499	70.5285	2.01229	8.98676e-05	0.0111893	Aldoc	11	78322968	78327781	+	3263	protein_coding	aldolase C, fructose-bisphosphate [Source:MGI Symbol;Acc:MGI:101863]
ENSMUSG00000027955	313.095	439.053	-0.486461	9.48805e-05	0.0117071	Fam198b	3	79884533	79946280	+	9598	protein_coding	family with sequence similarity 198, member B [Source:MGI Symbol;Acc:MGI:1915909]
ENSMUSG00000020178	260.171	164.25	0.660271	9.70578e-05	0.0118688	Adora2a	10	75316877	75334784	+	3062	protein_coding	adenosine A2a receptor [Source:MGI Symbol;Acc:MGI:99402]
ENSMUSG00000011658	147.264	103.004	0.514037	9.81725e-05	0.0118989	Fuz	7	44896079	44902631	+	5003	protein_coding	fuzzy planar cell polarity protein [Source:MGI Symbol;Acc:MGI:1917550]
ENSMUSG00000020886	828.29	598.581	0.468647	0.000101401	0.0121823	Dlg4	11	70016942	70047522	+	13251	protein_coding	discs large MAGUK scaffold protein 4 [Source:MGI Symbol;Acc:MGI:1277959]
ENSMUSG00000074746	2107.28	2463.7	-0.224793	0.000104695	0.0124688	Pdzd8	19	59296084	59345780	-	7076	protein_coding	PDZ domain containing 8 [Source:MGI Symbol;Acc:MGI:2677270]
ENSMUSG00000028943	431.635	184.723	1.22394	0.000111045	0.013111	Espn	4	152120331	152152371	-	8272	protein_coding	espin [Source:MGI Symbol;Acc:MGI:1861630]
ENSMUSG00000026466	789.726	995.392	-0.332835	0.000112391	0.0131565	Tor1aip1	1	156004599	156036480	-	5406	protein_coding	torsin A interacting protein 1 [Source:MGI Symbol;Acc:MGI:3582693]
ENSMUSG00000026020	5702.51	6675.41	-0.227293	0.000117353	0.0136209	Nop58	1	59684971	59719044	+	10758	protein_coding	NOP58 ribonucleoprotein [Source:MGI Symbol;Acc:MGI:1933184]
ENSMUSG00000027499	572.387	770.935	-0.42916	0.000120992	0.0139253	Pkia	3	7366669	7445366	+	3721	protein_coding	protein kinase inhibitor, alpha [Source:MGI Symbol;Acc:MGI:104747]
ENSMUSG00000002985	1314.61	926.624	0.504673	0.000122525	0.0139841	Apoe	7	19696109	19699188	-	2138	protein_coding	apolipoprotein E [Source:MGI Symbol;Acc:MGI:88057]
ENSMUSG00000078636	2710	2157.59	0.328487	0.000132465	0.0149451	Gm7336	7	51746647	51747878	+	1232	processed_pseudogene	predicted gene 7336 [Source:MGI Symbol;Acc:MGI:3644851]
ENSMUSG00000078429	6230.26	5587.43	0.157201	0.000133296	0.0149451	Ctdsp2	10	126978717	126999975	+	5524	protein_coding	CTD (carboxy-terminal domain, RNA polymerase II, polypeptide A) small phosphatase 2 [Source:MGI Symbol;Acc:MGI:1098748]
ENSMUSG00000044715	454.656	566.346	-0.315212	0.000134218	0.0149451	Gskip	12	105684829	105703023	+	4309	protein_coding	GSK3B interacting protein [Source:MGI Symbol;Acc:MGI:1914037]
ENSMUSG00000050503	104.709	184.477	-0.813802	0.000137831	0.015099	Fbxl22	9	66508459	66514593	-	3935	protein_coding	F-box and leucine-rich repeat protein 22 [Source:MGI Symbol;Acc:MGI:1921415]
ENSMUSG00000059714	582.349	463.924	0.327346	0.000138215	0.015099	Flot1	17	35823230	35832791	+	2893	protein_coding	flotillin 1 [Source:MGI Symbol;Acc:MGI:1100500]
ENSMUSG00000025885	247.541	325.096	-0.393078	0.000138907	0.015099	Myo5b	18	74440936	74771493	+	9766	protein_coding	myosin VB [Source:MGI Symbol;Acc:MGI:106598]
ENSMUSG00000027177	1946.85	2362.61	-0.278431	0.000140478	0.0151495	Hipk3	2	104426481	104494446	-	7987	protein_coding	homeodomain interacting protein kinase 3 [Source:MGI Symbol;Acc:MGI:1314882]
ENSMUSG00000089762	1178.48	1002.1	0.234212	0.000144786	0.0154922	Ier5l	2	30471537	30474219	-	2683	protein_coding	immediate early response 5-like [Source:MGI Symbol;Acc:MGI:1919750]
ENSMUSG00000066705	2260.81	1919.26	0.235765	0.000147714	0.0156828	Fxyd6	9	45370185	45396159	+	4107	protein_coding	FXYD domain-containing ion transport regulator 6 [Source:MGI Symbol;Acc:MGI:1890226]
ENSMUSG00000049112	11.952	25.7323	-1.12066	0.000150107	1	Oxtr	6	112473683	112489943	-	4790	protein_coding	oxytocin receptor [Source:MGI Symbol;Acc:MGI:109147]
ENSMUSG00000006494	5224.52	2781.43	0.909496	0.000154841	0.0163131	Pdk1	2	71873224	71903858	+	7779	protein_coding	pyruvate dehydrogenase kinase, isoenzyme 1 [Source:MGI Symbol;Acc:MGI:1926119]
ENSMUSG00000022440	304.774	233.454	0.380724	0.000157095	0.0163953	C1qtnf6	15	78523346	78531416	-	2702	protein_coding	C1q and tumor necrosis factor related protein 6 [Source:MGI Symbol;Acc:MGI:1919959]
ENSMUSG00000031965	726.967	1080.78	-0.572031	0.00015824	0.0163953	Tbx20	9	24718138	24774303	-	11997	protein_coding	T-box 20 [Source:MGI Symbol;Acc:MGI:1888496]
ENSMUSG00000023939	486.473	367.283	0.406647	0.000159213	0.0163953	Mrpl14	17	45686322	45698495	+	949	protein_coding	mitochondrial ribosomal protein L14 [Source:MGI Symbol;Acc:MGI:1333864]
ENSMUSG00000027313	102.297	11.5475	3.1486	0.000161416	0.0164506	Chac1	2	119351229	119354381	+	1637	protein_coding	ChaC, cation transport regulator 1 [Source:MGI Symbol;Acc:MGI:1916315]
ENSMUSG00000038550	263.48	85.6972	1.62078	0.000163436	0.0164506	Ciart	3	95878503	95882251	-	2261	protein_coding	circadian associated repressor of transcription [Source:MGI Symbol;Acc:MGI:2684975]
ENSMUSG00000023175	10576.3	7740.7	0.450286	0.000164078	0.0164506	Bsg	10	79704491	79711969	+	1814	protein_coding	basigin [Source:MGI Symbol;Acc:MGI:88208]
ENSMUSG00000078566	4086.5	1322.8	1.62727	0.000164554	0.0164506	Bnip3	7	138890836	138909519	-	2265	protein_coding	BCL2/adenovirus E1B interacting protein 3 [Source:MGI Symbol;Acc:MGI:109326]
ENSMUSG00000043964	318.133	211.971	0.585389	0.000166866	0.0165609	Orai3	7	127769815	127775150	+	2141	protein_coding	ORAI calcium release-activated calcium modulator 3 [Source:MGI Symbol;Acc:MGI:3039586]
ENSMUSG00000096917	87.8559	45.1478	0.955193	0.000168414	0.0165943	2500002B13Rik	8	57488054	57508877	+	2712	processed_transcript	RIKEN cDNA 2500002B13 gene [Source:MGI Symbol;Acc:MGI:1925603]
ENSMUSG00000067279	382.866	112.78	1.763	0.000170103	0.0166409	Ppp1r3c	19	36731737	36736653	-	2719	protein_coding	protein phosphatase 1, regulatory subunit 3C [Source:MGI Symbol;Acc:MGI:1858229]
ENSMUSG00000089812	1.42686	9.04153	-2.62465	0.000177394	1	Gm15867	1	192854923	192856246	+	388	antisense	predicted gene 15867 [Source:MGI Symbol;Acc:MGI:3801862]
ENSMUSG00000035697	599.869	447.181	0.423535	0.000185911	0.0180584	Arhgap45	10	80016653	80031472	+	4478	protein_coding	Rho GTPase activating protein 45 [Source:MGI Symbol;Acc:MGI:1917969]
ENSMUSG00000041515	83.4085	49.9166	0.733283	0.000189617	0.0182776	Irf8	8	120736358	120756694	+	7055	protein_coding	interferon regulatory factor 8 [Source:MGI Symbol;Acc:MGI:96395]
ENSMUSG00000030731	67.145	32.873	1.0197	0.000190836	0.0182776	Syt3	7	44384102	44400187	+	3118	protein_coding	synaptotagmin III [Source:MGI Symbol;Acc:MGI:99665]
ENSMUSG00000036820	493.989	387.086	0.350703	0.000197698	0.0188033	Amdhd2	17	24155833	24163766	-	2728	protein_coding	amidohydrolase domain containing 2 [Source:MGI Symbol;Acc:MGI:2443978]
ENSMUSG00000021109	4289.56	5084.1	-0.24513	0.000199635	0.0188531	Hif1a	12	73901375	73947530	+	5896	protein_coding	hypoxia inducible factor 1, alpha subunit [Source:MGI Symbol;Acc:MGI:106918]
ENSMUSG00000071714	65.3684	36.7819	0.837252	0.000200975	0.0188531	Csf2rb2	15	78282507	78305721	-	4740	protein_coding	colony stimulating factor 2 receptor, beta 2, low-affinity (granulocyte-macrophage) [Source:MGI Symbol;Acc:MGI:1339760]
ENSMUSG00000008668	17250.4	14996.6	0.202047	0.000208848	0.0193462	Rps18	17	33951999	33956001	-	2491	protein_coding	ribosomal protein S18 [Source:MGI Symbol;Acc:MGI:98146]
ENSMUSG00000037010	435.687	298.622	0.546003	0.000209836	0.0193462	Apln	X	48025146	48034853	-	3149	protein_coding	apelin [Source:MGI Symbol;Acc:MGI:1353624]
ENSMUSG00000026791	260.725	157.739	0.724164	0.000211647	0.0193462	Slc2a8	2	32972990	32982083	-	3209	protein_coding	solute carrier family 2, (facilitated glucose transporter), member 8 [Source:MGI Symbol;Acc:MGI:1860103]
ENSMUSG00000031490	1789.43	1303.98	0.456694	0.000212274	0.0193462	Eif4ebp1	8	27260329	27276674	+	2196	protein_coding	eukaryotic translation initiation factor 4E binding protein 1 [Source:MGI Symbol;Acc:MGI:103267]
ENSMUSG00000045176	140.078	94.6338	0.568985	0.000214678	0.0193462	Borcs6	11	69059717	69061578	+	1862	protein_coding	BLOC-1 related complex subunit 6 [Source:MGI Symbol;Acc:MGI:1919173]
ENSMUSG00000014813	311.514	89.9158	1.79269	0.000214706	0.0193462	Stc1	14	69029238	69041804	+	4197	protein_coding	stanniocalcin 1 [Source:MGI Symbol;Acc:MGI:109131]
ENSMUSG00000027999	530.224	399.213	0.409084	0.000219829	0.0196231	Pla2g12a	3	129878606	129895825	+	3682	protein_coding	phospholipase A2, group XIIA [Source:MGI Symbol;Acc:MGI:1913600]
ENSMUSG00000040234	895.894	675.631	0.406446	0.000220645	0.0196231	Tm7sf3	6	146602352	146642824	-	3438	protein_coding	transmembrane 7 superfamily member 3 [Source:MGI Symbol;Acc:MGI:1914873]
ENSMUSG00000017754	387.217	293.925	0.395964	0.00022616	0.0199838	Pltp	2	164839518	164857711	-	2562	protein_coding	phospholipid transfer protein [Source:MGI Symbol;Acc:MGI:103151]
ENSMUSG00000040033	227.794	154.33	0.55884	0.000228037	0.0200205	Stat2	10	128270559	128292849	+	5926	protein_coding	signal transducer and activator of transcription 2 [Source:MGI Symbol;Acc:MGI:103039]
ENSMUSG00000075511	85.3408	47.9316	0.829986	0.000239148	0.0208623	1700001L05Rik	15	83353847	83367282	-	6112	lincRNA	RIKEN cDNA 1700001L05 gene [Source:MGI Symbol;Acc:MGI:1916541]
ENSMUSG00000042826	48.2525	20.0027	1.27814	0.000242437	0.0209775	Fgf11	11	69796068	69801857	-	3044	protein_coding	fibroblast growth factor 11 [Source:MGI Symbol;Acc:MGI:109167]
ENSMUSG00000024975	1239.96	928.795	0.416083	0.000243533	0.0209775	Pdcd4	19	53892231	53929861	+	2556	protein_coding	programmed cell death 4 [Source:MGI Symbol;Acc:MGI:107490]
ENSMUSG00000029817	3214.96	3848.06	-0.259188	0.000248746	0.021239	Tra2a	6	49243924	49264033	-	6945	protein_coding	transformer 2 alpha [Source:MGI Symbol;Acc:MGI:1933972]
ENSMUSG00000028525	386.42	199.773	0.951389	0.00024967	0.021239	Pde4b	4	102087543	102607259	+	10560	protein_coding	phosphodiesterase 4B, cAMP specific [Source:MGI Symbol;Acc:MGI:99557]
ENSMUSG00000009876	254.739	98.654	1.36842	0.00026718	0.0225882	Cox4i2	2	152754173	152765037	+	788	protein_coding	cytochrome c oxidase subunit 4I2 [Source:MGI Symbol;Acc:MGI:2135755]
ENSMUSG00000069844	627.66	745.616	-0.247501	0.000276859	0.0232418	Sco1	11	67052670	67067070	+	3925	protein_coding	SCO1 cytochrome c oxidase assembly protein [Source:MGI Symbol;Acc:MGI:106362]
ENSMUSG00000036501	335.284	478.893	-0.513978	0.000278304	0.0232418	Fam13b	18	34442352	34506823	-	3343	protein_coding	family with sequence similarity 13, member B [Source:MGI Symbol;Acc:MGI:2447834]
ENSMUSG00000040146	125.163	80.3694	0.637455	0.000286189	0.0237554	Rgl3	9	21968711	21989446	-	3924	protein_coding	ral guanine nucleotide dissociation stimulator-like 3 [Source:MGI Symbol;Acc:MGI:1918996]
ENSMUSG00000081559	32.841	66.048	-1.01061	0.00029081	0.0239086	Gm12411	4	45550017	45550499	+	483	processed_pseudogene	predicted gene 12411 [Source:MGI Symbol;Acc:MGI:3649918]
ENSMUSG00000071531	42.2525	20.9483	1.0126	0.000291525	0.0239086	Gprin2	14	34185688	34201653	-	10516	protein_coding	G protein regulated inducer of neurite outgrowth 2 [Source:MGI Symbol;Acc:MGI:2444560]
ENSMUSG00000031987	4436.11	2369.34	0.904819	0.000298614	0.024295	Egln1	8	124908587	124949324	-	3594	protein_coding	egl-9 family hypoxia-inducible factor 1 [Source:MGI Symbol;Acc:MGI:1932286]
ENSMUSG00000002083	266.7	186.39	0.520111	0.000299785	0.024295	Bbc3	7	16308393	16318205	+	2124	protein_coding	BCL2 binding component 3 [Source:MGI Symbol;Acc:MGI:2181667]
ENSMUSG00000028261	777.021	1003.47	-0.368733	0.000305589	0.0246196	Ndufaf4	4	24898083	24905001	+	3902	protein_coding	NADH:ubiquinone oxidoreductase complex assembly factor 4 [Source:MGI Symbol;Acc:MGI:1915743]
ENSMUSG00000031838	263.775	166.597	0.661933	0.000311261	0.02493	Ifi30	8	70762774	70766663	-	981	processed_transcript	interferon gamma inducible protein 30 [Source:MGI Symbol;Acc:MGI:2137648]
ENSMUSG00000005374	1448.98	882.841	0.714931	0.00031339	0.0249546	Tbl2	5	135149657	135165760	+	7855	protein_coding	transducin (beta)-like 2 [Source:MGI Symbol;Acc:MGI:1351652]
ENSMUSG00000038722	1509.47	1802.48	-0.256556	0.000318233	0.0251646	Bud31	5	145140362	145148078	+	1609	protein_coding	BUD31 homolog [Source:MGI Symbol;Acc:MGI:2141291]
ENSMUSG00000027890	194.677	150.018	0.37463	0.000319702	0.0251646	Gstm4	3	108040408	108044894	-	1707	protein_coding	glutathione S-transferase, mu 4 [Source:MGI Symbol;Acc:MGI:95862]
ENSMUSG00000065947	29.5218	50.3155	-0.786121	0.000325821	0.0254997	mt-Nd4l	MT	9877	10173	+	297	protein_coding	mitochondrially encoded NADH dehydrogenase 4L [Source:MGI Symbol;Acc:MGI:102497]
ENSMUSG00000031066	1855.17	1392.6	0.413409	0.00032993	0.0256746	Usp11	X	20703906	20720539	+	4732	protein_coding	ubiquitin specific peptidase 11 [Source:MGI Symbol;Acc:MGI:2384312]
ENSMUSG00000033021	583.277	460.191	0.341396	0.000336875	0.025876	Gmppa	1	75435930	75443179	+	2395	protein_coding	GDP-mannose pyrophosphorylase A [Source:MGI Symbol;Acc:MGI:1916330]
ENSMUSG00000029119	420.325	326.537	0.36267	0.000337785	0.025876	Man2b2	5	36806921	36830653	-	3528	protein_coding	mannosidase 2, alpha B2 [Source:MGI Symbol;Acc:MGI:1195262]
ENSMUSG00000040811	409.432	270.081	0.600368	0.000338187	0.025876	Eml2	7	19176421	19206482	+	3529	protein_coding	echinoderm microtubule associated protein like 2 [Source:MGI Symbol;Acc:MGI:1919455]
ENSMUSG00000031503	4592.9	3793.49	0.275975	0.000343342	0.0261245	Col4a2	8	11312805	11449287	+	6619	protein_coding	collagen, type IV, alpha 2 [Source:MGI Symbol;Acc:MGI:88455]
ENSMUSG00000052707	2421.88	3074.54	-0.344066	0.000345345	0.0261317	Tnrc6a	7	123123885	123195296	+	12706	protein_coding	trinucleotide repeat containing 6a [Source:MGI Symbol;Acc:MGI:2385292]
ENSMUSG00000043004	1650.19	1214.99	0.441298	0.000348657	0.0262374	Gng2	14	19872559	19977627	-	4390	protein_coding	guanine nucleotide binding protein (G protein), gamma 2 [Source:MGI Symbol;Acc:MGI:102705]
ENSMUSG00000019734	60.0351	31.4591	0.925694	0.000351593	0.0263137	Tmc4	7	3665790	3677553	-	4280	protein_coding	transmembrane channel-like gene family 4 [Source:MGI Symbol;Acc:MGI:2669035]
ENSMUSG00000042622	313.468	194.915	0.686752	0.000362319	0.0269691	Maff	15	79346621	79359076	+	2594	protein_coding	v-maf musculoaponeurotic fibrosarcoma oncogene family, protein F (avian) [Source:MGI Symbol;Acc:MGI:96910]
ENSMUSG00000070705	223.43	169.933	0.395375	0.000372996	0.0276138	Eid2b	7	28277739	28279489	+	1751	protein_coding	EP300 interacting inhibitor of differentiation 2B [Source:MGI Symbol;Acc:MGI:1924095]
ENSMUSG00000000278	1560.96	1123.36	0.474134	0.000379865	0.0278498	Scpep1	11	88924020	88955465	-	2097	protein_coding	serine carboxypeptidase 1 [Source:MGI Symbol;Acc:MGI:1921867]
ENSMUSG00000029455	1850.4	1472.23	0.329597	0.00038025	0.0278498	Aldh2	5	121566027	121593824	-	5126	protein_coding	aldehyde dehydrogenase 2, mitochondrial [Source:MGI Symbol;Acc:MGI:99600]
ENSMUSG00000046058	903.066	767.395	0.233858	0.000390283	0.0282601	Eid2	7	28267881	28269272	+	1392	protein_coding	EP300 interacting inhibitor of differentiation 2 [Source:MGI Symbol;Acc:MGI:2681174]
ENSMUSG00000021069	723.479	420.26	0.78394	0.000392627	0.0282601	Pygl	12	70190811	70231488	-	6895	protein_coding	liver glycogen phosphorylase [Source:MGI Symbol;Acc:MGI:97829]
ENSMUSG00000022389	616.341	447.611	0.461041	0.00039294	0.0282601	Tef	15	81802421	81826863	+	7867	protein_coding	thyrotroph embryonic factor [Source:MGI Symbol;Acc:MGI:98663]
ENSMUSG00000015377	114.715	73.8906	0.632328	0.000394106	0.0282601	Dennd6b	15	89182213	89196496	-	5896	protein_coding	DENN/MADD domain containing 6B [Source:MGI Symbol;Acc:MGI:1916690]
ENSMUSG00000020362	5133.02	6241.4	-0.282055	0.000400159	0.0285447	Cnot6	11	49671503	49712723	-	6610	protein_coding	CCR4-NOT transcription complex, subunit 6 [Source:MGI Symbol;Acc:MGI:2144529]
ENSMUSG00000027474	36.8574	63.9129	-0.791173	0.000412694	0.0292863	Ccm2l	2	153065955	153081735	+	2407	protein_coding	cerebral cavernous malformation 2-like [Source:MGI Symbol;Acc:MGI:2385159]
ENSMUSG00000030659	194.068	149.199	0.375326	0.000415938	0.0293019	Nucb2	7	116504369	116540584	+	2331	protein_coding	nucleobindin 2 [Source:MGI Symbol;Acc:MGI:1858179]
ENSMUSG00000059920	990.038	1183.31	-0.257827	0.000417192	0.0293019	4930453N24Rik	16	64751751	64771161	-	5948	protein_coding	RIKEN cDNA 4930453N24 gene [Source:MGI Symbol;Acc:MGI:1914859]
ENSMUSG00000060657	1516.21	1795.93	-0.243428	0.000421249	0.0293923	Marf1	16	14109173	14163351	-	10153	protein_coding	meiosis regulator and mRNA stability 1 [Source:MGI Symbol;Acc:MGI:2444505]
ENSMUSG00000024924	861.897	275.6	1.64496	0.000422771	0.0293923	Vldlr	19	27216484	27254231	+	10068	protein_coding	very low density lipoprotein receptor [Source:MGI Symbol;Acc:MGI:98935]
ENSMUSG00000033964	681.359	846.105	-0.311183	0.000430995	0.0298126	Zbtb41	1	139422288	139453005	+	8400	protein_coding	zinc finger and BTB domain containing 41 [Source:MGI Symbol;Acc:MGI:2444487]
ENSMUSG00000019539	2040.26	1526.05	0.418777	0.000436445	0.0300379	Rcn3	7	45082913	45092221	-	1717	protein_coding	reticulocalbin 3, EF-hand calcium binding domain [Source:MGI Symbol;Acc:MGI:1277122]
ENSMUSG00000030805	352.022	275.602	0.353016	0.000441461	0.030162	Stx4a	7	127824294	127849019	+	2364	protein_coding	syntaxin 4A (placental) [Source:MGI Symbol;Acc:MGI:893577]
ENSMUSG00000034917	205.616	134.818	0.607578	0.000442652	0.030162	Tjp3	10	81273207	81291581	-	3714	protein_coding	tight junction protein 3 [Source:MGI Symbol;Acc:MGI:1351650]
ENSMUSG00000062867	5860.77	5232.8	0.163597	0.000451746	0.0305555	Impdh2	9	108560286	108565584	+	3077	protein_coding	inosine monophosphate dehydrogenase 2 [Source:MGI Symbol;Acc:MGI:109367]
ENSMUSG00000037949	576.292	469.54	0.295136	0.000452889	0.0305555	Ano10	9	122175874	122294423	-	5910	protein_coding	anoctamin 10 [Source:MGI Symbol;Acc:MGI:2143103]
ENSMUSG00000000594	352.583	223.091	0.660203	0.000457178	0.0306937	Gm2a	11	55098115	55113029	+	4127	protein_coding	GM2 ganglioside activator protein [Source:MGI Symbol;Acc:MGI:95762]
ENSMUSG00000020303	702.386	255.005	1.46174	0.000465062	0.0310706	Stc2	11	31357307	31370074	-	5175	protein_coding	stanniocalcin 2 [Source:MGI Symbol;Acc:MGI:1316731]
ENSMUSG00000040557	153.38	99.307	0.626619	0.0004703	0.0311316	Mettl27	5	134932368	134942637	+	3347	protein_coding	methyltransferase like 27 [Source:MGI Symbol;Acc:MGI:1933146]
ENSMUSG00000035640	462.75	331.799	0.479275	0.000471822	0.0311316	Cbarp	10	80130451	80140835	-	4996	protein_coding	calcium channel, voltage-dependent, beta subunit associated regulatory protein [Source:MGI Symbol;Acc:MGI:1354170]
ENSMUSG00000025161	7692.33	4125.68	0.898795	0.000473603	0.0311316	Slc16a3	11	120948480	120960868	+	5318	protein_coding	solute carrier family 16 (monocarboxylic acid transporters), member 3 [Source:MGI Symbol;Acc:MGI:1933438]
ENSMUSG00000049939	120.822	186.574	-0.624266	0.000475066	0.0311316	Lrrc4	6	28661831	28831747	-	3996	protein_coding	leucine rich repeat containing 4 [Source:MGI Symbol;Acc:MGI:2182081]
ENSMUSG00000021913	654.485	503.691	0.377391	0.000478868	0.0312313	Ogdhl	14	32322019	32348151	+	4148	protein_coding	oxoglutarate dehydrogenase-like [Source:MGI Symbol;Acc:MGI:3616088]
ENSMUSG00000038387	312.036	216.342	0.529073	0.000484512	0.0314497	Rras	7	45017961	45021647	+	1121	protein_coding	related RAS viral (r-ras) oncogene [Source:MGI Symbol;Acc:MGI:98179]
ENSMUSG00000025232	832.269	643.442	0.371161	0.000487087	0.0314677	Hexa	9	59539540	59565109	+	1996	protein_coding	hexosaminidase A [Source:MGI Symbol;Acc:MGI:96073]
ENSMUSG00000017677	1223.16	1744.53	-0.512079	0.000502741	0.0322108	Wsb1	11	79239372	79254671	-	3987	protein_coding	WD repeat and SOCS box-containing 1 [Source:MGI Symbol;Acc:MGI:1926139]
ENSMUSG00000037563	14094.9	12263.7	0.200772	0.000503293	0.0322108	Rps16	7	28350652	28353155	+	1266	protein_coding	ribosomal protein S16 [Source:MGI Symbol;Acc:MGI:98118]
ENSMUSG00000033429	176.058	129.692	0.440174	0.00051159	0.0325867	Mcee	7	64392607	64412125	+	956	protein_coding	methylmalonyl CoA epimerase [Source:MGI Symbol;Acc:MGI:1920974]
ENSMUSG00000051435	22.0879	7.99754	1.45396	0.000513624	1	Fhad1	4	141890438	142015082	-	6141	protein_coding	forkhead-associated (FHA) phosphopeptide binding domain 1 [Source:MGI Symbol;Acc:MGI:1920323]
ENSMUSG00000032596	95.4182	58.9326	0.692651	0.000514907	0.0325867	Uba7	9	107975505	107984060	+	6692	protein_coding	ubiquitin-like modifier activating enzyme 7 [Source:MGI Symbol;Acc:MGI:1349462]
ENSMUSG00000038023	870.585	1090.83	-0.325197	0.00051925	0.0325867	Atp6v0a2	5	124628576	124724455	+	6726	protein_coding	ATPase, H+ transporting, lysosomal V0 subunit A2 [Source:MGI Symbol;Acc:MGI:104855]
ENSMUSG00000078302	1396.92	1189.86	0.231049	0.000521263	0.0325867	Foxd1	13	98354242	98359305	+	5064	protein_coding	forkhead box D1 [Source:MGI Symbol;Acc:MGI:1347463]
ENSMUSG00000024248	2479.26	2150.36	0.205617	0.000523418	0.0325867	Cox7a2l	17	83501919	83514333	-	1147	protein_coding	cytochrome c oxidase subunit 7A2 like [Source:MGI Symbol;Acc:MGI:106015]
ENSMUSG00000051067	73.0764	38.0398	0.935814	0.000523443	0.0325867	Lingo3	10	80832801	80844039	-	3559	protein_coding	leucine rich repeat and Ig domain containing 3 [Source:MGI Symbol;Acc:MGI:3609246]
ENSMUSG00000032740	1393.89	1669.68	-0.260691	0.00053108	0.032749	Ccdc88a	11	29373658	29510808	+	10891	protein_coding	coiled coil domain containing 88A [Source:MGI Symbol;Acc:MGI:1925177]
ENSMUSG00000045690	1150.97	953.958	0.2721	0.000532999	0.032749	Wdr89	12	75630596	75669537	-	3192	protein_coding	WD repeat domain 89 [Source:MGI Symbol;Acc:MGI:1919588]
ENSMUSG00000023942	655.565	550.474	0.250495	0.000533223	0.032749	Slc29a1	17	45585200	45599606	-	4008	protein_coding	solute carrier family 29 (nucleoside transporters), member 1 [Source:MGI Symbol;Acc:MGI:1927073]
ENSMUSG00000035165	100.729	33.0137	1.60854	0.000546367	0.0334064	Kcne3	7	100176502	100184869	+	1779	protein_coding	potassium voltage-gated channel, Isk-related subfamily, gene 3 [Source:MGI Symbol;Acc:MGI:1891124]
ENSMUSG00000006731	126.32	82.0118	0.626068	0.000557284	0.0337596	B4galnt1	10	127165225	127172330	+	3454	protein_coding	beta-1,4-N-acetyl-galactosaminyl transferase 1 [Source:MGI Symbol;Acc:MGI:1342057]
ENSMUSG00000010362	233.905	184.008	0.346981	0.000562136	0.0337596	Rdm1	11	101627195	101636100	+	1575	protein_coding	RAD52 motif 1 [Source:MGI Symbol;Acc:MGI:1913849]
ENSMUSG00000022051	6694.59	4357.7	0.619426	0.000564257	0.0337596	Bnip3l	14	66985239	67008877	-	3859	protein_coding	BCL2/adenovirus E1B interacting protein 3-like [Source:MGI Symbol;Acc:MGI:1332659]
ENSMUSG00000038644	3450.02	2989.8	0.206543	0.00056628	0.0337596	Pold1	7	44532746	44548849	-	4859	protein_coding	polymerase (DNA directed), delta 1, catalytic subunit [Source:MGI Symbol;Acc:MGI:97741]
ENSMUSG00000036902	415.597	622.682	-0.583258	0.000566576	0.0337596	Neto2	8	85636588	85700924	-	6129	protein_coding	neuropilin (NRP) and tolloid (TLL)-like 2 [Source:MGI Symbol;Acc:MGI:1921763]
ENSMUSG00000026784	267.932	354.251	-0.404442	0.000569189	0.0337596	Pdss1	2	22895522	22940266	+	4248	protein_coding	prenyl (solanesyl) diphosphate synthase, subunit 1 [Source:MGI Symbol;Acc:MGI:1889278]
ENSMUSG00000029524	35.7418	18.5245	0.954402	0.000569397	0.0337596	Sirt4	5	115478010	115484725	-	2398	protein_coding	sirtuin 4 [Source:MGI Symbol;Acc:MGI:1922637]
ENSMUSG00000032839	111.006	77.2116	0.52497	0.000572705	0.0337991	Trpc1	9	95705082	95750375	-	8030	protein_coding	transient receptor potential cation channel, subfamily C, member 1 [Source:MGI Symbol;Acc:MGI:109528]
ENSMUSG00000028944	794.406	967.491	-0.28456	0.000575477	0.0337991	Prkag2	5	24862744	25100642	-	6480	protein_coding	protein kinase, AMP-activated, gamma 2 non-catalytic subunit [Source:MGI Symbol;Acc:MGI:1336153]
ENSMUSG00000031951	517.971	405.938	0.350499	0.000577466	0.0337991	Tmem231	8	111912011	111933881	-	5372	protein_coding	transmembrane protein 231 [Source:MGI Symbol;Acc:MGI:2685024]
ENSMUSG00000033065	1339.73	1141.75	0.231048	0.000588128	0.0342459	Pfkm	15	98092589	98132451	+	3340	protein_coding	phosphofructokinase, muscle [Source:MGI Symbol;Acc:MGI:97548]
ENSMUSG00000024164	15.5723	3.82272	2.00674	0.000589189	1	C3	17	57203970	57228136	-	5143	protein_coding	complement component 3 [Source:MGI Symbol;Acc:MGI:88227]
ENSMUSG00000034083	509.765	624.368	-0.292996	0.000590102	0.0342459	Ccdc174	6	91878053	91899843	+	9188	protein_coding	coiled-coil domain containing 174 [Source:MGI Symbol;Acc:MGI:2444652]
ENSMUSG00000025189	49.1651	28.0397	0.805091	0.000593355	0.0342894	Cnnm1	19	43440436	43497210	+	5717	protein_coding	cyclin M1 [Source:MGI Symbol;Acc:MGI:1891366]
ENSMUSG00000041360	3531.26	4020.12	-0.18715	0.000598754	0.0343115	Pum3	19	27388702	27429820	-	3462	protein_coding	pumilio RNA-binding family member 3 [Source:MGI Symbol;Acc:MGI:106253]
ENSMUSG00000024962	1444.72	1153.98	0.323484	0.000600516	0.0343115	Vegfb	19	6982473	6987651	-	1605	protein_coding	vascular endothelial growth factor B [Source:MGI Symbol;Acc:MGI:106199]
ENSMUSG00000023951	1108.42	687.109	0.689979	0.000601253	0.0343115	Vegfa	17	46016993	46032369	-	4285	protein_coding	vascular endothelial growth factor A [Source:MGI Symbol;Acc:MGI:103178]
ENSMUSG00000031959	596.944	466.121	0.357739	0.000609126	0.0346027	Wdr59	8	111448797	111522092	-	8859	protein_coding	WD repeat domain 59 [Source:MGI Symbol;Acc:MGI:2442115]
ENSMUSG00000032459	866.048	1023.3	-0.241073	0.000615806	0.0346027	Mrps22	9	98588730	98601660	-	3991	protein_coding	mitochondrial ribosomal protein S22 [Source:MGI Symbol;Acc:MGI:1928137]
ENSMUSG00000014786	147.678	98.1477	0.589239	0.00061747	0.0346027	Slc9a5	8	105348843	105369881	+	5240	protein_coding	solute carrier family 9 (sodium/hydrogen exchanger), member 5 [Source:MGI Symbol;Acc:MGI:2685542]
ENSMUSG00000037706	2771.74	2322.36	0.255076	0.000620109	0.0346027	Cd81	7	143052739	143067934	+	2879	protein_coding	CD81 antigen [Source:MGI Symbol;Acc:MGI:1096398]
ENSMUSG00000035266	288.222	360.466	-0.323412	0.000620228	0.0346027	Helq	5	100762145	100798598	-	5069	protein_coding	helicase, POLQ-like [Source:MGI Symbol;Acc:MGI:2176740]
ENSMUSG00000031657	2019.75	2425.29	-0.26426	0.000621514	0.0346027	Heatr3	8	88137855	88172027	+	4497	protein_coding	HEAT repeat containing 3 [Source:MGI Symbol;Acc:MGI:2444491]
ENSMUSG00000027434	80.3211	47.8451	0.73922	0.000624402	0.0346227	Nkx2-2	2	147177546	147194243	-	2875	protein_coding	NK2 homeobox 2 [Source:MGI Symbol;Acc:MGI:97347]
ENSMUSG00000038007	451.453	355.913	0.342019	0.000627659	0.0346629	Acer2	4	86874396	86934822	+	7159	protein_coding	alkaline ceramidase 2 [Source:MGI Symbol;Acc:MGI:1920932]
ENSMUSG00000032936	272.129	203.195	0.424099	0.000636645	0.035018	Camkv	9	107935674	107949691	+	3763	protein_coding	CaM kinase-like vesicle-associated [Source:MGI Symbol;Acc:MGI:2384296]
ENSMUSG00000064345	15362.1	20648.4	-0.426657	0.000640658	0.035058	mt-Nd2	MT	3914	4951	+	1038	protein_coding	mitochondrially encoded NADH dehydrogenase 2 [Source:MGI Symbol;Acc:MGI:102500]
ENSMUSG00000042675	238.177	151.655	0.651209	0.000645107	0.035058	Ypel3	7	126776955	126780514	+	1848	protein_coding	yippee like 3 [Source:MGI Symbol;Acc:MGI:1913340]
ENSMUSG00000026768	434.376	350.981	0.306003	0.000646657	0.035058	Itga8	2	12106632	12301922	-	7368	protein_coding	integrin alpha 8 [Source:MGI Symbol;Acc:MGI:109442]
ENSMUSG00000021127	2997.44	2483.43	0.271614	0.000649066	0.035058	Zfp36l1	12	80107754	80113013	-	2990	protein_coding	zinc finger protein 36, C3H type-like 1 [Source:MGI Symbol;Acc:MGI:107946]
ENSMUSG00000055210	624.084	502.17	0.311757	0.000650171	0.035058	Foxd2	4	114906282	114908873	-	2592	protein_coding	forkhead box D2 [Source:MGI Symbol;Acc:MGI:1347471]
ENSMUSG00000024960	1471.36	1171.45	0.328503	0.000655562	0.0352073	Plcb3	19	6953714	6969759	-	4201	protein_coding	phospholipase C, beta 3 [Source:MGI Symbol;Acc:MGI:104778]
ENSMUSG00000032291	9229.97	7872.54	0.229516	0.000658081	0.0352073	Crabp1	9	54764748	54773110	+	802	protein_coding	cellular retinoic acid binding protein I [Source:MGI Symbol;Acc:MGI:88490]
ENSMUSG00000039199	177.957	123.046	0.529793	0.000676888	0.0358684	Zdhhc1	8	105472423	105496902	-	4219	protein_coding	zinc finger, DHHC domain containing 1 [Source:MGI Symbol;Acc:MGI:1918046]
ENSMUSG00000030256	149.63	45.5618	1.71516	0.000677497	0.0358684	Bhlhe41	6	145858243	145865558	-	6720	protein_coding	basic helix-loop-helix family, member e41 [Source:MGI Symbol;Acc:MGI:1930704]
ENSMUSG00000024287	1720.63	2116.04	-0.298645	0.000678294	0.0358684	Thoc1	18	9958180	9995484	+	3855	protein_coding	THO complex 1 [Source:MGI Symbol;Acc:MGI:1919668]
ENSMUSG00000028560	4455.52	5011.11	-0.169512	0.000685878	0.0360619	Usp1	4	98923810	98935543	+	3733	protein_coding	ubiquitin specific peptidase 1 [Source:MGI Symbol;Acc:MGI:2385198]
ENSMUSG00000028414	832.905	1016.08	-0.286015	0.00068722	0.0360619	Fktn	4	53713998	53777890	+	8426	protein_coding	fukutin [Source:MGI Symbol;Acc:MGI:2179507]
ENSMUSG00000027531	1453.24	1702.93	-0.228367	0.000695892	0.0362611	Impa1	3	10311956	10331439	-	5437	protein_coding	inositol (myo)-1(or 4)-monophosphatase 1 [Source:MGI Symbol;Acc:MGI:1933158]
ENSMUSG00000020898	2104.54	1794.51	0.229347	0.000697351	0.0362611	Ctc1	11	69015911	69036473	+	6797	protein_coding	CTS telomere maintenance complex component 1 [Source:MGI Symbol;Acc:MGI:1916214]
ENSMUSG00000038242	83.3688	36.621	1.18992	0.000702095	0.0362611	Aox4	1	58210397	58268597	+	8416	protein_coding	aldehyde oxidase 4 [Source:MGI Symbol;Acc:MGI:1919122]
ENSMUSG00000004328	446.445	298.691	0.580895	0.000704093	0.0362611	Hif3a	7	17031507	17062427	-	6710	protein_coding	hypoxia inducible factor 3, alpha subunit [Source:MGI Symbol;Acc:MGI:1859778]
ENSMUSG00000006740	5650.37	6655.73	-0.236225	0.000706231	0.0362611	Kif5b	18	6201002	6242174	-	7395	protein_coding	kinesin family member 5B [Source:MGI Symbol;Acc:MGI:1098268]
ENSMUSG00000033379	620.544	494.525	0.329393	0.000706901	0.0362611	Atp6v0b	4	117884326	117887333	-	2051	protein_coding	ATPase, H+ transporting, lysosomal V0 subunit B [Source:MGI Symbol;Acc:MGI:1890510]
ENSMUSG00000087700	20.4594	5.06388	2.03097	0.000724069	1	Gm15283	12	73843039	73949814	-	2353	antisense	predicted gene 15283 [Source:MGI Symbol;Acc:MGI:3705161]
ENSMUSG00000096617	510.801	403.649	0.338113	0.000724159	0.0370078	Gm5559	5	95861714	95862715	+	1002	processed_pseudogene	predicted gene 5559 [Source:MGI Symbol;Acc:MGI:3779498]
ENSMUSG00000056268	305.063	387.419	-0.34158	0.000730141	0.0370332	Dennd1b	1	138963435	139178960	+	19408	protein_coding	DENN/MADD domain containing 1B [Source:MGI Symbol;Acc:MGI:2447812]
ENSMUSG00000022864	639.662	822.895	-0.362653	0.000731977	0.0370332	D16Ertd472e	16	78540338	78576708	-	6548	protein_coding	DNA segment, Chr 16, ERATO Doi 472, expressed [Source:MGI Symbol;Acc:MGI:1196400]
ENSMUSG00000020116	1851.47	2244.99	-0.277668	0.000735034	0.0370332	Pno1	11	17203198	17211568	-	1717	protein_coding	partner of NOB1 homolog [Source:MGI Symbol;Acc:MGI:1913499]
ENSMUSG00000054978	58.7912	31.2552	0.907329	0.000735868	0.0370332	Kbtbd13	9	65388684	65391652	-	2969	protein_coding	kelch repeat and BTB (POZ) domain containing 13 [Source:MGI Symbol;Acc:MGI:1921742]
ENSMUSG00000031508	1189.39	1562.68	-0.393822	0.000740608	0.0370332	Ankrd10	8	11611583	11635757	-	7492	protein_coding	ankyrin repeat domain 10 [Source:MGI Symbol;Acc:MGI:1921840]
ENSMUSG00000004451	1506.37	1279.84	0.234072	0.00074088	0.0370332	Ralb	1	119470305	119504794	-	4930	protein_coding	v-ral simian leukemia viral oncogene B [Source:MGI Symbol;Acc:MGI:1927244]
ENSMUSG00000028756	755.045	578.636	0.383609	0.000748946	0.0373002	Pink1	4	138313409	138326307	-	2673	protein_coding	PTEN induced putative kinase 1 [Source:MGI Symbol;Acc:MGI:1916193]
ENSMUSG00000003865	2460.18	1437	0.775676	0.000757594	0.0375545	Gys1	7	45434844	45456619	+	4789	protein_coding	glycogen synthase 1, muscle [Source:MGI Symbol;Acc:MGI:101805]
ENSMUSG00000042210	393.88	313.114	0.330004	0.000759534	0.0375545	Abhd14a	9	106440051	106447678	-	2111	protein_coding	abhydrolase domain containing 14A [Source:MGI Symbol;Acc:MGI:1915894]
ENSMUSG00000038564	855.582	697.737	0.293442	0.00076247	0.037564	Ift172	5	31253277	31291116	-	6617	protein_coding	intraflagellar transport 172 [Source:MGI Symbol;Acc:MGI:2682064]
ENSMUSG00000017009	560.827	335.609	0.740126	0.000771236	0.0377687	Sdc4	2	164424247	164443887	-	2547	protein_coding	syndecan 4 [Source:MGI Symbol;Acc:MGI:1349164]
ENSMUSG00000020486	75.856	46.0153	0.713622	0.00077214	0.0377687	2023-09-04	11	87568903	87590539	+	3563	protein_coding	septin 4 [Source:MGI Symbol;Acc:MGI:1270156]
ENSMUSG00000000567	1759.2	1365.65	0.364965	0.0007824	0.0381343	Sox9	11	112782224	112787760	+	4135	protein_coding	SRY (sex determining region Y)-box 9 [Source:MGI Symbol;Acc:MGI:98371]
ENSMUSG00000073198	414.022	279.25	0.567861	0.000786226	0.0381849	Bnip3l-ps	12	18216542	18217673	+	1132	transcribed_processed_pseudogene	BCL2/adenovirus E1B interacting protein 3-like, pseudogene [Source:MGI Symbol;Acc:MGI:3642435]
ENSMUSG00000033075	2134.58	2517.2	-0.23768	0.000790473	0.0382555	Senp1	15	98038744	98093744	-	11873	protein_coding	SUMO1/sentrin specific peptidase 1 [Source:MGI Symbol;Acc:MGI:2445054]
ENSMUSG00000066632	142.264	94.8672	0.585202	0.000805375	0.0384023	Pgk1-rs7	12	10898986	10900240	-	1255	processed_pseudogene	phosphoglycerate kinase-1, related sequence-7 [Source:MGI Symbol;Acc:MGI:97562]
ENSMUSG00000038187	355.195	470.634	-0.403679	0.000805731	0.0384023	Btbd10	7	113315626	113369392	-	5801	protein_coding	BTB (POZ) domain containing 10 [Source:MGI Symbol;Acc:MGI:1916065]
ENSMUSG00000037750	791.847	909.116	-0.199074	0.000807068	0.0384023	Fam222b	11	78094660	78156700	+	3490	protein_coding	family with sequence similarity 222, member B [Source:MGI Symbol;Acc:MGI:2384939]
ENSMUSG00000028780	669.631	789.962	-0.238089	0.000809242	0.0384023	Sema3c	5	17574281	17730268	+	7140	protein_coding	sema domain, immunoglobulin domain (Ig), short basic domain, secreted, (semaphorin) 3C [Source:MGI Symbol;Acc:MGI:107557]
ENSMUSG00000040128	1608.76	1155.78	0.476927	0.000809895	0.0384023	Pnrc1	4	33245423	33290163	-	2095	protein_coding	proline-rich nuclear receptor coactivator 1 [Source:MGI Symbol;Acc:MGI:1917838]
ENSMUSG00000022309	366.707	452.146	-0.302282	0.000813795	0.0384023	Angpt1	15	42424723	42676977	-	5205	protein_coding	angiopoietin 1 [Source:MGI Symbol;Acc:MGI:108448]
ENSMUSG00000041491	1182.92	1409.09	-0.252485	0.000814393	0.0384023	Cep78	19	15955774	15984989	-	2548	protein_coding	centrosomal protein 78 [Source:MGI Symbol;Acc:MGI:1924386]
ENSMUSG00000029723	1382.27	1154.05	0.259926	0.000815937	0.0384023	Tsc22d4	5	137745730	137768450	+	7509	protein_coding	TSC22 domain family, member 4 [Source:MGI Symbol;Acc:MGI:1926079]
ENSMUSG00000030872	4672.1	4207.66	0.150947	0.000820727	0.0384955	Gga2	7	121986722	122021222	-	9769	protein_coding	golgi associated, gamma adaptin ear containing, ARF binding protein 2 [Source:MGI Symbol;Acc:MGI:1921355]
ENSMUSG00000018672	274.087	204.944	0.419738	0.000823917	0.0385132	Copz2	11	96849870	96861203	+	2208	protein_coding	coatomer protein complex, subunit zeta 2 [Source:MGI Symbol;Acc:MGI:1929008]
ENSMUSG00000039879	667.555	502.406	0.410397	0.000832442	0.0387793	Heca	10	17868612	17948067	-	6247	protein_coding	hdc homolog, cell cycle regulator [Source:MGI Symbol;Acc:MGI:2685715]
ENSMUSG00000029168	3302.68	2932.22	0.171696	0.000847794	0.0392338	Dpysl5	5	30711564	30799375	+	7376	protein_coding	dihydropyrimidinase-like 5 [Source:MGI Symbol;Acc:MGI:1929772]
ENSMUSG00000042426	1778.77	2218.04	-0.31806	0.000847927	0.0392338	Dhx29	13	112927454	112969432	+	6011	protein_coding	DEAH (Asp-Glu-Ala-His) box polypeptide 29 [Source:MGI Symbol;Acc:MGI:2145374]
ENSMUSG00000025010	1120.95	1457.52	-0.3786	0.000852022	0.0392905	Ccnj	19	40831279	40848572	+	4355	protein_coding	cyclin J [Source:MGI Symbol;Acc:MGI:2443297]
ENSMUSG00000078881	36.7268	2.62031	3.80941	0.000853072	1	Gm14434	2	176473278	176486783	-	2774	protein_coding	predicted gene 14434 [Source:MGI Symbol;Acc:MGI:3702417]
ENSMUSG00000035597	583.578	750.663	-0.363853	0.000862313	0.0395346	Prpf39	12	65036333	65063386	+	11967	protein_coding	pre-mRNA processing factor 39 [Source:MGI Symbol;Acc:MGI:104602]
ENSMUSG00000029169	8598.16	10147	-0.238989	0.000863088	0.0395346	Dhx15	5	52150203	52190514	-	8496	protein_coding	DEAH (Asp-Glu-Ala-His) box polypeptide 15 [Source:MGI Symbol;Acc:MGI:1099786]
ENSMUSG00000020696	278.035	210.545	0.403322	0.000870019	0.0397192	Rffl	11	82802449	82871210	-	5922	protein_coding	ring finger and FYVE like domain containing protein [Source:MGI Symbol;Acc:MGI:1914588]
ENSMUSG00000026956	166.668	99.1019	0.749869	0.00088627	0.0403268	Uap1l1	2	25359889	25365682	-	4071	protein_coding	UDP-N-acteylglucosamine pyrophosphorylase 1-like 1 [Source:MGI Symbol;Acc:MGI:2443318]
ENSMUSG00000005621	1111.31	1290.14	-0.214888	0.000893394	0.0405163	Zfp592	7	80993681	81045164	+	7412	protein_coding	zinc finger protein 592 [Source:MGI Symbol;Acc:MGI:2443541]
ENSMUSG00000038535	972.891	1178.33	-0.276107	0.000899848	0.0406743	Zfp280d	9	72274860	72363777	+	19017	protein_coding	zinc finger protein 280D [Source:MGI Symbol;Acc:MGI:2384583]
ENSMUSG00000026489	43.2849	20.8625	1.05447	0.000905883	0.0407193	Coq8a	1	180165238	180199602	-	5293	protein_coding	coenzyme Q8A [Source:MGI Symbol;Acc:MGI:1914676]
ENSMUSG00000039323	6572.39	4489.09	0.549925	0.00090679	0.0407193	Igfbp2	1	72824503	72852474	+	1847	protein_coding	insulin-like growth factor binding protein 2 [Source:MGI Symbol;Acc:MGI:96437]
ENSMUSG00000025035	1611.07	1277.97	0.334213	0.000917097	0.0409122	Arl3	19	46531109	46573085	-	822	protein_coding	ADP-ribosylation factor-like 3 [Source:MGI Symbol;Acc:MGI:1929699]
ENSMUSG00000029436	290.802	228.383	0.34824	0.000919633	0.0409122	Mmp17	5	129584169	129611099	+	6619	protein_coding	matrix metallopeptidase 17 [Source:MGI Symbol;Acc:MGI:1346076]
ENSMUSG00000027259	286.733	363.88	-0.342986	0.000920046	0.0409122	Adal	2	121140428	121156680	+	5317	protein_coding	adenosine deaminase-like [Source:MGI Symbol;Acc:MGI:1923144]
ENSMUSG00000086866	1.40134	7.8973	-2.51225	0.000928801	1	4930512H18Rik	8	61849006	61922834	+	1611	antisense	RIKEN cDNA 4930512H18 gene [Source:MGI Symbol;Acc:MGI:1922361]
ENSMUSG00000034574	1049.69	1208.97	-0.202814	0.000940836	0.0417013	Daam1	12	71831078	71992333	+	8096	protein_coding	dishevelled associated activator of morphogenesis 1 [Source:MGI Symbol;Acc:MGI:1914596]
ENSMUSG00000033460	870.801	678.857	0.358165	0.000947426	0.0418579	Armcx1	X	134717963	134721917	+	3227	protein_coding	armadillo repeat containing, X-linked 1 [Source:MGI Symbol;Acc:MGI:1925498]
ENSMUSG00000037936	1414.26	1022.84	0.467356	0.000952533	0.0419482	Scarb1	5	125277087	125341094	-	8500	protein_coding	scavenger receptor class B, member 1 [Source:MGI Symbol;Acc:MGI:893578]
ENSMUSG00000079033	15.7692	4.22331	1.89436	0.000957636	1	Mef2b	8	70139711	70167488	+	1404	protein_coding	myocyte enhancer factor 2B [Source:MGI Symbol;Acc:MGI:104526]
ENSMUSG00000020623	1229.14	1028.32	0.25715	0.000959498	0.0421195	Map2k6	11	110399122	110525522	+	3444	protein_coding	mitogen-activated protein kinase kinase 6 [Source:MGI Symbol;Acc:MGI:1346870]
ENSMUSG00000035929	179.568	126.101	0.511463	0.000977995	0.0425105	H2-Q4	17	35379617	35385290	+	2596	protein_coding	histocompatibility 2, Q region locus 4 [Source:MGI Symbol;Acc:MGI:95933]
ENSMUSG00000003363	565.425	439.993	0.360428	0.000980145	0.0425105	Pld3	7	27532000	27553218	-	2924	protein_coding	phospholipase D family, member 3 [Source:MGI Symbol;Acc:MGI:1333782]
ENSMUSG00000021196	866.98	392.211	1.14443	0.000981264	0.0425105	Pfkp	13	6579768	6648777	-	13401	protein_coding	phosphofructokinase, platelet [Source:MGI Symbol;Acc:MGI:1891833]
ENSMUSG00000008690	4626.46	3971.79	0.220138	0.000981443	0.0425105	Ncaph2	15	89355719	89372826	+	4198	protein_coding	non-SMC condensin II complex, subunit H2 [Source:MGI Symbol;Acc:MGI:1289164]
ENSMUSG00000025515	16.5773	2.68997	2.62967	0.000981683	1	Muc2	7	141690340	141754693	+	7127	protein_coding	mucin 2 [Source:MGI Symbol;Acc:MGI:1339364]
ENSMUSG00000017314	1030.49	588.327	0.808759	0.000983925	0.0425105	Mpp2	11	102057015	102088515	-	4807	protein_coding	membrane protein, palmitoylated 2 (MAGUK p55 subfamily member 2) [Source:MGI Symbol;Acc:MGI:1858257]
ENSMUSG00000024759	816.399	937.081	-0.197455	0.000988918	0.0425613	Atl3	19	7494040	7538608	+	6698	protein_coding	atlastin GTPase 3 [Source:MGI Symbol;Acc:MGI:1924270]
ENSMUSG00000048329	9.67188	2.34384	2.03414	0.000989556	1	Mfsd6l	11	68556186	68558245	+	2060	protein_coding	major facilitator superfamily domain containing 6-like [Source:MGI Symbol;Acc:MGI:2384904]
ENSMUSG00000032604	4124.15	3656.89	0.173382	0.00099367	0.0425613	Qars	9	108507706	108515941	+	6572	protein_coding	glutaminyl-tRNA synthetase [Source:MGI Symbol;Acc:MGI:1915851]
ENSMUSG00000022558	611.31	482.852	0.340534	0.000994422	0.0425613	Mroh1	15	76380261	76453038	+	16468	protein_coding	maestro heat-like repeat family member 1 [Source:MGI Symbol;Acc:MGI:2442558]
ENSMUSG00000043421	277.821	204.739	0.439155	0.000999316	0.0426375	Hilpda	6	29272488	29275446	+	1103	protein_coding	hypoxia inducible lipid droplet associated [Source:MGI Symbol;Acc:MGI:1916823]
ENSMUSG00000024968	4888.91	4163.4	0.231565	0.00101117	0.0429728	Rcor2	19	7267325	7275225	+	3135	protein_coding	REST corepressor 2 [Source:MGI Symbol;Acc:MGI:1859854]
ENSMUSG00000020893	721.116	502.138	0.522291	0.00101577	0.0429728	Per1	11	69095217	69109960	+	5631	protein_coding	period circadian clock 1 [Source:MGI Symbol;Acc:MGI:1098283]
ENSMUSG00000042523	227.852	285.065	-0.323211	0.00101776	0.0429728	Dnal1	12	84114366	84147498	+	6938	protein_coding	dynein, axonemal, light chain 1 [Source:MGI Symbol;Acc:MGI:1921462]
ENSMUSG00000001415	2684.01	3314.56	-0.304405	0.00101972	0.0429728	Smg5	3	88336260	88362338	+	6956	protein_coding	Smg-5 homolog, nonsense mediated mRNA decay factor (C. elegans) [Source:MGI Symbol;Acc:MGI:2447364]
ENSMUSG00000031756	925.501	1070.49	-0.209785	0.00102903	0.0432319	Cenpn	8	116921730	116941507	+	3294	protein_coding	centromere protein N [Source:MGI Symbol;Acc:MGI:1919405]
ENSMUSG00000070953	505.186	434.532	0.217858	0.00103617	0.0433985	Rabepk	2	34777556	34799912	-	3814	protein_coding	Rab9 effector protein with kelch motifs [Source:MGI Symbol;Acc:MGI:2139530]
ENSMUSG00000019796	433.007	313.873	0.463355	0.00104489	0.0434908	Lrp11	10	7589800	7625483	+	3418	protein_coding	low density lipoprotein receptor-related protein 11 [Source:MGI Symbol;Acc:MGI:2442989]
ENSMUSG00000024357	296.698	231.212	0.359629	0.00104538	0.0434908	Sil1	18	35266400	35498925	-	1695	protein_coding	endoplasmic reticulum chaperone SIL1 homolog (S. cerevisiae) [Source:MGI Symbol;Acc:MGI:1932040]
ENSMUSG00000028032	2061.83	1714.99	0.26586	0.00104989	0.0434908	Papss1	3	131564768	131643671	+	3053	protein_coding	3'-phosphoadenosine 5'-phosphosulfate synthase 1 [Source:MGI Symbol;Acc:MGI:1330587]
ENSMUSG00000010830	174.009	112.955	0.62148	0.00105107	0.0434908	Kdelr3	15	79516411	79527739	+	1411	protein_coding	KDEL (Lys-Asp-Glu-Leu) endoplasmic reticulum protein retention receptor 3 [Source:MGI Symbol;Acc:MGI:2145953]
ENSMUSG00000022136	2038.02	2356.36	-0.208654	0.00105761	0.0436294	Dnajc3	14	118937976	118981697	+	5141	protein_coding	DnaJ heat shock protein family (Hsp40) member C3 [Source:MGI Symbol;Acc:MGI:107373]
ENSMUSG00000028212	977.188	1161.4	-0.248923	0.00106559	0.043827	Ccne2	4	11191351	11204779	+	3495	protein_coding	cyclin E2 [Source:MGI Symbol;Acc:MGI:1329034]
ENSMUSG00000096956	172.172	124.196	0.465197	0.00107117	0.0439067	Snhg18	15	32240565	32244662	-	1486	lincRNA	small nucleolar RNA host gene 18 [Source:MGI Symbol;Acc:MGI:1914085]
ENSMUSG00000042104	192.468	242.799	-0.332428	0.00107394	0.0439067	Uggt2	14	118985039	119099430	-	12796	protein_coding	UDP-glucose glycoprotein glucosyltransferase 2 [Source:MGI Symbol;Acc:MGI:1913685]
ENSMUSG00000064348	13.0653	2.62025	2.37214	0.00107961	1	mt-Tn	MT	5089	5159	-	71	Mt_tRNA	mitochondrially encoded tRNA asparagine [Source:MGI Symbol;Acc:MGI:102479]
ENSMUSG00000028234	16094.3	14329.2	0.167545	0.00111006	0.0450707	Rps20	4	3831334	3835665	-	4080	protein_coding	ribosomal protein S20 [Source:MGI Symbol;Acc:MGI:1914677]
ENSMUSG00000027605	264.275	196.828	0.423847	0.00111318	0.0450707	Acss2	2	155517948	155585724	+	10163	protein_coding	acyl-CoA synthetase short-chain family member 2 [Source:MGI Symbol;Acc:MGI:1890410]
ENSMUSG00000039715	391.356	312.352	0.323749	0.00111346	0.0450707	Wdr34	2	30031546	30048881	-	2359	protein_coding	WD repeat domain 34 [Source:MGI Symbol;Acc:MGI:1919070]
ENSMUSG00000025227	360.09	241.958	0.573054	0.00111558	0.0450707	Mfsd13a	19	46341121	46375252	+	2804	protein_coding	major facilitator superfamily domain containing 13a [Source:MGI Symbol;Acc:MGI:1922396]
ENSMUSG00000020605	697.528	532.924	0.388244	0.00112915	0.0453558	Hs1bp3	12	8313432	8343824	+	3004	protein_coding	HCLS1 binding protein 3 [Source:MGI Symbol;Acc:MGI:1913224]
ENSMUSG00000082575	497.082	394.491	0.333823	0.00113183	0.0453558	Gm13050	4	143242024	143243368	-	1345	processed_pseudogene	predicted gene 13050 [Source:MGI Symbol;Acc:MGI:3650664]
ENSMUSG00000102758	30.5441	52.3277	-0.776122	0.00113257	0.0453558	Naaladl2	3	23798102	25144261	-	10411	protein_coding	N-acetylated alpha-linked acidic dipeptidase-like 2 [Source:MGI Symbol;Acc:MGI:2685867]
ENSMUSG00000043629	56.3995	35.372	0.669675	0.00114679	0.0457914	1700019D03Rik	1	52922324	53020179	-	4330	protein_coding	RIKEN cDNA 1700019D03 gene [Source:MGI Symbol;Acc:MGI:1914330]
ENSMUSG00000005881	1800.23	1613.68	0.157391	0.0011504	0.045802	Ergic3	2	156008045	156018279	+	2121	protein_coding	ERGIC and golgi 3 [Source:MGI Symbol;Acc:MGI:1913616]
ENSMUSG00000042628	792.214	654.516	0.27591	0.0011777	0.0467529	Zfyve1	12	83546558	83597222	-	8343	protein_coding	zinc finger, FYVE domain containing 1 [Source:MGI Symbol;Acc:MGI:3026685]
ENSMUSG00000052837	183.073	127.334	0.525033	0.00120058	0.0471762	Junb	8	84974484	84978718	-	2301	protein_coding	jun B proto-oncogene [Source:MGI Symbol;Acc:MGI:96647]
ENSMUSG00000021371	267.995	344.096	-0.359908	0.00120212	0.0471762	Mcur1	13	43538393	43560191	-	7076	protein_coding	mitochondrial calcium uniporter regulator 1 [Source:MGI Symbol;Acc:MGI:1923387]
ENSMUSG00000021413	3310.85	4048.73	-0.290289	0.00120449	0.0471762	Prpf4b	13	34875302	34906064	+	8430	protein_coding	pre-mRNA processing factor 4B [Source:MGI Symbol;Acc:MGI:109584]
ENSMUSG00000056900	321.703	420.646	-0.385536	0.00120486	0.0471762	Usp13	3	32817546	32938071	+	7599	protein_coding	ubiquitin specific peptidase 13 (isopeptidase T-3) [Source:MGI Symbol;Acc:MGI:1919857]
ENSMUSG00000028687	265.139	202.367	0.387052	0.00120558	0.0471762	Mutyh	4	116807723	116819440	+	2612	protein_coding	mutY DNA glycosylase [Source:MGI Symbol;Acc:MGI:1917853]
ENSMUSG00000030747	506.062	364.006	0.476378	0.00121036	0.0472281	Dgat2	7	99153658	99182719	-	3083	protein_coding	diacylglycerol O-acyltransferase 2 [Source:MGI Symbol;Acc:MGI:1915050]
ENSMUSG00000030329	15.4957	6.19456	1.32761	0.00122093	1	Pianp	6	124996694	125003096	+	2851	protein_coding	PILR alpha associated neural protein [Source:MGI Symbol;Acc:MGI:2441908]
ENSMUSG00000021831	2884.45	1262.54	1.192	0.00123648	0.0481102	Ero1l	14	45283087	45318771	-	5285	protein_coding	ERO1-like (S. cerevisiae) [Source:MGI Symbol;Acc:MGI:1354385]
ENSMUSG00000059674	321.258	419.098	-0.380876	0.00124354	0.0482478	Cdh24	14	54631231	54641364	-	3489	protein_coding	cadherin-like 24 [Source:MGI Symbol;Acc:MGI:1928330]
ENSMUSG00000023952	568.804	442.599	0.363105	0.00124749	0.0482643	Gtpbp2	17	46161032	46169370	+	5305	protein_coding	GTP binding protein 2 [Source:MGI Symbol;Acc:MGI:1860138]
ENSMUSG00000020074	3765.81	4682.08	-0.314222	0.00125697	0.0483887	Ccar1	10	62743928	62792286	-	10562	protein_coding	cell division cycle and apoptosis regulator 1 [Source:MGI Symbol;Acc:MGI:1914750]
ENSMUSG00000022711	499.942	649.495	-0.3783	0.00125777	0.0483887	Pmm2	16	8637674	8662467	+	5531	protein_coding	phosphomannomutase 2 [Source:MGI Symbol;Acc:MGI:1859214]
ENSMUSG00000039787	631.479	514.527	0.293968	0.00126995	0.0487204	Cercam	2	29869164	29882840	+	3383	protein_coding	cerebral endothelial cell adhesion molecule [Source:MGI Symbol;Acc:MGI:2139134]
ENSMUSG00000019916	3738.02	2083.7	0.843135	0.00127714	0.0488594	P4ha1	10	59323296	59373304	+	4114	protein_coding	procollagen-proline, 2-oxoglutarate 4-dioxygenase (proline 4-hydroxylase), alpha 1 polypeptide [Source:MGI Symbol;Acc:MGI:97463]
ENSMUSG00000026922	177.939	138.249	0.364922	0.00130376	0.0497391	Agpat2	2	26593057	26604417	-	2130	protein_coding	1-acylglycerol-3-phosphate O-acyltransferase 2 (lysophosphatidic acid acyltransferase, beta) [Source:MGI Symbol;Acc:MGI:1914762]
ENSMUSG00000020359	444.747	543.19	-0.287029	0.00131022	0.0498465	Phykpl	11	51584757	51604489	+	9699	protein_coding	5-phosphohydroxy-L-lysine phospholyase [Source:MGI Symbol;Acc:MGI:1920197]
ENSMUSG00000005125	616.258	195.719	1.65457	0.00132563	0.050293	Ndrg1	15	66929318	66969640	-	6596	protein_coding	N-myc downstream regulated gene 1 [Source:MGI Symbol;Acc:MGI:1341799]
ENSMUSG00000050914	141.187	55.6569	1.34321	0.00135513	0.0512703	Ankrd37	8	45996902	46005707	-	1539	protein_coding	ankyrin repeat domain 37 [Source:MGI Symbol;Acc:MGI:3603344]
ENSMUSG00000062753	55.4529	30.6904	0.853032	0.00136621	0.0515472	AI413582	17	27563573	27565756	-	1912	protein_coding	expressed sequence AI413582 [Source:MGI Symbol;Acc:MGI:2146839]
ENSMUSG00000030161	912.87	713.132	0.355754	0.00140018	0.0526837	Gabarapl1	6	129533160	129542346	+	2013	protein_coding	gamma-aminobutyric acid (GABA) A receptor-associated protein-like 1 [Source:MGI Symbol;Acc:MGI:1914980]
ENSMUSG00000038453	179.443	134.183	0.419713	0.001408	0.0528224	Srcin1	11	97509340	97576186	-	9558	protein_coding	SRC kinase signaling inhibitor 1 [Source:MGI Symbol;Acc:MGI:1933179]
ENSMUSG00000058809	564.545	694.624	-0.30189	0.00141158	0.0528224	Hspd1-ps3	11	41498737	41500458	+	1722	processed_pseudogene	heat shock protein 1 (chaperonin), pseudogene 3 [Source:MGI Symbol;Acc:MGI:3651246]
ENSMUSG00000027546	464.167	380.907	0.283762	0.00141919	0.0529624	Atp9a	2	168634438	168742409	-	5917	protein_coding	ATPase, class II, type 9A [Source:MGI Symbol;Acc:MGI:1330826]
ENSMUSG00000028187	1076	1253.56	-0.220562	0.00142569	0.0530605	Rpf1	3	146505956	146521429	-	4139	protein_coding	ribosome production factor 1 homolog [Source:MGI Symbol;Acc:MGI:1917535]
ENSMUSG00000083307	18.1993	34.4808	-0.930087	0.00143183	0.0531447	AA414768	X	12936872	12938128	+	1257	processed_pseudogene	expressed sequence AA414768 [Source:MGI Symbol;Acc:MGI:3035137]
ENSMUSG00000064080	727.436	603.023	0.270736	0.00144199	0.0533771	Fbln2	6	91212455	91272540	+	6370	protein_coding	fibulin 2 [Source:MGI Symbol;Acc:MGI:95488]
ENSMUSG00000021662	241.753	176.81	0.450579	0.0014517	0.0535917	Arhgef28	13	97899469	98206439	-	7328	protein_coding	Rho guanine nucleotide exchange factor (GEF) 28 [Source:MGI Symbol;Acc:MGI:1346016]
ENSMUSG00000021477	3442.75	2790.4	0.303182	0.00145576	0.0535971	Ctsl	13	64359337	64370890	-	6489	protein_coding	cathepsin L [Source:MGI Symbol;Acc:MGI:88564]
ENSMUSG00000040746	647.161	531.232	0.284372	0.00146295	0.0537174	Rnf167	11	70647235	70651421	+	3539	protein_coding	ring finger protein 167 [Source:MGI Symbol;Acc:MGI:1917760]
ENSMUSG00000022974	569.214	690.848	-0.280083	0.00146832	0.053743	Paxbp1	16	91014037	91044543	-	5508	protein_coding	PAX3 and PAX7 binding protein 1 [Source:MGI Symbol;Acc:MGI:1914617]
ENSMUSG00000042063	603.279	703.485	-0.222411	0.0014715	0.053743	Zfp386	12	116047724	116063360	+	8753	protein_coding	zinc finger protein 386 (Kruppel-like) [Source:MGI Symbol;Acc:MGI:1930708]
ENSMUSG00000041974	913.568	720.484	0.342067	0.00147904	0.0538164	Spidr	16	15889224	16146851	-	6952	protein_coding	scaffolding protein involved in DNA repair [Source:MGI Symbol;Acc:MGI:1924834]
ENSMUSG00000014498	1678.57	2061.64	-0.29612	0.00148136	0.0538164	Ankrd52	10	128377115	128408704	+	8401	protein_coding	ankyrin repeat domain 52 [Source:MGI Symbol;Acc:MGI:2444029]
ENSMUSG00000020549	1569.84	1820.29	-0.213302	0.00148622	0.0538498	Elac2	11	64979038	65002069	+	3479	protein_coding	elaC ribonuclease Z 2 [Source:MGI Symbol;Acc:MGI:1890496]
ENSMUSG00000013622	381.962	291.624	0.389692	0.00150062	0.0542095	Atraid	5	31048312	31054623	+	2082	protein_coding	all-trans retinoic acid induced differentiation factor [Source:MGI Symbol;Acc:MGI:1918918]
ENSMUSG00000040258	155.455	45.9228	1.75851	0.00150679	0.0542095	Nxph4	10	127525473	127534559	-	1675	protein_coding	neurexophilin 4 [Source:MGI Symbol;Acc:MGI:1336197]
ENSMUSG00000032423	8215.23	9185.6	-0.161093	0.00150877	0.0542095	Syncrip	9	88447009	88482574	-	12297	protein_coding	synaptotagmin binding, cytoplasmic RNA interacting protein [Source:MGI Symbol;Acc:MGI:1891690]
ENSMUSG00000032534	550.69	649.909	-0.238108	0.00151198	0.0542095	Cep63	9	102584588	102626534	-	9598	protein_coding	centrosomal protein 63 [Source:MGI Symbol;Acc:MGI:2158560]
ENSMUSG00000097439	8.02172	1.79454	2.1761	0.00151726	1	Gm16754	9	21225371	21233046	+	2611	antisense	predicted gene, 16754 [Source:MGI Symbol;Acc:MGI:4439678]
ENSMUSG00000041592	708.712	517.9	0.452944	0.00152426	0.0543697	Sdk2	11	113776374	114067046	-	15469	protein_coding	sidekick cell adhesion molecule 2 [Source:MGI Symbol;Acc:MGI:2443847]
ENSMUSG00000026799	358.729	454.907	-0.343809	0.00152438	0.0543697	Med27	2	29346819	29524793	+	3310	protein_coding	mediator complex subunit 27 [Source:MGI Symbol;Acc:MGI:1916225]
ENSMUSG00000033544	42.4105	24.4738	0.775397	0.00153136	0.0544274	Angptl1	1	156838562	156861078	+	2841	protein_coding	angiopoietin-like 1 [Source:MGI Symbol;Acc:MGI:1919963]
ENSMUSG00000033577	522.172	409.191	0.351585	0.00153395	0.0544274	Myo6	9	80165031	80311729	+	12078	protein_coding	myosin VI [Source:MGI Symbol;Acc:MGI:104785]
ENSMUSG00000107741	21.1993	7.21194	1.56369	0.00155383	1	Gm2011	3	40846820	40875388	+	4557	transcribed_unprocessed_pseudogene	predicted gene 2011 [Source:MGI Symbol;Acc:MGI:3780180]
ENSMUSG00000022754	146.658	59.5863	1.29702	0.00156549	0.0554029	Tmem45a	16	56805161	56886166	-	3129	protein_coding	transmembrane protein 45a [Source:MGI Symbol;Acc:MGI:1913122]
ENSMUSG00000090576	17.6668	5.2607	1.75457	0.00156677	1	Gm17055	6	108656917	108659537	+	2621	processed_transcript	predicted gene 17055 [Source:MGI Symbol;Acc:MGI:4937882]
ENSMUSG00000061259	4.34249	0.34245	3.69102	0.00156928	1	Tmprss11d	5	86302217	86373420	-	2796	protein_coding	transmembrane protease, serine 11d [Source:MGI Symbol;Acc:MGI:2385221]
ENSMUSG00000032295	543.743	439.329	0.306297	0.00159827	0.056281	Man2c1	9	57130690	57142722	+	7052	protein_coding	mannosidase, alpha, class 2C, member 1 [Source:MGI Symbol;Acc:MGI:1920994]
ENSMUSG00000025225	338.213	264.594	0.353418	0.00159884	0.056281	Nfkb2	19	46304737	46312090	+	3289	protein_coding	nuclear factor of kappa light polypeptide gene enhancer in B cells 2, p49/p100 [Source:MGI Symbol;Acc:MGI:1099800]
ENSMUSG00000041153	370.675	442.296	-0.255099	0.00160674	0.056281	Osgin2	4	15997121	16013888	-	5571	protein_coding	oxidative stress induced growth inhibitor family member 2 [Source:MGI Symbol;Acc:MGI:2384798]
ENSMUSG00000004936	2813.38	2212.98	0.346246	0.00161245	0.056281	Map2k1	9	64185770	64253631	-	3391	protein_coding	mitogen-activated protein kinase kinase 1 [Source:MGI Symbol;Acc:MGI:1346866]
ENSMUSG00000053113	280.841	220.654	0.349237	0.00161541	0.056281	Socs3	11	117966079	117970047	-	2891	protein_coding	suppressor of cytokine signaling 3 [Source:MGI Symbol;Acc:MGI:1201791]
ENSMUSG00000064354	296.366	418.606	-0.497632	0.00163131	0.056281	mt-Co2	MT	7013	7696	+	684	protein_coding	mitochondrially encoded cytochrome c oxidase II [Source:MGI Symbol;Acc:MGI:102503]
ENSMUSG00000056228	227.77	292.367	-0.360464	0.00163518	0.056281	Cars2	8	11513977	11550783	-	7237	protein_coding	cysteinyl-tRNA synthetase 2 (mitochondrial)(putative) [Source:MGI Symbol;Acc:MGI:1919191]
ENSMUSG00000008855	1567.08	1283.43	0.288561	0.00163939	0.056281	Hdac5	11	102194432	102230166	-	8780	protein_coding	histone deacetylase 5 [Source:MGI Symbol;Acc:MGI:1333784]
ENSMUSG00000061273	1553.75	1841.02	-0.244616	0.00164012	0.056281	Mmgt1	X	56585512	56598069	-	4234	protein_coding	membrane magnesium transporter 1 [Source:MGI Symbol;Acc:MGI:2384305]
ENSMUSG00000015094	275.512	214.914	0.356425	0.00164122	0.056281	Npdc1	2	25399351	25409494	+	3906	protein_coding	neural proliferation, differentiation and control 1 [Source:MGI Symbol;Acc:MGI:1099802]
ENSMUSG00000031924	5310.69	6246.6	-0.23419	0.00164686	0.056281	Cyb5b	8	107150640	107187471	+	4374	protein_coding	cytochrome b5 type B [Source:MGI Symbol;Acc:MGI:1913677]
ENSMUSG00000032415	175.185	217.445	-0.310244	0.00164754	0.056281	Ube2cbp	9	86307306	86464950	-	1790	protein_coding	ubiquitin-conjugating enzyme E2C binding protein [Source:MGI Symbol;Acc:MGI:1917598]
ENSMUSG00000045098	819.718	965.051	-0.234072	0.00164791	0.056281	Kmt5b	19	3767421	3818303	+	14116	protein_coding	lysine methyltransferase 5B [Source:MGI Symbol;Acc:MGI:2444557]
ENSMUSG00000071252	181.365	225.877	-0.317394	0.0016511	0.056281	2210408I21Rik	13	77135540	77613784	+	5948	protein_coding	RIKEN cDNA 2210408I21 gene [Source:MGI Symbol;Acc:MGI:1919621]
ENSMUSG00000022620	286.755	215.223	0.412771	0.00165273	0.056281	Arsa	15	89472476	89477425	-	3680	protein_coding	arylsulfatase A [Source:MGI Symbol;Acc:MGI:88077]
ENSMUSG00000039804	2051.71	2409.24	-0.231734	0.00165605	0.056281	Ncoa5	2	165000357	165034867	-	4383	protein_coding	nuclear receptor coactivator 5 [Source:MGI Symbol;Acc:MGI:2385165]
ENSMUSG00000019055	1052.05	837.875	0.328331	0.00166217	0.0563493	Plod1	4	147909753	147936767	-	6765	protein_coding	procollagen-lysine, 2-oxoglutarate 5-dioxygenase 1 [Source:MGI Symbol;Acc:MGI:99907]
ENSMUSG00000084772	3.17165	0	4.06644	0.00168156	1	Gm15473	6	17058806	17064996	-	1179	lincRNA	predicted gene 15473 [Source:MGI Symbol;Acc:MGI:3705105]
ENSMUSG00000026199	436.31	337.835	0.369259	0.00168405	0.0567703	Ankzf1	1	75192151	75199387	+	5142	protein_coding	ankyrin repeat and zinc finger domain containing 1 [Source:MGI Symbol;Acc:MGI:1098746]
ENSMUSG00000003344	2574.63	2228.47	0.208037	0.00168409	0.0567703	Btbd2	10	80642617	80657071	-	3586	protein_coding	BTB (POZ) domain containing 2 [Source:MGI Symbol;Acc:MGI:1933831]
ENSMUSG00000029486	668.713	781.858	-0.224556	0.00168703	0.0567703	Mrpl1	5	96209493	96266727	+	4295	protein_coding	mitochondrial ribosomal protein L1 [Source:MGI Symbol;Acc:MGI:2137202]
ENSMUSG00000020897	2995.73	2716.47	0.141404	0.00169335	0.0568012	Aurkb	11	69045647	69051664	+	2946	protein_coding	aurora kinase B [Source:MGI Symbol;Acc:MGI:107168]
ENSMUSG00000018999	940.766	1080.98	-0.199049	0.00170108	0.0568012	Slc35b4	6	34153380	34177111	-	9177	protein_coding	solute carrier family 35, member B4 [Source:MGI Symbol;Acc:MGI:1931249]
ENSMUSG00000032114	447.528	245.535	0.865854	0.00170138	0.0568012	Slc37a4	9	44396852	44402968	+	2857	protein_coding	solute carrier family 37 (glucose-6-phosphate transporter), member 4 [Source:MGI Symbol;Acc:MGI:1316650]
ENSMUSG00000046329	945.762	819.021	0.207207	0.00170454	0.0568012	Slc25a23	17	57043711	57059863	-	5294	protein_coding	solute carrier family 25 (mitochondrial carrier; phosphate carrier), member 23 [Source:MGI Symbol;Acc:MGI:1914222]
ENSMUSG00000028577	3282.56	3688.93	-0.16832	0.0017272	0.0574168	Plaa	4	94567514	94603244	-	6441	protein_coding	phospholipase A2, activating protein [Source:MGI Symbol;Acc:MGI:104810]
ENSMUSG00000019850	135.891	58.818	1.20761	0.00175985	0.0581816	Tnfaip3	10	19000910	19015657	-	7226	protein_coding	tumor necrosis factor, alpha-induced protein 3 [Source:MGI Symbol;Acc:MGI:1196377]
ENSMUSG00000003378	1134.47	961.223	0.239049	0.00176512	0.0581816	Grik5	7	25009849	25072346	-	5168	protein_coding	glutamate receptor, ionotropic, kainate 5 (gamma 2) [Source:MGI Symbol;Acc:MGI:95818]
ENSMUSG00000005103	3777.14	4431.25	-0.230303	0.00176535	0.0581816	Wdr1	5	38526813	38563221	-	8899	protein_coding	WD repeat domain 1 [Source:MGI Symbol;Acc:MGI:1337100]
ENSMUSG00000072501	629.947	820.317	-0.380734	0.0017672	0.0581816	Phf20l1	15	66577560	66647976	+	17447	protein_coding	PHD finger protein 20-like 1 [Source:MGI Symbol;Acc:MGI:2444412]
ENSMUSG00000068744	1141.66	968.775	0.235935	0.0017838	0.0585873	Psrc1	3	108383839	108388231	+	3364	protein_coding	proline/serine-rich coiled-coil 1 [Source:MGI Symbol;Acc:MGI:1913099]
ENSMUSG00000013465	2382.67	2105.82	0.178174	0.00179019	0.058646	Nelfb	2	25199712	25211489	-	3432	protein_coding	negative elongation factor complex member B [Source:MGI Symbol;Acc:MGI:1931035]
ENSMUSG00000029512	1669.51	1965.38	-0.235573	0.00179415	0.058646	Ulk1	5	110784488	110810097	-	6488	protein_coding	unc-51 like kinase 1 [Source:MGI Symbol;Acc:MGI:1270126]
ENSMUSG00000050423	128.83	51.7006	1.31814	0.00181058	0.0590093	Ppp1r3g	13	35958839	35970388	+	2694	protein_coding	protein phosphatase 1, regulatory subunit 3G [Source:MGI Symbol;Acc:MGI:1923737]
ENSMUSG00000090021	180.351	230.899	-0.352703	0.00181388	0.0590093	Gm6493	16	23014208	23017038	-	2639	processed_pseudogene	predicted gene 6493 [Source:MGI Symbol;Acc:MGI:3644797]
ENSMUSG00000064372	580.539	292.318	0.989019	0.00182021	0.0590747	mt-Tp	MT	15356	15422	-	67	Mt_tRNA	mitochondrially encoded tRNA proline [Source:MGI Symbol;Acc:MGI:102478]
ENSMUSG00000024006	1196.19	1376.13	-0.200855	0.00183037	0.0592643	Stk38	17	28970880	29007995	-	11560	protein_coding	serine/threonine kinase 38 [Source:MGI Symbol;Acc:MGI:2442572]
ENSMUSG00000049908	0.118746	3.57923	-3.92337	0.00185578	1	Gja8	3	96913566	96926020	-	6940	protein_coding	gap junction protein, alpha 8 [Source:MGI Symbol;Acc:MGI:99953]
ENSMUSG00000018906	1178.07	578.894	1.02498	0.00185923	0.0595937	P4ha2	11	54100095	54131665	+	6239	protein_coding	procollagen-proline, 2-oxoglutarate 4-dioxygenase (proline 4-hydroxylase), alpha II polypeptide [Source:MGI Symbol;Acc:MGI:894286]
ENSMUSG00000031536	366.081	438.488	-0.257989	0.00186183	0.0595937	Polb	8	22628126	22653435	-	3940	protein_coding	polymerase (DNA directed), beta [Source:MGI Symbol;Acc:MGI:97740]
ENSMUSG00000023191	318.595	234.81	0.439814	0.00186341	0.0595937	P3h3	6	124841089	124857752	-	3930	protein_coding	prolyl 3-hydroxylase 3 [Source:MGI Symbol;Acc:MGI:1315208]
ENSMUSG00000022682	2582.3	2947.96	-0.190955	0.0018684	0.0595937	Rrn3	16	13780708	13814839	+	4318	protein_coding	RRN3 RNA polymerase I transcription factor homolog (yeast) [Source:MGI Symbol;Acc:MGI:1925255]
ENSMUSG00000003604	504.254	612.97	-0.279911	0.0018747	0.0595937	Aven	2	112492964	112634573	+	5001	protein_coding	apoptosis, caspase activation inhibitor [Source:MGI Symbol;Acc:MGI:1921518]
ENSMUSG00000020288	536.015	644.583	-0.26637	0.00187587	0.0595937	Ahsa2	11	23487882	23498030	-	4532	protein_coding	AHA1, activator of heat shock protein ATPase 2 [Source:MGI Symbol;Acc:MGI:1916133]
ENSMUSG00000096255	177.896	120.735	0.557641	0.00187773	0.0595937	Dynlt1b	17	6430112	6436296	+	771	protein_coding	dynein light chain Tctex-type 1B [Source:MGI Symbol;Acc:MGI:98643]
ENSMUSG00000034708	1178.58	907.451	0.3764	0.00187839	0.0595937	Grn	11	102430315	102437048	+	3474	protein_coding	granulin [Source:MGI Symbol;Acc:MGI:95832]
ENSMUSG00000058317	397.415	330.634	0.262637	0.00187971	0.0595937	Ube2e2	14	18573575	18894267	-	4628	protein_coding	ubiquitin-conjugating enzyme E2E 2 [Source:MGI Symbol;Acc:MGI:2384997]
ENSMUSG00000029603	64.4988	39.7586	0.701857	0.00188521	0.0596301	Dtx1	5	120680202	120711927	-	5270	protein_coding	deltex 1, E3 ubiquitin ligase [Source:MGI Symbol;Acc:MGI:1352744]
ENSMUSG00000036644	1759.7	1517.95	0.212643	0.00189862	0.0599158	Tbc1d9b	11	50131396	50172785	+	6429	protein_coding	TBC1 domain family, member 9B [Source:MGI Symbol;Acc:MGI:1924045]
ENSMUSG00000101111	84.3119	123.879	-0.555325	0.00190989	0.060081	Gm28437	1	24613189	24613971	-	783	unprocessed_pseudogene	predicted gene 28437 [Source:MGI Symbol;Acc:MGI:5579143]
ENSMUSG00000030452	671.36	806.574	-0.263411	0.00191262	0.060081	Nipa2	7	55931287	55962476	-	7068	protein_coding	non imprinted in Prader-Willi/Angelman syndrome 2 homolog (human) [Source:MGI Symbol;Acc:MGI:1913918]
ENSMUSG00000058655	18411	15252.1	0.271558	0.00192744	0.0604077	Eif4b	15	102073773	102097173	+	4468	protein_coding	eukaryotic translation initiation factor 4B [Source:MGI Symbol;Acc:MGI:95304]
ENSMUSG00000021147	923.356	1048.8	-0.183835	0.0019468	0.0606625	Wdr37	13	8802968	8871909	-	10936	protein_coding	WD repeat domain 37 [Source:MGI Symbol;Acc:MGI:1920393]
ENSMUSG00000036591	1640.07	1882.06	-0.1981	0.00194929	0.0606625	Arhgap21	2	20847919	20968881	-	9271	protein_coding	Rho GTPase activating protein 21 [Source:MGI Symbol;Acc:MGI:1918685]
ENSMUSG00000026395	0.265166	3.62381	-3.54641	0.00195062	1	Ptprc	1	138062861	138175708	-	18313	protein_coding	protein tyrosine phosphatase, receptor type, C [Source:MGI Symbol;Acc:MGI:97810]
ENSMUSG00000040883	184.438	133.103	0.470384	0.00196223	0.0606625	Tmem205	9	21921008	21927556	-	2589	protein_coding	transmembrane protein 205 [Source:MGI Symbol;Acc:MGI:3045495]
ENSMUSG00000033361	626.807	469.145	0.417872	0.00196301	0.0606625	Prrg3	X	71962624	71972722	+	6087	protein_coding	proline rich Gla (G-carboxyglutamic acid) 3 (transmembrane) [Source:MGI Symbol;Acc:MGI:2685214]
ENSMUSG00000038506	427.191	525.199	-0.296744	0.0019639	0.0606625	Dcun1d2	8	13255963	13288131	-	4988	protein_coding	DCN1, defective in cullin neddylation 1, domain containing 2 (S. cerevisiae) [Source:MGI Symbol;Acc:MGI:2142792]
ENSMUSG00000022436	262.711	204.98	0.360248	0.00197047	0.0606625	Sh3bp1	15	78899768	78912051	+	2858	protein_coding	SH3-domain binding protein 1 [Source:MGI Symbol;Acc:MGI:104603]
ENSMUSG00000051469	2149.26	2453.69	-0.190658	0.00197617	0.0606625	Zfp24	18	24009702	24020810	-	6271	protein_coding	zinc finger protein 24 [Source:MGI Symbol;Acc:MGI:1929704]
ENSMUSG00000001930	429.174	313.158	0.455653	0.00197935	0.0606625	Vwf	6	125546774	125686679	+	16064	protein_coding	Von Willebrand factor [Source:MGI Symbol;Acc:MGI:98941]
ENSMUSG00000038418	105.564	65.0196	0.699602	0.00198253	0.0606625	Egr1	18	34859823	34864984	+	4484	protein_coding	early growth response 1 [Source:MGI Symbol;Acc:MGI:95295]
ENSMUSG00000073411	366.584	279.254	0.390315	0.00198341	0.0606625	H2-D1	17	35262730	35267499	+	2579	protein_coding	histocompatibility 2, D region locus 1 [Source:MGI Symbol;Acc:MGI:95896]
ENSMUSG00000021238	450.75	329.669	0.450436	0.00198429	0.0606625	Aldh6a1	12	84430717	84451004	-	5784	protein_coding	aldehyde dehydrogenase family 6, subfamily A1 [Source:MGI Symbol;Acc:MGI:1915077]
ENSMUSG00000024940	108.164	70.4693	0.61418	0.00199567	0.0607406	Ltbp3	19	5740904	5758532	+	5190	protein_coding	latent transforming growth factor beta binding protein 3 [Source:MGI Symbol;Acc:MGI:1101355]
ENSMUSG00000002799	535.054	429.74	0.31762	0.00199571	0.0607406	Jag2	12	112907819	112929776	-	6965	protein_coding	jagged 2 [Source:MGI Symbol;Acc:MGI:1098270]
ENSMUSG00000028737	371.922	301.919	0.298528	0.00204297	0.0618884	Aldh4a1	4	139622866	139649690	+	4907	protein_coding	aldehyde dehydrogenase 4 family, member A1 [Source:MGI Symbol;Acc:MGI:2443883]
ENSMUSG00000029711	87.0105	48.8802	0.83016	0.00204631	0.0618884	Epo	5	137483020	137533242	-	855	protein_coding	erythropoietin [Source:MGI Symbol;Acc:MGI:95407]
ENSMUSG00000041781	3003.88	3535.65	-0.235219	0.00204698	0.0618884	Cpsf2	12	101975988	102006424	+	5732	protein_coding	cleavage and polyadenylation specific factor 2 [Source:MGI Symbol;Acc:MGI:1861601]
ENSMUSG00000035890	2202.32	1872.91	0.233916	0.00205722	0.062061	Rnf126	10	79758515	79766952	-	1704	protein_coding	ring finger protein 126 [Source:MGI Symbol;Acc:MGI:1917544]
ENSMUSG00000066595	385.011	516.88	-0.424616	0.00206324	0.0621058	Flvcr1	1	191005847	191026158	-	5177	protein_coding	feline leukemia virus subgroup C cellular receptor 1 [Source:MGI Symbol;Acc:MGI:2444881]
ENSMUSG00000020593	236.448	144.674	0.70787	0.00208855	0.0625167	Lpin1	12	16535669	16610966	-	9665	protein_coding	lipin 1 [Source:MGI Symbol;Acc:MGI:1891340]
ENSMUSG00000028729	2285.56	2559.99	-0.163715	0.00209232	0.0625167	Ebna1bp2	4	118620799	118627776	+	3553	protein_coding	EBNA1 binding protein 2 [Source:MGI Symbol;Acc:MGI:1916322]
ENSMUSG00000037169	4459.64	3685.9	0.275101	0.00209256	0.0625167	Mycn	12	12936093	12941914	-	3295	protein_coding	v-myc avian myelocytomatosis viral related oncogene, neuroblastoma derived [Source:MGI Symbol;Acc:MGI:97357]
ENSMUSG00000023411	1335.77	1067.98	0.323107	0.00209515	0.0625167	Nfatc4	14	55823144	55833943	+	5808	protein_coding	nuclear factor of activated T cells, cytoplasmic, calcineurin dependent 4 [Source:MGI Symbol;Acc:MGI:1920431]
ENSMUSG00000002250	634.148	503.243	0.333295	0.00211259	0.0626675	Ppard	17	28232700	28301474	+	7514	protein_coding	peroxisome proliferator activator receptor delta [Source:MGI Symbol;Acc:MGI:101884]
ENSMUSG00000104346	68.2292	94.5072	-0.468491	0.00211363	0.0626675	Pcdhga3	18	37674307	37841873	+	4720	protein_coding	protocadherin gamma subfamily A, 3 [Source:MGI Symbol;Acc:MGI:1935215]
ENSMUSG00000043448	6.84083	1.14702	2.55657	0.0021168	1	Gjc2	11	59175568	59183213	-	2250	protein_coding	gap junction protein, gamma 2 [Source:MGI Symbol;Acc:MGI:2153060]
ENSMUSG00000028676	5686.08	6549.23	-0.203738	0.00211746	0.0626675	Srsf10	4	135855747	135869908	+	7003	protein_coding	serine/arginine-rich splicing factor 10 [Source:MGI Symbol;Acc:MGI:1333805]
ENSMUSG00000040430	896.016	764.43	0.227629	0.0021185	0.0626675	Pitpnc1	11	107207892	107470699	-	6612	protein_coding	phosphatidylinositol transfer protein, cytoplasmic 1 [Source:MGI Symbol;Acc:MGI:1919045]
ENSMUSG00000004846	1061.54	916.271	0.212271	0.00213592	0.0630466	Plod3	5	136987019	136996648	+	4519	protein_coding	procollagen-lysine, 2-oxoglutarate 5-dioxygenase 3 [Source:MGI Symbol;Acc:MGI:1347008]
ENSMUSG00000042626	2294.81	1883.55	0.284935	0.00215758	0.0635489	Shc1	3	89418443	89430027	+	5645	protein_coding	src homology 2 domain-containing transforming protein C1 [Source:MGI Symbol;Acc:MGI:98296]
ENSMUSG00000030032	141.906	91.4487	0.632015	0.00217455	0.0639113	Wdr54	6	83149361	83156397	-	6562	protein_coding	WD repeat domain 54 [Source:MGI Symbol;Acc:MGI:1922909]
ENSMUSG00000027082	517.445	414.2	0.319539	0.00218632	0.0639898	Tfpi	2	84432855	84476775	-	5463	protein_coding	tissue factor pathway inhibitor [Source:MGI Symbol;Acc:MGI:1095418]
ENSMUSG00000032727	736.289	886.588	-0.268988	0.00218951	0.0639898	Mier3	13	111680979	111718596	+	6094	protein_coding	MIER family member 3 [Source:MGI Symbol;Acc:MGI:2442317]
ENSMUSG00000037411	79.927	41.3031	0.951133	0.00219124	0.0639898	Serpine1	5	137061504	137072268	-	3876	protein_coding	serine (or cysteine) peptidase inhibitor, clade E, member 1 [Source:MGI Symbol;Acc:MGI:97608]
ENSMUSG00000038160	1079.11	1275.3	-0.240823	0.00220624	0.0642585	Atg5	10	44268358	44364291	+	2352	protein_coding	autophagy related 5 [Source:MGI Symbol;Acc:MGI:1277186]
ENSMUSG00000034105	461.944	371.724	0.313404	0.00221231	0.0642585	Tldc1	8	119760076	119778416	-	4132	protein_coding	TBC/LysM associated domain containing 1 [Source:MGI Symbol;Acc:MGI:1921597]
ENSMUSG00000101188	7705.39	8598.59	-0.15845	0.00221452	0.0642585	Eif4a-ps4	1	60703932	60705149	+	1218	processed_pseudogene	eukaryotic translation initiation factor 4A, pseudogene 4 [Source:MGI Symbol;Acc:MGI:1195958]
ENSMUSG00000073792	425.65	353.3	0.268599	0.00223526	0.0647233	Alg6	4	99715664	99763460	+	8544	protein_coding	asparagine-linked glycosylation 6 (alpha-1,3,-glucosyltransferase) [Source:MGI Symbol;Acc:MGI:2444031]
ENSMUSG00000090958	373.559	283.245	0.397425	0.00225027	0.0650203	Lrrc32	7	98489283	98502181	+	4688	protein_coding	leucine rich repeat containing 32 [Source:MGI Symbol;Acc:MGI:93882]
ENSMUSG00000034205	3598.92	2239.92	0.68409	0.00225756	0.0650703	Loxl2	14	69609068	69695834	+	5405	protein_coding	lysyl oxidase-like 2 [Source:MGI Symbol;Acc:MGI:2137913]
ENSMUSG00000021242	3108.79	2599.61	0.257796	0.00226253	0.0650703	Npc2	12	84754562	84773152	-	5438	protein_coding	NPC intracellular cholesterol transporter 2 [Source:MGI Symbol;Acc:MGI:1915213]
ENSMUSG00000016256	1305.42	1087.97	0.262704	0.00226625	0.0650703	Ctsz	2	174427493	174439039	-	1441	protein_coding	cathepsin Z [Source:MGI Symbol;Acc:MGI:1891190]
ENSMUSG00000005610	43602.4	50795.3	-0.220281	0.00228173	0.0652175	Eif4g2	7	111067750	111083030	-	10166	protein_coding	eukaryotic translation initiation factor 4, gamma 2 [Source:MGI Symbol;Acc:MGI:109207]
ENSMUSG00000027782	4011	4810.27	-0.262089	0.00228548	0.0652175	Kpna4	3	69067149	69127113	-	8940	protein_coding	karyopherin (importin) alpha 4 [Source:MGI Symbol;Acc:MGI:1100848]
ENSMUSG00000022035	1025.29	1259.23	-0.296613	0.00228566	0.0652175	Ccdc25	14	65837302	65866607	+	4897	protein_coding	coiled-coil domain containing 25 [Source:MGI Symbol;Acc:MGI:1914429]
ENSMUSG00000028277	999.845	1134.41	-0.182186	0.00229516	0.0652591	Ube2j1	4	33031416	33052363	+	3530	protein_coding	ubiquitin-conjugating enzyme E2J 1 [Source:MGI Symbol;Acc:MGI:1926245]
ENSMUSG00000020911	1007.37	540.233	0.898929	0.00229665	0.0652591	Krt19	11	100140810	100148665	-	1855	protein_coding	keratin 19 [Source:MGI Symbol;Acc:MGI:96693]
ENSMUSG00000090125	340.722	261.713	0.378392	0.00230851	0.0654604	Pou3f1	4	124656807	124660655	+	3849	protein_coding	POU domain, class 3, transcription factor 1 [Source:MGI Symbol;Acc:MGI:101896]
ENSMUSG00000074227	979.994	813.943	0.267729	0.00231644	0.0655494	Spint2	7	29256323	29281912	-	4556	protein_coding	serine protease inhibitor, Kunitz type 2 [Source:MGI Symbol;Acc:MGI:1338031]
ENSMUSG00000053644	2596.79	2227.66	0.220583	0.0023239	0.065625	Aldh7a1	18	56509687	56572951	-	5181	protein_coding	aldehyde dehydrogenase family 7, member A1 [Source:MGI Symbol;Acc:MGI:108186]
ENSMUSG00000034424	2368.89	2684.36	-0.180624	0.00232881	0.0656285	Gcsh	8	116981810	116993537	-	1579	protein_coding	glycine cleavage system protein H (aminomethyl carrier) [Source:MGI Symbol;Acc:MGI:1915383]
ENSMUSG00000083396	413.68	505.849	-0.29057	0.00234219	0.06587	Gm15542	7	140890887	140892080	+	1194	processed_pseudogene	predicted gene 15542 [Source:MGI Symbol;Acc:MGI:3782990]
ENSMUSG00000061082	67.7281	105.811	-0.642561	0.00236501	0.0663065	Plac1	X	53069995	53240111	-	1395	protein_coding	placental specific protein 1 [Source:MGI Symbol;Acc:MGI:1926287]
ENSMUSG00000031730	652.163	574.477	0.181358	0.00237011	0.0663065	Dhodh	8	109591343	109608673	-	6326	protein_coding	dihydroorotate dehydrogenase [Source:MGI Symbol;Acc:MGI:1928378]
ENSMUSG00000039270	828.785	1047.24	-0.337055	0.00237224	0.0663065	Megf9	4	70427065	70534995	-	8226	protein_coding	multiple EGF-like-domains 9 [Source:MGI Symbol;Acc:MGI:1918264]
ENSMUSG00000019997	530.734	412.578	0.365156	0.00238269	0.066463	Ctgf	10	24595442	24598683	+	2861	protein_coding	connective tissue growth factor [Source:MGI Symbol;Acc:MGI:95537]
ENSMUSG00000047090	276.579	215.671	0.361203	0.00240143	0.066722	Tmem198b	10	128800036	128804370	-	3363	protein_coding	transmembrane protein 198b [Source:MGI Symbol;Acc:MGI:1921077]
ENSMUSG00000036199	985.423	836.963	0.235371	0.00240172	0.066722	Ndufa13	8	69894180	69902558	-	1251	protein_coding	NADH:ubiquinone oxidoreductase subunit A13 [Source:MGI Symbol;Acc:MGI:1914434]
ENSMUSG00000032396	722.212	874.149	-0.276519	0.00242318	0.0671201	Dis3l	9	64306756	64341288	-	5458	protein_coding	DIS3 like exosome 3'-5' exoribonuclease [Source:MGI Symbol;Acc:MGI:2143272]
ENSMUSG00000033540	211.972	148.944	0.506072	0.00242831	0.0671201	Idua	5	108660331	108684557	+	4204	protein_coding	iduronidase, alpha-L [Source:MGI Symbol;Acc:MGI:96418]
ENSMUSG00000064127	1872.97	2199.56	-0.23176	0.00243822	0.0671201	Med14	X	12675369	12762073	-	8763	protein_coding	mediator complex subunit 14 [Source:MGI Symbol;Acc:MGI:1349442]
ENSMUSG00000055067	315.59	262.933	0.263326	0.00243884	0.0671201	Smyd3	1	178951960	179518041	-	9184	protein_coding	SET and MYND domain containing 3 [Source:MGI Symbol;Acc:MGI:1916976]
ENSMUSG00000052752	2182.74	2578.77	-0.240337	0.00244055	0.0671201	Traf7	17	24508562	24527938	-	5872	protein_coding	TNF receptor-associated factor 7 [Source:MGI Symbol;Acc:MGI:3042141]
ENSMUSG00000026705	406.395	478.429	-0.234944	0.00245742	0.0674486	Klhl20	1	161088375	161131511	-	12847	protein_coding	kelch-like 20 [Source:MGI Symbol;Acc:MGI:2444855]
ENSMUSG00000020263	421.252	332.036	0.343915	0.00247303	0.0677412	Appl2	10	83600033	83648738	-	5949	protein_coding	adaptor protein, phosphotyrosine interaction, PH domain and leucine zipper containing 2 [Source:MGI Symbol;Acc:MGI:2384914]
ENSMUSG00000006850	421.714	320.285	0.396356	0.00248643	0.067964	Tmco6	18	36735068	36742391	+	1817	protein_coding	transmembrane and coiled-coil domains 6 [Source:MGI Symbol;Acc:MGI:1919233]
ENSMUSG00000035093	897.349	1067.45	-0.249318	0.00249109	0.067964	Secisbp2l	2	125736986	125782870	-	8222	protein_coding	SECIS binding protein 2-like [Source:MGI Symbol;Acc:MGI:1917604]
ENSMUSG00000023044	360.779	286.701	0.330563	0.00249777	0.0680107	Csad	15	102176999	102204724	-	3831	protein_coding	cysteine sulfinic acid decarboxylase [Source:MGI Symbol;Acc:MGI:2180098]
ENSMUSG00000043019	1469.49	1759.54	-0.259269	0.00251629	0.0683793	Edem3	1	151755371	151822051	+	6381	protein_coding	ER degradation enhancer, mannosidase alpha-like 3 [Source:MGI Symbol;Acc:MGI:1914217]
ENSMUSG00000038637	224.506	174.211	0.364073	0.00253631	0.0687866	Lrrc56	7	141194157	141210055	+	6068	protein_coding	leucine rich repeat containing 56 [Source:MGI Symbol;Acc:MGI:1917802]
ENSMUSG00000033965	385.185	315.339	0.286352	0.00254191	0.0688023	Slc16a2	X	103697414	103821983	-	4263	protein_coding	solute carrier family 16 (monocarboxylic acid transporters), member 2 [Source:MGI Symbol;Acc:MGI:1203732]
ENSMUSG00000098021	0.41757	4.38316	-3.4135	0.00255096	1	Gm9522	15	39180511	39181436	+	926	processed_pseudogene	predicted gene 9522 [Source:MGI Symbol;Acc:MGI:3779931]
ENSMUSG00000021694	439.265	561.436	-0.353365	0.00258302	0.0697115	Ercc8	13	108158731	108195364	+	7657	protein_coding	excision repaiross-complementing rodent repair deficiency, complementation group 8 [Source:MGI Symbol;Acc:MGI:1919241]
ENSMUSG00000032238	165.863	65.5462	1.33959	0.00258568	0.0697115	Rora	9	68653786	69388246	+	13071	protein_coding	RAR-related orphan receptor alpha [Source:MGI Symbol;Acc:MGI:104661]
ENSMUSG00000087408	47.4816	22.6584	1.06675	0.0025963	0.0698604	Cers1	8	70315775	70331592	+	3171	protein_coding	ceramide synthase 1 [Source:MGI Symbol;Acc:MGI:2136690]
ENSMUSG00000015474	324.618	254.688	0.349541	0.00260432	0.0698906	Ppt2	17	34616662	34628510	-	2614	protein_coding	palmitoyl-protein thioesterase 2 [Source:MGI Symbol;Acc:MGI:1860075]
ENSMUSG00000026525	191.007	231.922	-0.283461	0.00260929	0.0698906	Opn3	1	175662421	175692776	-	1913	protein_coding	opsin 3 [Source:MGI Symbol;Acc:MGI:1338022]
ENSMUSG00000023075	1520.29	1860.34	-0.29094	0.00261273	0.0698906	Akirin1	4	123734559	123750345	-	3450	protein_coding	akirin 1 [Source:MGI Symbol;Acc:MGI:1915300]
ENSMUSG00000040563	220.776	168.791	0.381608	0.00263356	0.0703103	Plppr2	9	21937033	21948907	+	2750	protein_coding	phospholipid phosphatase related 2 [Source:MGI Symbol;Acc:MGI:2384575]
ENSMUSG00000021848	747.848	609.593	0.295121	0.00263882	0.0703137	Otx2	14	48657677	48673819	-	4221	protein_coding	orthodenticle homeobox 2 [Source:MGI Symbol;Acc:MGI:97451]
ENSMUSG00000052369	409.925	338.902	0.271064	0.00266735	0.0709359	Tmem106c	15	97964200	97970275	+	2434	protein_coding	transmembrane protein 106C [Source:MGI Symbol;Acc:MGI:1196384]
ENSMUSG00000031700	1203.81	942.831	0.351984	0.00267764	0.0709894	Gpt2	8	85492576	85527560	+	5643	protein_coding	glutamic pyruvate transaminase (alanine aminotransferase) 2 [Source:MGI Symbol;Acc:MGI:1915391]
ENSMUSG00000049511	21.9808	38.182	-0.800488	0.0026877	0.0709894	Htr1b	9	81628291	81633828	-	4724	protein_coding	5-hydroxytryptamine (serotonin) receptor 1B [Source:MGI Symbol;Acc:MGI:96274]
ENSMUSG00000025508	13478.5	11463.8	0.233643	0.00268826	0.0709894	Rplp2	7	141447370	141451585	+	2072	protein_coding	ribosomal protein, large P2 [Source:MGI Symbol;Acc:MGI:1914436]
ENSMUSG00000031983	3103.68	2665.86	0.219393	0.00269338	0.0709894	2310022B05Rik	8	124635756	124663369	-	3307	protein_coding	RIKEN cDNA 2310022B05 gene [Source:MGI Symbol;Acc:MGI:1916801]
ENSMUSG00000027603	70.5263	48.5956	0.537797	0.00269528	0.0709894	Ggt7	2	155490379	155518237	-	3264	protein_coding	gamma-glutamyltransferase 7 [Source:MGI Symbol;Acc:MGI:1913385]
ENSMUSG00000024366	84.9858	116.942	-0.454592	0.00270999	0.07124	Gfra3	18	34689903	34720387	-	1992	protein_coding	glial cell line derived neurotrophic factor family receptor alpha 3 [Source:MGI Symbol;Acc:MGI:1201403]
ENSMUSG00000042155	932.652	1128.28	-0.275044	0.00271984	0.071362	Klhl23	2	69821944	69836651	+	4925	protein_coding	kelch-like 23 [Source:MGI Symbol;Acc:MGI:2683536]
ENSMUSG00000046985	601.117	708.811	-0.23602	0.00273959	0.0717427	Tapt1	5	44175154	44226626	-	4443	protein_coding	transmembrane anterior posterior transformation 1 [Source:MGI Symbol;Acc:MGI:2683537]
ENSMUSG00000046229	1093.13	936.289	0.221709	0.00275658	0.0718324	Scand1	2	156311847	156312704	-	759	protein_coding	SCAN domain-containing 1 [Source:MGI Symbol;Acc:MGI:1343132]
ENSMUSG00000085042	54.6213	32.9684	0.727151	0.00275806	0.0718324	Abhd11os	5	135012114	135013253	-	701	transcribed_unitary_pseudogene	abhydrolase domain containing 11, opposite strand [Source:MGI Symbol;Acc:MGI:1917062]
ENSMUSG00000107176	3150.16	2602.64	0.275583	0.00275875	0.0718324	Gm9794	6	66875321	66875743	-	423	processed_pseudogene	predicted pseudogene 9794 [Source:MGI Symbol;Acc:MGI:3642653]
ENSMUSG00000022553	1507.08	1320.2	0.190223	0.00277286	0.0720629	Maf1	15	76351294	76354380	+	2412	protein_coding	MAF1 homolog, negative regulator of RNA polymerase III [Source:MGI Symbol;Acc:MGI:1916127]
ENSMUSG00000039167	197.576	143.359	0.459104	0.00278547	0.0722533	Adgrl4	3	151437887	151545086	+	4585	protein_coding	adhesion G protein-coupled receptor L4 [Source:MGI Symbol;Acc:MGI:2655562]
ENSMUSG00000044005	67.4186	35.0281	0.946014	0.00279081	0.0722552	Gls2	10	128194457	128210004	+	3474	protein_coding	glutaminase 2 (liver, mitochondrial) [Source:MGI Symbol;Acc:MGI:2143539]
ENSMUSG00000028189	162.861	117.24	0.473717	0.0028224	0.0727021	Ctbs	3	146449795	146465849	+	6052	protein_coding	chitobiase [Source:MGI Symbol;Acc:MGI:1921495]
ENSMUSG00000029776	1324.33	1154.43	0.198895	0.00282422	0.0727021	Hibadh	6	52546228	52640389	-	10179	protein_coding	3-hydroxyisobutyrate dehydrogenase [Source:MGI Symbol;Acc:MGI:1889802]
ENSMUSG00000020863	3074.25	3617.73	-0.234891	0.00283066	0.0727021	Luc7l3	11	94287890	94321988	-	7278	protein_coding	LUC7-like 3 (S. cerevisiae) [Source:MGI Symbol;Acc:MGI:1914934]
ENSMUSG00000030016	2604.29	3128.98	-0.264626	0.00283219	0.0727021	Zfp638	6	83867109	83989550	+	15810	protein_coding	zinc finger protein 638 [Source:MGI Symbol;Acc:MGI:1203484]
ENSMUSG00000024201	1680.87	1312.27	0.3573	0.00283462	0.0727021	Kdm4b	17	56326062	56402870	+	4895	protein_coding	lysine (K)-specific demethylase 4B [Source:MGI Symbol;Acc:MGI:2442355]
ENSMUSG00000010608	4015.76	4762.92	-0.246086	0.00284219	0.0727602	Rbm25	12	83631236	83683123	+	17376	protein_coding	RNA binding motif protein 25 [Source:MGI Symbol;Acc:MGI:1914289]
ENSMUSG00000041040	2256.8	1775.95	0.345666	0.00284756	0.0727615	Fam117b	1	59913006	59985346	+	7290	protein_coding	family with sequence similarity 117, member B [Source:MGI Symbol;Acc:MGI:1920000]
ENSMUSG00000093798	77.6806	110.608	-0.506977	0.00285443	0.0727695	Gm8355	10	14745362	14747302	-	1941	processed_pseudogene	predicted pseudogene 8355 [Source:MGI Symbol;Acc:MGI:3645191]
ENSMUSG00000051223	15293.4	17294	-0.177381	0.0028585	0.0727695	Bzw1	1	58392898	58407353	+	4033	protein_coding	basic leucine zipper and W2 domains 1 [Source:MGI Symbol;Acc:MGI:1914132]
ENSMUSG00000034263	1874.38	2131.9	-0.185804	0.00287463	0.0729326	Ints14	9	64960905	64986978	+	3277	protein_coding	integrator complex subunit 14 [Source:MGI Symbol;Acc:MGI:1917132]
ENSMUSG00000041846	2716.63	3118.26	-0.198794	0.00288014	0.0729326	Ppp4r3a	12	101039409	101083702	-	13162	protein_coding	protein phosphatase 4 regulatory subunit 3A [Source:MGI Symbol;Acc:MGI:1915984]
ENSMUSG00000096433	136.744	104.325	0.39431	0.00288535	0.0729326	Zfp994	17	22197265	22225616	-	4882	protein_coding	zinc finger protein 994 [Source:MGI Symbol;Acc:MGI:3643318]
ENSMUSG00000020407	330.291	151.76	1.12212	0.00288762	0.0729326	Upp1	11	9118103	9136170	+	1961	protein_coding	uridine phosphorylase 1 [Source:MGI Symbol;Acc:MGI:1097668]
ENSMUSG00000044197	64.7907	41.595	0.644027	0.00289153	0.0729326	Gpr146	5	139377697	139396415	+	6786	protein_coding	G protein-coupled receptor 146 [Source:MGI Symbol;Acc:MGI:1933113]
ENSMUSG00000063049	653.969	530.749	0.30032	0.00289956	0.0730007	Ing2	8	47667178	47675556	-	3019	protein_coding	inhibitor of growth family, member 2 [Source:MGI Symbol;Acc:MGI:1916510]
ENSMUSG00000086429	84.1619	116.754	-0.46994	0.00293144	0.0736679	Gt(ROSA)26Sor	6	113067428	113077333	-	1695	antisense	gene trap ROSA 26, Philippe Soriano [Source:MGI Symbol;Acc:MGI:104735]
ENSMUSG00000044749	15.0626	5.01535	1.60341	0.00293301	1	Abca6	11	110176820	110251776	-	5398	protein_coding	ATP-binding cassette, sub-family A (ABC1), member 6 [Source:MGI Symbol;Acc:MGI:1923434]
ENSMUSG00000110545	199.337	252.311	-0.341145	0.00294219	0.0738027	Gm7730	8	70010549	70011002	-	454	processed_pseudogene	predicted gene 7730 [Source:MGI Symbol;Acc:MGI:3647355]
ENSMUSG00000028458	413.031	529.303	-0.35696	0.00295357	0.0739349	Tesk1	4	43441939	43448064	+	4434	protein_coding	testis specific protein kinase 1 [Source:MGI Symbol;Acc:MGI:1201675]
ENSMUSG00000046668	2564.09	2156.84	0.249602	0.00295826	0.0739349	Cxxc5	18	35829818	35861687	+	2271	protein_coding	CXXC finger 5 [Source:MGI Symbol;Acc:MGI:1914643]
ENSMUSG00000032030	1619.62	1841.54	-0.185745	0.00297176	0.074137	Cul5	9	53614582	53670014	-	8165	protein_coding	cullin 5 [Source:MGI Symbol;Acc:MGI:1922967]
ENSMUSG00000061046	217.833	144.746	0.588471	0.00300242	0.0744752	Haghl	17	25779843	25785673	-	2643	protein_coding	hydroxyacylglutathione hydrolase-like [Source:MGI Symbol;Acc:MGI:1919877]
ENSMUSG00000031557	718.152	405.614	0.82434	0.0030035	0.0744752	Plekha2	8	25039144	25102376	-	5579	protein_coding	pleckstrin homology domain-containing, family A (phosphoinositide binding specific) member 2 [Source:MGI Symbol;Acc:MGI:1928144]
ENSMUSG00000055923	230.219	181.536	0.345286	0.00300489	0.0744752	Aasdh	5	76873659	76905514	-	8639	protein_coding	aminoadipate-semialdehyde dehydrogenase [Source:MGI Symbol;Acc:MGI:2442517]
ENSMUSG00000035671	1806.22	1632.12	0.14589	0.00300707	0.0744752	Zswim4	8	84210678	84237055	-	4625	protein_coding	zinc finger SWIM-type containing 4 [Source:MGI Symbol;Acc:MGI:2443726]
ENSMUSG00000021791	6.15148	0.885007	2.80826	0.00301299	1	Dydc2	14	41049117	41069208	-	818	protein_coding	DPY30 domain containing 2 [Source:MGI Symbol;Acc:MGI:1918450]
ENSMUSG00000025532	603.029	755.675	-0.325321	0.00301733	0.0745945	Crcp	5	130029290	130060789	+	1585	protein_coding	calcitonin gene-related peptide-receptor component protein [Source:MGI Symbol;Acc:MGI:1100818]
ENSMUSG00000033149	2059.18	2307.09	-0.16391	0.0030265	0.0746863	Phldb2	16	45746243	45953598	-	7577	protein_coding	pleckstrin homology like domain, family B, member 2 [Source:MGI Symbol;Acc:MGI:2444981]
ENSMUSG00000031297	86.0564	46.7072	0.881985	0.0030455	0.0750202	Slc7a3	X	101079210	101086020	-	3784	protein_coding	solute carrier family 7 (cationic amino acid transporter, y+ system), member 3 [Source:MGI Symbol;Acc:MGI:1100521]
ENSMUSG00000007783	186.108	126.9	0.552841	0.00306171	0.0750266	Cpt1c	7	44959372	44974851	-	5605	protein_coding	carnitine palmitoyltransferase 1c [Source:MGI Symbol;Acc:MGI:2446526]
ENSMUSG00000019578	344.418	282.74	0.283459	0.00306353	0.0750266	Ubxn6	17	56067045	56075028	-	5685	protein_coding	UBX domain protein 6 [Source:MGI Symbol;Acc:MGI:1913780]
ENSMUSG00000024352	115.62	84.7749	0.445434	0.00306599	0.0750266	Spata24	18	35656690	35662186	-	967	protein_coding	spermatogenesis associated 24 [Source:MGI Symbol;Acc:MGI:1918492]
ENSMUSG00000007216	294.43	228.874	0.36085	0.00307331	0.0750266	Zfp775	6	48602063	48623227	+	4244	protein_coding	zinc finger protein 775 [Source:MGI Symbol;Acc:MGI:2683557]
ENSMUSG00000078201	105.93	77.7378	0.44832	0.00307535	0.0750266	Tmem203	2	25255439	25256292	+	854	protein_coding	transmembrane protein 203 [Source:MGI Symbol;Acc:MGI:2443597]
ENSMUSG00000036054	495.767	605.33	-0.286311	0.00307863	0.0750266	Sugp2	8	70234226	70279915	+	14428	protein_coding	SURP and G patch domain containing 2 [Source:MGI Symbol;Acc:MGI:2678085]
ENSMUSG00000002679	605.315	690.844	-0.193667	0.00308595	0.0750713	Med6	12	81573557	81595008	-	1447	protein_coding	mediator complex subunit 6 [Source:MGI Symbol;Acc:MGI:1917042]
ENSMUSG00000061458	1638.08	1972.67	-0.268318	0.00310161	0.075204	Nol10	12	17348458	17430095	+	3021	protein_coding	nucleolar protein 10 [Source:MGI Symbol;Acc:MGI:2684913]
ENSMUSG00000004127	591.393	705.618	-0.25394	0.00310238	0.075204	Trmt10a	3	138143448	138159821	+	7976	protein_coding	tRNA methyltransferase 10A [Source:MGI Symbol;Acc:MGI:1920421]
ENSMUSG00000023932	2218.72	2511.3	-0.178799	0.00312528	0.0756251	Cdc5l	17	45391884	45433737	-	3300	protein_coding	cell division cycle 5-like (S. pombe) [Source:MGI Symbol;Acc:MGI:1918952]
ENSMUSG00000000934	228.238	186.217	0.293828	0.00313189	0.0756514	Top1mt	15	75657035	75678800	-	2043	protein_coding	DNA topoisomerase 1, mitochondrial [Source:MGI Symbol;Acc:MGI:1920210]
ENSMUSG00000097709	230.859	277.197	-0.260566	0.00314115	0.0757284	2810429I04Rik	13	3478230	3501393	+	8789	lincRNA	RIKEN cDNA 2810429I04 gene [Source:MGI Symbol;Acc:MGI:1924187]
ENSMUSG00000020427	1379.14	942.609	0.548957	0.00314614	0.0757284	Igfbp3	11	7206086	7213923	-	3130	protein_coding	insulin-like growth factor binding protein 3 [Source:MGI Symbol;Acc:MGI:96438]
ENSMUSG00000050373	217.067	153.038	0.505068	0.00316685	0.0760932	Snx21	2	164785823	164793816	+	4760	protein_coding	sorting nexin family member 21 [Source:MGI Symbol;Acc:MGI:1917729]
ENSMUSG00000100862	285.062	385.563	-0.434471	0.00318296	0.0763464	Gm10925	1	24613974	24614651	-	678	unprocessed_pseudogene	predicted gene 10925 [Source:MGI Symbol;Acc:MGI:3809095]
ENSMUSG00000021486	8374.07	7161.53	0.225559	0.00320494	0.0766249	Prelid1	13	55320500	55325272	+	2726	protein_coding	PRELI domain containing 1 [Source:MGI Symbol;Acc:MGI:1913744]
ENSMUSG00000064360	149.324	101.927	0.547022	0.00320576	0.0766249	mt-Nd3	MT	9459	9806	+	348	protein_coding	mitochondrially encoded NADH dehydrogenase 3 [Source:MGI Symbol;Acc:MGI:102499]
ENSMUSG00000037211	749.853	625.788	0.26177	0.00321623	0.0767413	Spry1	3	37639947	37644598	+	2906	protein_coding	sprouty RTK signaling antagonist 1 [Source:MGI Symbol;Acc:MGI:1345139]
ENSMUSG00000044211	316.96	375.997	-0.243129	0.00322342	0.076779	Gm7887	6	48524554	48525090	-	537	processed_pseudogene	predicted gene 7887 [Source:MGI Symbol;Acc:MGI:3648251]
ENSMUSG00000041923	23.6326	10.106	1.21998	0.00323083	1	Nol4	18	22693181	23041653	-	5692	protein_coding	nucleolar protein 4 [Source:MGI Symbol;Acc:MGI:2441684]
ENSMUSG00000033107	27.1046	44.8353	-0.732016	0.00323179	0.0768448	Rnf125	18	20944625	20983848	+	1334	protein_coding	ring finger protein 125 [Source:MGI Symbol;Acc:MGI:1914914]
ENSMUSG00000028463	30.1543	11.5452	1.3837	0.0032529	1	Car9	4	43506966	43513729	+	2304	protein_coding	carbonic anhydrase 9 [Source:MGI Symbol;Acc:MGI:2447188]
ENSMUSG00000038034	642.147	533.325	0.267884	0.00326178	0.0774234	Igsf8	1	172261641	172319841	+	5217	protein_coding	immunoglobulin superfamily, member 8 [Source:MGI Symbol;Acc:MGI:2154090]
ENSMUSG00000110148	18.1156	5.2826	1.79955	0.00326935	1	5830408C22Rik	8	25101216	25109986	+	4169	processed_transcript	RIKEN cDNA 5830408C22 gene [Source:MGI Symbol;Acc:MGI:1921994]
ENSMUSG00000005069	1214.78	1060.73	0.1953	0.00327509	0.0775351	Pex5	6	124396816	124415067	-	3943	protein_coding	peroxisomal biogenesis factor 5 [Source:MGI Symbol;Acc:MGI:1098808]
ENSMUSG00000025422	71.7885	45.5867	0.655978	0.00327781	0.0775351	Agap2	10	127075284	127093169	+	5941	protein_coding	ArfGAP with GTPase domain, ankyrin repeat and PH domain 2 [Source:MGI Symbol;Acc:MGI:3580016]
ENSMUSG00000023961	45.1424	70.9196	-0.65311	0.00328758	0.0775713	Enpp4	17	44096308	44105809	-	4560	protein_coding	ectonucleotide pyrophosphatase/phosphodiesterase 4 [Source:MGI Symbol;Acc:MGI:2682634]
ENSMUSG00000019027	164.347	127.001	0.368816	0.00329067	0.0775713	Dnah1	14	31260375	31323896	-	13043	protein_coding	dynein, axonemal, heavy chain 1 [Source:MGI Symbol;Acc:MGI:107721]
ENSMUSG00000021957	12572.7	11149.9	0.173186	0.00332255	0.0781884	Tkt	14	30548359	30574720	+	7355	protein_coding	transketolase [Source:MGI Symbol;Acc:MGI:105992]
ENSMUSG00000025025	1037.97	705.895	0.556338	0.00338003	0.0794045	Mxi1	19	53310506	53375810	+	5619	protein_coding	MAX interactor 1, dimerization protein [Source:MGI Symbol;Acc:MGI:97245]
ENSMUSG00000000628	4483.32	2571.44	0.802021	0.00338934	0.079487	Hk2	6	82725025	82774454	-	5969	protein_coding	hexokinase 2 [Source:MGI Symbol;Acc:MGI:1315197]
ENSMUSG00000024695	2972.23	3325.01	-0.161021	0.00339659	0.0795207	Zfp91	19	12763660	12796126	-	10046	protein_coding	zinc finger protein 91 [Source:MGI Symbol;Acc:MGI:104854]
ENSMUSG00000001583	55.8391	36.782	0.608071	0.00341537	0.0797617	Tnk1	11	69851005	69858730	-	3329	protein_coding	tyrosine kinase, non-receptor, 1 [Source:MGI Symbol;Acc:MGI:1930958]
ENSMUSG00000019863	247.518	315.237	-0.348699	0.00341853	0.0797617	Qrsl1	10	43874188	43901745	-	3876	protein_coding	glutaminyl-tRNA synthase (glutamine-hydrolyzing)-like 1 [Source:MGI Symbol;Acc:MGI:1923813]
ENSMUSG00000058192	286.3	342.786	-0.259974	0.00343501	0.0799147	Zfp846	9	20581291	20605409	+	13778	protein_coding	zinc finger protein 846 [Source:MGI Symbol;Acc:MGI:1924012]
ENSMUSG00000074738	107.468	70.212	0.608941	0.00343675	0.0799147	Fndc10	4	155694342	155696481	+	2140	protein_coding	fibronectin type III domain containing 10 [Source:MGI Symbol;Acc:MGI:2444790]
ENSMUSG00000031808	202.174	142.342	0.503916	0.00346296	0.0803876	Slc27a1	8	71568882	71587302	+	5835	protein_coding	solute carrier family 27 (fatty acid transporter), member 1 [Source:MGI Symbol;Acc:MGI:1347098]
ENSMUSG00000021704	381.856	474.701	-0.312558	0.00347816	0.0806039	Mtx3	13	92844760	92858230	+	7547	protein_coding	metaxin 3 [Source:MGI Symbol;Acc:MGI:2686040]
ENSMUSG00000033916	751.603	620.224	0.277377	0.0034909	0.0807372	Chmp2a	7	13032010	13034807	-	1162	protein_coding	charged multivesicular body protein 2A [Source:MGI Symbol;Acc:MGI:1916203]
ENSMUSG00000041747	1902.8	2132.33	-0.16423	0.00350203	0.0807372	Utp15	13	98246845	98263041	-	5847	protein_coding	UTP15 small subunit processome component [Source:MGI Symbol;Acc:MGI:2145443]
ENSMUSG00000110605	92.0256	126.512	-0.458707	0.00350716	0.0807372	Gm32856	8	129263641	129282844	+	4824	lincRNA	predicted gene, 32856 [Source:MGI Symbol;Acc:MGI:5592015]
ENSMUSG00000025813	503.138	658.749	-0.387614	0.00350814	0.0807372	Homer2	7	81600481	81707527	-	12621	protein_coding	homer scaffolding protein 2 [Source:MGI Symbol;Acc:MGI:1347354]
ENSMUSG00000111977	90.897	59.4686	0.617162	0.00351709	0.0807372	Gm47163	10	79637856	79639520	+	1665	bidirectional_promoter_lncRNA	predicted gene, 47163 [Source:MGI Symbol;Acc:MGI:6095939]
ENSMUSG00000038025	1193.7	1457.13	-0.287338	0.00352102	0.0807372	Phf2	13	48801750	48871119	-	5494	protein_coding	PHD finger protein 2 [Source:MGI Symbol;Acc:MGI:1338034]
ENSMUSG00000066026	126.256	81.6406	0.623698	0.00352518	0.0807372	Dhrs3	4	144892827	144928209	+	2927	protein_coding	dehydrogenase/reductase (SDR family) member 3 [Source:MGI Symbol;Acc:MGI:1315215]
ENSMUSG00000031534	276.203	227.829	0.278306	0.00354475	0.0810499	Smim19	8	22462614	22476882	-	1462	protein_coding	small integral membrane protein 19 [Source:MGI Symbol;Acc:MGI:2142501]
ENSMUSG00000045930	287.694	213.236	0.430728	0.00356328	0.0812616	Clec14a	12	58264720	58269290	-	4571	protein_coding	C-type lectin domain family 14, member a [Source:MGI Symbol;Acc:MGI:1914114]
ENSMUSG00000023088	839.07	623.569	0.428602	0.00356587	0.0812616	Abcc1	16	14361558	14475737	+	15092	protein_coding	ATP-binding cassette, sub-family C (CFTR/MRP), member 1 [Source:MGI Symbol;Acc:MGI:102676]
ENSMUSG00000035385	0.128302	2.91765	-3.64377	0.00358457	1	Ccl2	11	82035571	82037453	+	1138	protein_coding	chemokine (C-C motif) ligand 2 [Source:MGI Symbol;Acc:MGI:98259]
ENSMUSG00000050896	123.961	77.1946	0.679546	0.00359841	0.0818065	Rtn4rl2	2	84871924	84886710	-	1506	protein_coding	reticulon 4 receptor-like 2 [Source:MGI Symbol;Acc:MGI:2669796]
ENSMUSG00000029108	493.75	601.083	-0.284059	0.00360173	0.0818065	Pcdh7	5	57717967	58133230	+	10604	protein_coding	protocadherin 7 [Source:MGI Symbol;Acc:MGI:1860487]
ENSMUSG00000055707	517.711	416.247	0.314095	0.00361076	0.0818759	Klhl26	8	70450219	70476968	-	3195	protein_coding	kelch-like 26 [Source:MGI Symbol;Acc:MGI:2443079]
ENSMUSG00000033278	451.41	374.103	0.273148	0.00361688	0.081879	Ptprm	17	66666947	67354457	-	8828	protein_coding	protein tyrosine phosphatase, receptor type, M [Source:MGI Symbol;Acc:MGI:102694]
ENSMUSG00000029538	3341.86	3004.21	0.1541	0.00363742	0.0822081	Srsf9	5	115327177	115333080	+	1653	protein_coding	serine/arginine-rich splicing factor 9 [Source:MGI Symbol;Acc:MGI:104896]
ENSMUSG00000037818	189.887	95.4085	0.993099	0.00365177	0.0823964	Abhd18	3	40846970	40938138	+	11184	protein_coding	abhydrolase domain containing 18 [Source:MGI Symbol;Acc:MGI:1915468]
ENSMUSG00000031089	0.256787	3.48285	-3.4782	0.00366382	1	Slc6a14	X	21714896	21742355	+	3434	protein_coding	solute carrier family 6 (neurotransmitter transporter), member 14 [Source:MGI Symbol;Acc:MGI:1890216]
ENSMUSG00000075232	4541.67	5483.67	-0.271862	0.00368383	0.0828567	Amd1	10	40287458	40302186	-	3542	protein_coding	S-adenosylmethionine decarboxylase 1 [Source:MGI Symbol;Acc:MGI:88004]
ENSMUSG00000047153	1967.88	1352.33	0.5413	0.00368464	0.0828567	Khnyn	14	55884947	55898775	+	6502	protein_coding	KH and NYN domain containing [Source:MGI Symbol;Acc:MGI:2451333]
ENSMUSG00000040250	1327.43	1593.49	-0.263742	0.00369032	0.0828567	Ints13	6	146549632	146577835	-	8485	protein_coding	integrator complex subunit 13 [Source:MGI Symbol;Acc:MGI:1918427]
ENSMUSG00000000489	293.866	211.738	0.47245	0.00371126	0.0831224	Pdgfb	15	79995874	80014977	-	4161	protein_coding	platelet derived growth factor, B polypeptide [Source:MGI Symbol;Acc:MGI:97528]
ENSMUSG00000038576	455.038	369.976	0.29866	0.00371429	0.0831224	Susd4	1	182763860	182896591	+	3858	protein_coding	sushi domain containing 4 [Source:MGI Symbol;Acc:MGI:2138351]
ENSMUSG00000019883	179.149	137.77	0.377059	0.00372673	0.0832647	Echdc1	10	29313166	29347469	+	4125	protein_coding	enoyl Coenzyme A hydratase domain containing 1 [Source:MGI Symbol;Acc:MGI:1277169]
ENSMUSG00000061186	135.07	84.3898	0.68182	0.00373663	0.0833499	Sfmbt2	2	10370510	10595253	+	9128	protein_coding	Scm-like with four mbt domains 2 [Source:MGI Symbol;Acc:MGI:2447794]
ENSMUSG00000078908	563.008	653.988	-0.215106	0.00375116	0.0835381	Mon1b	8	113635587	113645179	+	5120	protein_coding	MON1 homolog B, secretory traffciking associated [Source:MGI Symbol;Acc:MGI:1923231]
ENSMUSG00000040028	4696.89	5375.39	-0.194809	0.00376988	0.0837641	Elavl1	8	4285382	4325413	-	10363	protein_coding	ELAV (embryonic lethal, abnormal vision)-like 1 (Hu antigen R) [Source:MGI Symbol;Acc:MGI:1100851]
ENSMUSG00000035275	774.998	676.374	0.195207	0.00378159	0.0837641	Raver2	4	101068983	101152370	+	6342	protein_coding	ribonucleoprotein, PTB-binding 2 [Source:MGI Symbol;Acc:MGI:2443623]
ENSMUSG00000073771	85.4017	118.487	-0.465647	0.00378229	0.0837641	Btbd19	4	117119219	117125725	-	3883	protein_coding	BTB (POZ) domain containing 19 [Source:MGI Symbol;Acc:MGI:1925861]
ENSMUSG00000074811	142.908	109.273	0.390294	0.00378577	0.0837641	Hps6	19	46003478	46006173	+	2696	protein_coding	HPS6, biogenesis of lysosomal organelles complex 2 subunit 3 [Source:MGI Symbol;Acc:MGI:2181763]
ENSMUSG00000058571	1032.57	843.146	0.293054	0.00379302	0.083789	Gpc6	14	116925315	117976544	+	6425	protein_coding	glypican 6 [Source:MGI Symbol;Acc:MGI:1346322]
ENSMUSG00000045316	279.108	222.167	0.331571	0.00380164	0.0838442	Fahd1	17	24848896	24850302	-	1407	protein_coding	fumarylacetoacetate hydrolase domain containing 1 [Source:MGI Symbol;Acc:MGI:1915886]
ENSMUSG00000039068	2478.67	2828.34	-0.190068	0.00385399	0.0848067	Zzz3	3	152395473	152462826	+	11499	protein_coding	zinc finger, ZZ domain containing 3 [Source:MGI Symbol;Acc:MGI:1920453]
ENSMUSG00000024384	2974.1	3441.65	-0.210622	0.00386045	0.0848067	Iws1	18	32067741	32104328	+	11083	protein_coding	IWS1, SUPT6 interacting protein [Source:MGI Symbol;Acc:MGI:1920723]
ENSMUSG00000042938	253.234	310.909	-0.292955	0.00386386	0.0848067	Gm14117	2	146305547	146306389	+	843	processed_pseudogene	predicted gene 14117 [Source:MGI Symbol;Acc:MGI:3651328]
ENSMUSG00000003380	614.247	503.071	0.286248	0.00387746	0.0848984	Rabac1	7	24969752	24972754	-	1523	protein_coding	Rab acceptor 1 (prenylated) [Source:MGI Symbol;Acc:MGI:1201692]
ENSMUSG00000021573	56.0442	26.6915	1.07223	0.00388043	0.0848984	Tppp	13	74009407	74035753	+	5102	protein_coding	tubulin polymerization promoting protein [Source:MGI Symbol;Acc:MGI:1920198]
ENSMUSG00000075602	1.34735	6.01845	-2.14321	0.003908	1	Ly6a	15	74994877	74998031	-	1205	protein_coding	lymphocyte antigen 6 complex, locus A [Source:MGI Symbol;Acc:MGI:107527]
ENSMUSG00000032245	649.346	496.655	0.385871	0.00391051	0.08542	Cln6	9	62838785	62852006	+	2434	protein_coding	ceroid-lipofuscinosis, neuronal 6 [Source:MGI Symbol;Acc:MGI:2159324]
ENSMUSG00000031502	8088.47	6958.57	0.217166	0.00392747	0.0855685	Col4a1	8	11198423	11312826	-	7464	protein_coding	collagen, type IV, alpha 1 [Source:MGI Symbol;Acc:MGI:88454]
ENSMUSG00000006019	784.888	672.953	0.221445	0.00393419	0.0855685	Dhx34	7	16197147	16222037	-	4596	protein_coding	DEAH (Asp-Glu-Ala-His) box polypeptide 34 [Source:MGI Symbol;Acc:MGI:1918973]
ENSMUSG00000047242	116.677	167.06	-0.518343	0.00394312	0.0855685	Taf9b	X	106206883	106221158	-	3158	protein_coding	TATA-box binding protein associated factor 9B [Source:MGI Symbol;Acc:MGI:3039562]
ENSMUSG00000021893	829.035	990.53	-0.256991	0.00394401	0.0855685	Capn7	14	31336638	31371986	+	4895	protein_coding	calpain 7 [Source:MGI Symbol;Acc:MGI:1338030]
ENSMUSG00000026196	674.121	801.821	-0.24872	0.00395095	0.0855685	Bard1	1	71027498	71103146	-	5659	protein_coding	BRCA1 associated RING domain 1 [Source:MGI Symbol;Acc:MGI:1328361]
ENSMUSG00000028936	8387.9	7459.49	0.16922	0.00395576	0.0855685	Rpl22	4	152325742	152334071	+	2911	protein_coding	ribosomal protein L22 [Source:MGI Symbol;Acc:MGI:99262]
ENSMUSG00000003623	753.996	846.583	-0.168045	0.00396104	0.0855685	Crot	5	8966033	8997324	-	5456	protein_coding	carnitine O-octanoyltransferase [Source:MGI Symbol;Acc:MGI:1921364]
ENSMUSG00000104913	996.333	779.373	0.353664	0.0039978	0.0862266	Gm6560	5	22724578	22726168	-	1591	processed_pseudogene	predicted gene 6560 [Source:MGI Symbol;Acc:MGI:3646204]
ENSMUSG00000097431	77.5372	104.719	-0.43082	0.00400489	0.0862437	Gm26782	14	50870324	50880603	+	4095	antisense	predicted gene, 26782 [Source:MGI Symbol;Acc:MGI:5477276]
ENSMUSG00000051669	3.27955	10.9021	-1.69747	0.00402383	1	AU021092	16	5211823	5222299	-	1368	protein_coding	expressed sequence AU021092 [Source:MGI Symbol;Acc:MGI:2146559]
ENSMUSG00000057722	71.9546	43.2622	0.733988	0.00404049	0.0868737	Lepr	4	101717404	101815352	+	7049	protein_coding	leptin receptor [Source:MGI Symbol;Acc:MGI:104993]
ENSMUSG00000058135	439.719	342.615	0.358748	0.00405961	0.0870159	Gstm1	3	108012255	108017973	-	1473	protein_coding	glutathione S-transferase, mu 1 [Source:MGI Symbol;Acc:MGI:95860]
ENSMUSG00000010660	452.891	360.268	0.327289	0.00406941	0.0870159	Plcd1	9	119071527	119093502	-	3093	protein_coding	phospholipase C, delta 1 [Source:MGI Symbol;Acc:MGI:97614]
ENSMUSG00000091811	142.695	103.303	0.460332	0.0040737	0.0870159	Inafm1	7	16272013	16273617	-	1605	protein_coding	InaF motif containing 1 [Source:MGI Symbol;Acc:MGI:1913550]
ENSMUSG00000054008	2663.81	3173.04	-0.252078	0.00407862	0.0870159	Ndst1	18	60685978	60713389	-	6070	protein_coding	N-deacetylase/N-sulfotransferase (heparan glucosaminyl) 1 [Source:MGI Symbol;Acc:MGI:104719]
ENSMUSG00000028062	623.926	505.733	0.303653	0.00407887	0.0870159	Lamtor2	3	88549819	88553074	-	1218	protein_coding	late endosomal/lysosomal adaptor, MAPK and MTOR activator 2 [Source:MGI Symbol;Acc:MGI:1932697]
ENSMUSG00000021665	287.083	201.565	0.509674	0.00410334	0.0874018	Hexb	13	97176331	97198357	-	1906	protein_coding	hexosaminidase B [Source:MGI Symbol;Acc:MGI:96074]
ENSMUSG00000052605	29.1474	13.6977	1.08737	0.00411535	1	Isoc2b	7	4844959	4870258	-	1373	protein_coding	isochorismatase domain containing 2b [Source:MGI Symbol;Acc:MGI:1914691]
ENSMUSG00000021240	166.484	122.776	0.43916	0.00414004	0.0880466	Abcd4	12	84601464	84617413	-	8006	protein_coding	ATP-binding cassette, sub-family D (ALD), member 4 [Source:MGI Symbol;Acc:MGI:1349217]
ENSMUSG00000074794	2364.79	1414.78	0.741091	0.00414793	0.0880777	Arrdc3	13	80883384	80896042	+	6266	protein_coding	arrestin domain containing 3 [Source:MGI Symbol;Acc:MGI:2145242]
ENSMUSG00000064341	26177.4	39551.2	-0.595395	0.0041698	0.0884049	mt-Nd1	MT	2751	3707	+	957	protein_coding	mitochondrially encoded NADH dehydrogenase 1 [Source:MGI Symbol;Acc:MGI:101787]
ENSMUSG00000020868	682.41	576.417	0.243529	0.00419568	0.0886479	Xylt2	11	94663851	94677515	-	3979	protein_coding	xylosyltransferase II [Source:MGI Symbol;Acc:MGI:2444797]
ENSMUSG00000038859	469.075	328.588	0.512772	0.00420699	0.0886479	Baiap2l1	5	144264526	144358112	-	3366	protein_coding	BAI1-associated protein 2-like 1 [Source:MGI Symbol;Acc:MGI:1914148]
ENSMUSG00000064358	145.881	203.525	-0.478949	0.0042092	0.0886479	mt-Co3	MT	8607	9390	+	784	protein_coding	mitochondrially encoded cytochrome c oxidase III [Source:MGI Symbol;Acc:MGI:102502]
ENSMUSG00000031732	465.656	557.561	-0.258489	0.00421138	0.0886479	Phlpp2	8	109868542	109944671	+	8449	protein_coding	PH domain and leucine rich repeat protein phosphatase 2 [Source:MGI Symbol;Acc:MGI:2444928]
ENSMUSG00000031636	122.115	183.878	-0.588995	0.00421362	0.0886479	Pdlim3	8	45885461	45919548	+	5147	protein_coding	PDZ and LIM domain 3 [Source:MGI Symbol;Acc:MGI:1859274]
ENSMUSG00000056445	180.566	132.832	0.445605	0.00422154	0.0886783	Hoxaas2	6	52165674	52169564	+	3361	processed_transcript	Hoxa cluster antisense RNA 2 [Source:MGI Symbol;Acc:MGI:1913890]
ENSMUSG00000022557	2497.62	3007.85	-0.268246	0.00423072	0.0887349	Bop1	15	76452989	76477277	-	2957	protein_coding	block of proliferation 1 [Source:MGI Symbol;Acc:MGI:1334460]
ENSMUSG00000005299	1297.62	1598.21	-0.300174	0.00424283	0.0888012	Letm1	5	33739673	33782817	-	9650	protein_coding	leucine zipper-EF-hand containing transmembrane protein 1 [Source:MGI Symbol;Acc:MGI:1932557]
ENSMUSG00000022704	916.053	1034.81	-0.174551	0.00425465	0.0888012	Qtrt2	16	43861407	43926809	-	4629	protein_coding	queuine tRNA-ribosyltransferase accessory subunit 2 [Source:MGI Symbol;Acc:MGI:1922194]
ENSMUSG00000022742	1921.86	1551.13	0.309386	0.00425787	0.0888012	Cpox	16	58670292	58717636	+	6661	protein_coding	coproporphyrinogen oxidase [Source:MGI Symbol;Acc:MGI:104841]
ENSMUSG00000073542	773.524	942.354	-0.284332	0.00425981	0.0888012	Cep76	18	67617397	67641336	-	3979	protein_coding	centrosomal protein 76 [Source:MGI Symbol;Acc:MGI:1923401]
ENSMUSG00000067995	1067.06	1255.79	-0.234945	0.00428778	0.0890649	Gtf2f2	14	75896937	76010865	-	1467	protein_coding	general transcription factor IIF, polypeptide 2 [Source:MGI Symbol;Acc:MGI:1915955]
ENSMUSG00000038517	692.603	582.966	0.247432	0.00429081	0.0890649	Tbkbp1	11	97136171	97151495	-	3975	protein_coding	TBK1 binding protein 1 [Source:MGI Symbol;Acc:MGI:1920424]
ENSMUSG00000052133	816.079	678.337	0.266662	0.00429197	0.0890649	Sema5b	16	35541145	35664732	+	7080	protein_coding	sema domain, seven thrombospondin repeats (type 1 and type 1-like), transmembrane domain (TM) and short cytoplasmic domain, (semaphorin) 5B [Source:MGI Symbol;Acc:MGI:107555]
ENSMUSG00000016552	359.544	299.253	0.267035	0.00431759	0.0894611	Foxred2	15	77940522	77956722	-	5939	protein_coding	FAD-dependent oxidoreductase domain containing 2 [Source:MGI Symbol;Acc:MGI:106315]
ENSMUSG00000032611	3.64103	11.5578	-1.64201	0.0043282	1	1700102P08Rik	9	108392805	108410934	+	1236	protein_coding	RIKEN cDNA 1700102P08 gene [Source:MGI Symbol;Acc:MGI:2148248]
ENSMUSG00000020919	879.86	722.472	0.28383	0.00433506	0.0895637	Stat5b	11	100780731	100850724	-	5539	protein_coding	signal transducer and activator of transcription 5B [Source:MGI Symbol;Acc:MGI:103035]
ENSMUSG00000029265	2152.18	2488.58	-0.209336	0.00433563	0.0895637	Dr1	5	108268897	108280526	+	3478	protein_coding	down-regulator of transcription 1 [Source:MGI Symbol;Acc:MGI:1100515]
ENSMUSG00000025464	438.059	373.134	0.230373	0.0043452	0.0896264	Paox	7	140115799	140137224	+	4907	protein_coding	polyamine oxidase (exo-N4-amino) [Source:MGI Symbol;Acc:MGI:1916983]
ENSMUSG00000022788	293.903	346.869	-0.240763	0.00435533	0.0897001	Fgd4	16	16416917	16600549	-	17517	protein_coding	FYVE, RhoGEF and PH domain containing 4 [Source:MGI Symbol;Acc:MGI:2183747]
ENSMUSG00000053916	45.007	12.9675	1.79946	0.00436936	0.089795	Nanp	2	151029685	151039398	-	1488	protein_coding	N-acetylneuraminic acid phosphatase [Source:MGI Symbol;Acc:MGI:1914561]
ENSMUSG00000037820	697.444	560.592	0.314845	0.00437305	0.089795	Tgm2	2	158116402	158146436	-	4608	protein_coding	transglutaminase 2, C polypeptide [Source:MGI Symbol;Acc:MGI:98731]
ENSMUSG00000035678	81.6916	41.5179	0.976273	0.00441901	0.0906029	Tnfsf9	17	57105325	57107757	+	1290	protein_coding	tumor necrosis factor (ligand) superfamily, member 9 [Source:MGI Symbol;Acc:MGI:1101058]
ENSMUSG00000007039	3731.15	3134.32	0.251418	0.00443399	0.09066	Ddah2	17	35059035	35062095	+	1593	protein_coding	dimethylarginine dimethylaminohydrolase 2 [Source:MGI Symbol;Acc:MGI:1859016]
ENSMUSG00000033088	2047.15	1448.37	0.499168	0.00443503	0.09066	Triobp	15	78947724	79005869	+	12302	protein_coding	TRIO and F-actin binding protein [Source:MGI Symbol;Acc:MGI:1349410]
ENSMUSG00000029205	0.128485	3.00314	-3.6883	0.00443524	1	Chrna9	5	65934921	65977326	+	3026	protein_coding	cholinergic receptor, nicotinic, alpha polypeptide 9 [Source:MGI Symbol;Acc:MGI:1202403]
ENSMUSG00000040025	2924.54	3313.13	-0.180205	0.00445582	0.0909491	Ythdf2	4	132184912	132212303	-	4572	protein_coding	YTH domain family 2 [Source:MGI Symbol;Acc:MGI:2444233]
ENSMUSG00000087480	10.029	22.4158	-1.15531	0.00448649	1	Gm15910	10	120857629	120863326	+	2971	antisense	predicted gene 15910 [Source:MGI Symbol;Acc:MGI:3802158]
ENSMUSG00000024186	4.86719	0.293079	3.8466	0.00450503	1	Rgs11	17	26202951	26211324	+	4206	protein_coding	regulator of G-protein signaling 11 [Source:MGI Symbol;Acc:MGI:1354739]
ENSMUSG00000063060	366.665	266.441	0.460105	0.00455816	0.0926044	Sox7	14	63943673	63950732	+	3299	protein_coding	SRY (sex determining region Y)-box 7 [Source:MGI Symbol;Acc:MGI:98369]
ENSMUSG00000038274	10045.9	8992.92	0.159698	0.00456147	0.0926044	Fau	19	6057888	6059524	+	815	protein_coding	Finkel-Biskis-Reilly murine sarcoma virus (FBR-MuSV) ubiquitously expressed (fox derived) [Source:MGI Symbol;Acc:MGI:102547]
ENSMUSG00000089857	142.961	179.519	-0.325096	0.00456955	0.0926044	Zfp882	8	71908608	71916354	+	3569	protein_coding	zinc finger protein 882 [Source:MGI Symbol;Acc:MGI:3642748]
ENSMUSG00000039000	2395.38	2710.36	-0.178124	0.00457087	0.0926044	Ube3c	5	29569242	29676092	+	9544	protein_coding	ubiquitin protein ligase E3C [Source:MGI Symbol;Acc:MGI:2140998]
ENSMUSG00000031734	2387.38	2073.54	0.203585	0.00457457	0.0926044	Irx3	8	91798525	91802067	-	2762	protein_coding	Iroquois related homeobox 3 [Source:MGI Symbol;Acc:MGI:1197522]
ENSMUSG00000015656	74954.9	89772.4	-0.260243	0.00457748	0.0926044	Hspa8	9	40800984	40810087	+	4301	protein_coding	heat shock protein 8 [Source:MGI Symbol;Acc:MGI:105384]
ENSMUSG00000024381	2045.65	1761.06	0.215984	0.00460556	0.0929553	Bin1	18	32377217	32435736	+	2451	protein_coding	bridging integrator 1 [Source:MGI Symbol;Acc:MGI:108092]
ENSMUSG00000057193	1412.61	1153.35	0.292045	0.00461088	0.0929553	Slc44a2	9	21320698	21355028	+	8677	protein_coding	solute carrier family 44, member 2 [Source:MGI Symbol;Acc:MGI:1915932]
ENSMUSG00000038524	60.9921	41.7852	0.535606	0.00461519	0.0929553	Fchsd1	18	37957431	37969774	-	5473	protein_coding	FCH and double SH3 domains 1 [Source:MGI Symbol;Acc:MGI:2441771]
ENSMUSG00000062901	1505	1161.4	0.373776	0.00464447	0.09322	Klhl24	16	20097542	20129221	+	10183	protein_coding	kelch-like 24 [Source:MGI Symbol;Acc:MGI:1923035]
ENSMUSG00000032525	941.24	1138.7	-0.273669	0.00465194	0.09322	Nktr	9	121719169	121756843	+	21283	protein_coding	natural killer tumor recognition sequence [Source:MGI Symbol;Acc:MGI:97346]
ENSMUSG00000055675	1682.62	1118.55	0.588921	0.00465263	0.09322	Kbtbd11	8	15011025	15033333	+	7137	protein_coding	kelch repeat and BTB (POZ) domain containing 11 [Source:MGI Symbol;Acc:MGI:1922151]
ENSMUSG00000080268	654.842	796.798	-0.283023	0.00465555	0.09322	Brms1	19	5041404	5049917	+	1338	protein_coding	breast cancer metastasis-suppressor 1 [Source:MGI Symbol;Acc:MGI:2388804]
ENSMUSG00000042857	57.549	38.4659	0.574656	0.00468058	0.0935842	Gm9776	13	94355839	94358923	-	3085	bidirectional_promoter_lncRNA	predicted gene 9776 [Source:MGI Symbol;Acc:MGI:3641792]
ENSMUSG00000030159	111.561	78.6798	0.505918	0.00468834	0.0935852	Clec1b	6	129397297	129409335	+	5103	protein_coding	C-type lectin domain family 1, member b [Source:MGI Symbol;Acc:MGI:1913287]
ENSMUSG00000018415	1952.05	1698.26	0.201412	0.00469547	0.0935852	Gid4	11	60417145	60450927	+	4864	protein_coding	GID complex subunit 4, VID24 homolog [Source:MGI Symbol;Acc:MGI:1914021]
ENSMUSG00000041769	1440.37	1609.72	-0.160415	0.00470113	0.0935852	Ppp2r2d	7	138846079	138883057	+	5903	protein_coding	protein phosphatase 2, regulatory subunit B, delta [Source:MGI Symbol;Acc:MGI:1289252]
ENSMUSG00000062203	7593.33	8579.97	-0.176317	0.00476378	0.0946949	Gspt1	16	11219292	11254325	-	5428	protein_coding	G1 to S phase transition 1 [Source:MGI Symbol;Acc:MGI:1316728]
ENSMUSG00000086841	263.148	144.738	0.862436	0.00477796	0.0948391	2410006H16Rik	11	62602877	62604807	+	462	processed_transcript	RIKEN cDNA 2410006H16 gene [Source:MGI Symbol;Acc:MGI:1916471]
ENSMUSG00000035164	328.395	399.131	-0.278255	0.00480826	0.0950526	Zc3h12c	9	52111344	52168572	-	6845	protein_coding	zinc finger CCCH type containing 12C [Source:MGI Symbol;Acc:MGI:3026959]
ENSMUSG00000041556	31.1004	17.8874	0.797716	0.00480948	0.0950526	Fbxo2	4	148160621	148166424	+	1288	protein_coding	F-box protein 2 [Source:MGI Symbol;Acc:MGI:2446216]
ENSMUSG00000020474	255.662	202.224	0.337368	0.00480954	0.0950526	Polm	11	5827860	5838016	-	3658	protein_coding	polymerase (DNA directed), mu [Source:MGI Symbol;Acc:MGI:1860191]
ENSMUSG00000054136	25.4764	10.577	1.27062	0.00481478	1	Adm2	15	89322720	89324731	+	1298	protein_coding	adrenomedullin 2 [Source:MGI Symbol;Acc:MGI:2675256]
ENSMUSG00000020883	917.506	687.185	0.416813	0.00481831	0.0950886	Fbxl20	11	98082556	98150403	-	12106	protein_coding	F-box and leucine-rich repeat protein 20 [Source:MGI Symbol;Acc:MGI:1919444]
ENSMUSG00000020982	1648.38	1870.48	-0.182699	0.00485133	0.0956025	Nemf	12	69310522	69357165	-	10549	protein_coding	nuclear export mediator factor [Source:MGI Symbol;Acc:MGI:1918305]
ENSMUSG00000038827	923.242	1105.38	-0.259381	0.0048668	0.0957698	Fam206a	4	56802345	56809601	+	5574	protein_coding	family with sequence similarity 206, member A [Source:MGI Symbol;Acc:MGI:2677850]
ENSMUSG00000052566	323.805	258.657	0.322113	0.0048803	0.0958267	Hook2	8	84990603	85003349	+	3978	protein_coding	hook microtubule tethering protein 2 [Source:MGI Symbol;Acc:MGI:2181664]
ENSMUSG00000055884	890.69	1064.41	-0.25708	0.00488861	0.0958267	Fancm	12	65075603	65132058	+	10440	protein_coding	Fanconi anemia, complementation group M [Source:MGI Symbol;Acc:MGI:2442306]
ENSMUSG00000020888	2119.36	1878.25	0.173978	0.00489069	0.0958267	Dvl2	11	70000595	70012301	+	6298	protein_coding	dishevelled segment polarity protein 2 [Source:MGI Symbol;Acc:MGI:106613]
ENSMUSG00000035835	692.483	557.06	0.312368	0.00490038	0.0958794	Plppr3	10	79860475	79874634	-	4357	protein_coding	phospholipid phosphatase related 3 [Source:MGI Symbol;Acc:MGI:2388640]
ENSMUSG00000016477	1980.29	2329.34	-0.233861	0.0049283	0.0962882	E2f3	13	29906575	29986063	-	5429	protein_coding	E2F transcription factor 3 [Source:MGI Symbol;Acc:MGI:1096340]
ENSMUSG00000027968	2442.52	2761.41	-0.176806	0.00493971	0.0963736	Larp7	3	127536714	127553349	-	2366	protein_coding	La ribonucleoprotein domain family, member 7 [Source:MGI Symbol;Acc:MGI:107634]
ENSMUSG00000062031	463.91	391.47	0.244008	0.00495296	0.0964947	Pgghg	7	140941391	140947664	+	3346	protein_coding	protein glucosylgalactosylhydroxylysine glucosidase [Source:MGI Symbol;Acc:MGI:2444047]
ENSMUSG00000038368	800.521	645.394	0.310641	0.00497058	0.0967003	Focad	4	88094629	88411011	+	11311	protein_coding	focadhesin [Source:MGI Symbol;Acc:MGI:2676921]
ENSMUSG00000044534	7.35917	1.61072	2.19546	0.00499428	1	Ackr2	9	121898355	121911074	+	3127	protein_coding	atypical chemokine receptor 2 [Source:MGI Symbol;Acc:MGI:1891697]
ENSMUSG00000042650	4453.58	3634.42	0.29334	0.00500775	0.0972618	Alkbh5	11	60536381	60558512	+	5987	protein_coding	alkB homolog 5, RNA demethylase [Source:MGI Symbol;Acc:MGI:2144489]
ENSMUSG00000113234	72.208	47.8922	0.588763	0.00501364	0.0972618	Gm49330	12	17993133	17993258	+	126	unprocessed_pseudogene	predicted gene, 49330 [Source:MGI Symbol;Acc:MGI:6121515]
ENSMUSG00000033685	1004.29	829.029	0.275896	0.00505002	0.0977785	Ucp2	7	100493337	100502020	+	6989	protein_coding	uncoupling protein 2 (mitochondrial, proton carrier) [Source:MGI Symbol;Acc:MGI:109354]
ENSMUSG00000075268	198.584	152.488	0.383132	0.00505455	0.0977785	Gm10819	19	16267061	16267621	-	561	processed_pseudogene	predicted gene 10819 [Source:MGI Symbol;Acc:MGI:3642135]
ENSMUSG00000030641	559.373	651.979	-0.22068	0.0050876	0.0982789	Ddias	7	92857525	92874247	-	3702	protein_coding	DNA damage-induced apoptosis suppressor [Source:MGI Symbol;Acc:MGI:1921291]
ENSMUSG00000090698	92.1082	53.608	0.7737	0.00510892	0.098495	Apold1	6	134981718	134986836	+	3567	protein_coding	apolipoprotein L domain containing 1 [Source:MGI Symbol;Acc:MGI:2685921]
ENSMUSG00000024855	1876.16	1617.26	0.21411	0.00511317	0.098495	Pacs1	19	5133688	5273119	-	4339	protein_coding	phosphofurin acidic cluster sorting protein 1 [Source:MGI Symbol;Acc:MGI:1277113]
ENSMUSG00000047514	1579.76	1368.93	0.206442	0.00513079	0.0985507	Tspyl1	10	34282190	34285275	+	3086	protein_coding	testis-specific protein, Y-encoded-like 1 [Source:MGI Symbol;Acc:MGI:1298395]
ENSMUSG00000049878	2283.53	1804.01	0.340112	0.00513327	0.0985507	Rlf	4	121145373	121215084	-	9492	protein_coding	rearranged L-myc fusion sequence [Source:MGI Symbol;Acc:MGI:1924705]
ENSMUSG00000049288	1448.88	1237.12	0.227981	0.00513765	0.0985507	Lix1l	3	96601149	96626171	+	3620	protein_coding	Lix1-like [Source:MGI Symbol;Acc:MGI:3036267]
ENSMUSG00000040322	1405.22	1581.16	-0.170766	0.00515818	0.0988062	Slc25a24	3	109123149	109168457	+	3431	protein_coding	solute carrier family 25 (mitochondrial carrier, phosphate carrier), member 24 [Source:MGI Symbol;Acc:MGI:1917160]
ENSMUSG00000116883	54.7759	79.0492	-0.530327	0.00516992	0.0988927	AC164424.1	12	20615343	20637948	+	1546	lincRNA	novel transcript
ENSMUSG00000051675	1839.4	1679.96	0.131082	0.00517774	0.0989042	Trim32	4	65604986	65616238	+	3229	protein_coding	tripartite motif-containing 32 [Source:MGI Symbol;Acc:MGI:1917057]
ENSMUSG00000022503	711.91	872.937	-0.294145	0.00519673	0.0991288	Nubp1	16	10411948	10424428	+	3637	protein_coding	nucleotide binding protein 1 [Source:MGI Symbol;Acc:MGI:1347073]
ENSMUSG00000059213	43.4353	26.6524	0.701095	0.00520482	0.0991449	Ddn	15	98803777	98809490	-	3781	protein_coding	dendrin [Source:MGI Symbol;Acc:MGI:108101]
ENSMUSG00000042429	26.8324	44.6168	-0.716219	0.00523608	0.0994827	Adora1	1	134199223	134235431	-	5785	protein_coding	adenosine A1 receptor [Source:MGI Symbol;Acc:MGI:99401]
ENSMUSG00000018476	3327.25	2764.23	0.26753	0.00523959	0.0994827	Kdm6b	11	69398508	69413675	-	6954	protein_coding	KDM1 lysine (K)-specific demethylase 6B [Source:MGI Symbol;Acc:MGI:2448492]
ENSMUSG00000081400	300.913	246.781	0.286104	0.00524434	0.0994827	Gm13680	2	83353157	83353949	-	793	processed_pseudogene	predicted gene 13680 [Source:MGI Symbol;Acc:MGI:3652285]
ENSMUSG00000038518	2649.5	2196.13	0.270836	0.00525411	0.0995302	Jarid2	13	44729474	44921643	+	9715	protein_coding	jumonji, AT rich interactive domain 2 [Source:MGI Symbol;Acc:MGI:104813]
ENSMUSG00000025019	303.224	384.541	-0.340569	0.00526177	0.0995375	Lcor	19	41482645	41562246	+	7620	protein_coding	ligand dependent nuclear receptor corepressor [Source:MGI Symbol;Acc:MGI:2443930]
ENSMUSG00000020228	331.042	267.826	0.30464	0.00527193	0.0995921	Helb	10	120083608	120112987	-	5011	protein_coding	helicase (DNA) B [Source:MGI Symbol;Acc:MGI:2152895]
ENSMUSG00000058756	618.821	522.462	0.244615	0.00528601	0.0996815	Thra	11	98740638	98769006	+	4614	protein_coding	thyroid hormone receptor alpha [Source:MGI Symbol;Acc:MGI:98742]
ENSMUSG00000008167	212.692	170.031	0.323644	0.00529122	0.0996815	Fbxw9	8	85060055	85067124	+	3383	protein_coding	F-box and WD-40 domain protein 9 [Source:MGI Symbol;Acc:MGI:1915878]
ENSMUSG00000029657	5808.42	7162.34	-0.302207	0.00529995	0.099709	Hsph1	5	149614287	149636376	-	7266	protein_coding	heat shock 105kDa/110kDa protein 1 [Source:MGI Symbol;Acc:MGI:105053]
ENSMUSG00000021583	122.237	162.968	-0.415213	0.00530864	0.0997355	Erap1	13	74639568	74693201	+	7280	protein_coding	endoplasmic reticulum aminopeptidase 1 [Source:MGI Symbol;Acc:MGI:1933403]
ENSMUSG00000020361	14476.8	16470.9	-0.186188	0.0053189	0.0997913	Hspa4	11	53259814	53300457	-	5528	protein_coding	heat shock protein 4 [Source:MGI Symbol;Acc:MGI:1342292]
ENSMUSG00000054894	142.615	107.1	0.406009	0.00534474	0.100051	Atp5s	12	69724950	69744660	+	2039	protein_coding	ATP synthase, H+ transporting, mitochondrial F0 complex, subunit S [Source:MGI Symbol;Acc:MGI:1915305]
ENSMUSG00000039450	93.0755	66.2871	0.484108	0.00535026	0.100051	Dcxr	11	120725399	120727281	-	1144	protein_coding	dicarbonyl L-xylulose reductase [Source:MGI Symbol;Acc:MGI:1915130]
ENSMUSG00000039770	265.052	206.681	0.357759	0.00536029	0.100051	Ypel5	17	72836453	72851195	+	4185	protein_coding	yippee like 5 [Source:MGI Symbol;Acc:MGI:1916937]
ENSMUSG00000002608	912.444	1031.01	-0.175186	0.00536335	0.100051	Ccdc97	7	25711106	25719088	-	3939	protein_coding	coiled-coil domain containing 97 [Source:MGI Symbol;Acc:MGI:1196455]
ENSMUSG00000033883	492.998	577.781	-0.230417	0.00536925	0.100051	D3Ertd254e	3	36151017	36170342	+	6800	protein_coding	DNA segment, Chr 3, ERATO Doi 254, expressed [Source:MGI Symbol;Acc:MGI:1098769]
ENSMUSG00000042642	315.92	269.59	0.229768	0.00537786	0.100075	Flad1	3	89401004	89411870	-	4087	protein_coding	flavin adenine dinucleotide synthetase 1 [Source:MGI Symbol;Acc:MGI:2443030]
ENSMUSG00000048022	147.428	98.6469	0.582184	0.00541396	0.100306	Tmem229a	6	24951141	24956297	-	5157	protein_coding	transmembrane protein 229A [Source:MGI Symbol;Acc:MGI:2442812]
ENSMUSG00000020598	579.369	454.559	0.349017	0.00542764	0.100306	Nrcam	12	44328885	44601964	+	13358	protein_coding	neuronal cell adhesion molecule [Source:MGI Symbol;Acc:MGI:104750]
ENSMUSG00000006720	342.014	413.288	-0.273351	0.00543177	0.100306	Zfp184	13	21945094	21960779	+	3513	protein_coding	zinc finger protein 184 (Kruppel-like) [Source:MGI Symbol;Acc:MGI:1922244]
ENSMUSG00000028978	196.522	251.585	-0.354578	0.0054363	0.100306	Nos3	5	24364810	24384474	+	4132	protein_coding	nitric oxide synthase 3, endothelial cell [Source:MGI Symbol;Acc:MGI:97362]
ENSMUSG00000021363	33.0936	18.3586	0.845282	0.0054371	0.100306	Mak	13	41025008	41079706	-	7592	protein_coding	male germ cell-associated kinase [Source:MGI Symbol;Acc:MGI:96913]
ENSMUSG00000019894	165.891	120.279	0.467068	0.00544419	0.100306	Slc6a15	10	103367783	103419377	+	7752	protein_coding	solute carrier family 6 (neurotransmitter transporter), member 15 [Source:MGI Symbol;Acc:MGI:2143484]
ENSMUSG00000005699	171.468	132.84	0.368861	0.00544537	0.100306	Pard6a	8	105701148	105703496	+	1582	protein_coding	par-6 family cell polarity regulator alpha [Source:MGI Symbol;Acc:MGI:1927223]
ENSMUSG00000054519	281.734	230.305	0.288003	0.00545182	0.100306	Zfp867	11	59461197	59472474	-	3412	protein_coding	zinc finger protein 867 [Source:MGI Symbol;Acc:MGI:2681848]
ENSMUSG00000035064	1100.2	894.876	0.297978	0.00546214	0.100306	Eef2k	7	120842831	120907450	+	7408	protein_coding	eukaryotic elongation factor-2 kinase [Source:MGI Symbol;Acc:MGI:1195261]
ENSMUSG00000029162	97.0474	63.5055	0.606713	0.00546996	0.100306	Khk	5	30921431	30931248	+	1797	protein_coding	ketohexokinase [Source:MGI Symbol;Acc:MGI:1096353]
ENSMUSG00000003038	7266.92	8272.05	-0.186942	0.00547849	0.100306	Hmgn2	4	133964738	133968650	-	3060	protein_coding	high mobility group nucleosomal binding domain 2 [Source:MGI Symbol;Acc:MGI:96136]
ENSMUSG00000024992	2.82643	0.147022	3.48601	0.0054846	1	Pde6c	19	38132781	38183958	+	2970	protein_coding	phosphodiesterase 6C, cGMP specific, cone, alpha prime [Source:MGI Symbol;Acc:MGI:105956]
ENSMUSG00000021068	1208.64	1455.35	-0.26703	0.00548528	0.100306	Nin	12	70011435	70113717	-	17005	protein_coding	ninein [Source:MGI Symbol;Acc:MGI:105108]
ENSMUSG00000025027	3211.74	2817.51	0.188863	0.0054855	0.100306	Xpnpep1	19	52943417	53040214	-	7120	protein_coding	X-prolyl aminopeptidase (aminopeptidase P) 1, soluble [Source:MGI Symbol;Acc:MGI:2180003]
ENSMUSG00000028347	3888.71	3520.78	0.143151	0.00551563	0.100489	Tmeff1	4	48585174	48663131	+	2549	protein_coding	transmembrane protein with EGF-like and two follistatin-like domains 1 [Source:MGI Symbol;Acc:MGI:1926810]
ENSMUSG00000019731	2073.63	2271.24	-0.130715	0.00551649	0.100489	Slc35e1	8	72480641	72492614	-	4470	protein_coding	solute carrier family 35, member E1 [Source:MGI Symbol;Acc:MGI:2142403]
ENSMUSG00000038679	664.087	783.248	-0.236441	0.0055207	0.100489	Trps1	15	50654752	50890463	-	13380	protein_coding	transcriptional repressor GATA binding 1 [Source:MGI Symbol;Acc:MGI:1927616]
ENSMUSG00000022564	501.451	370.016	0.437644	0.00553625	0.100489	Grina	15	76246764	76249904	+	2067	protein_coding	glutamate receptor, ionotropic, N-methyl D-aspartate-associated protein 1 (glutamate binding) [Source:MGI Symbol;Acc:MGI:1913418]
ENSMUSG00000028048	555.147	468.332	0.245002	0.00553739	0.100489	Gba	3	89202928	89208966	+	2559	protein_coding	glucosidase, beta, acid [Source:MGI Symbol;Acc:MGI:95665]
ENSMUSG00000071230	3.23321	0	4.08311	0.00553852	1	Npw	17	24657330	24658457	-	638	protein_coding	neuropeptide W [Source:MGI Symbol;Acc:MGI:2685781]
ENSMUSG00000055069	87.3292	56.6	0.623906	0.00555484	0.100489	Rab39	9	53684110	53706232	-	2971	protein_coding	RAB39, member RAS oncogene family [Source:MGI Symbol;Acc:MGI:2442855]
ENSMUSG00000028005	124.56	164.796	-0.407213	0.00555858	0.100489	Gucy1b1	3	82032006	82074689	-	3927	protein_coding	guanylate cyclase 1, soluble, beta 1 [Source:MGI Symbol;Acc:MGI:1860604]
ENSMUSG00000037720	2179.15	2469.37	-0.180108	0.00556408	0.100489	Tmem33	5	67260565	67291461	+	8961	protein_coding	transmembrane protein 33 [Source:MGI Symbol;Acc:MGI:1915128]
ENSMUSG00000026773	2168.94	1169.79	0.890737	0.00556704	0.100489	Pfkfb3	2	11471433	11554077	-	7561	protein_coding	6-phosphofructo-2-kinase/fructose-2,6-biphosphatase 3 [Source:MGI Symbol;Acc:MGI:2181202]
ENSMUSG00000024965	81.0309	53.2735	0.599141	0.00556888	0.100489	Fermt3	19	6998958	7019469	-	2587	protein_coding	fermitin family member 3 [Source:MGI Symbol;Acc:MGI:2147790]
ENSMUSG00000081642	2.71781	0.147022	3.42528	0.00558094	1	Gm13532	2	57628989	57629228	-	240	processed_pseudogene	predicted gene 13532 [Source:MGI Symbol;Acc:MGI:3651645]
ENSMUSG00000037608	6610.28	7603.16	-0.201929	0.00558918	0.100723	Bclaf1	10	20312469	20344613	+	15301	protein_coding	BCL2-associated transcription factor 1 [Source:MGI Symbol;Acc:MGI:1917580]
ENSMUSG00000046794	258.174	170.112	0.602759	0.00561004	0.100928	Ppp1r3b	8	35375739	35388139	+	6216	protein_coding	protein phosphatase 1, regulatory subunit 3B [Source:MGI Symbol;Acc:MGI:2177268]
ENSMUSG00000036819	748.422	861.896	-0.202676	0.00561527	0.100928	Jmjd4	11	59450045	59458567	+	7115	protein_coding	jumonji domain containing 4 [Source:MGI Symbol;Acc:MGI:2144404]
ENSMUSG00000030643	158.402	199.6	-0.331278	0.00562983	0.101056	Rab30	7	92741603	92844535	+	9642	protein_coding	RAB30, member RAS oncogene family [Source:MGI Symbol;Acc:MGI:1923235]
ENSMUSG00000027808	5002.18	5623.94	-0.168847	0.00565954	0.101328	Serp1	3	58519817	58525892	-	4611	protein_coding	stress-associated endoplasmic reticulum protein 1 [Source:MGI Symbol;Acc:MGI:92638]
ENSMUSG00000051185	240.808	198.824	0.27558	0.00566463	0.101328	Fam174a	1	95313623	95335284	+	4814	protein_coding	family with sequence similarity 174, member A [Source:MGI Symbol;Acc:MGI:1914948]
ENSMUSG00000030272	323.222	270.003	0.261358	0.00566714	0.101328	Camk1	6	113334124	113343984	-	5975	protein_coding	calcium/calmodulin-dependent protein kinase I [Source:MGI Symbol;Acc:MGI:1098535]
ENSMUSG00000042133	3392.61	3800.7	-0.163919	0.00573152	0.102087	Ppig	2	69722545	69754012	+	8122	protein_coding	peptidyl-prolyl isomerase G (cyclophilin G) [Source:MGI Symbol;Acc:MGI:2445173]
ENSMUSG00000029697	116.393	83.8321	0.465562	0.00574026	0.102087	Fezf1	6	23245044	23248362	-	2409	protein_coding	Fez family zinc finger 1 [Source:MGI Symbol;Acc:MGI:1920441]
ENSMUSG00000064247	63.2865	31.4086	1.00908	0.00574773	0.102087	Plcxd1	5	110099969	110105953	+	3811	protein_coding	phosphatidylinositol-specific phospholipase C, X domain containing 1 [Source:MGI Symbol;Acc:MGI:2685422]
ENSMUSG00000056501	134.436	95.0852	0.500491	0.00575133	0.102087	Cebpb	2	167688915	167690418	+	1504	protein_coding	CCAAT/enhancer binding protein (C/EBP), beta [Source:MGI Symbol;Acc:MGI:88373]
ENSMUSG00000056962	1511.28	1302.84	0.214454	0.005755	0.102087	Jmjd6	11	116837432	116843449	-	4698	protein_coding	jumonji domain containing 6 [Source:MGI Symbol;Acc:MGI:1858910]
ENSMUSG00000044149	546.087	664.212	-0.281995	0.00575631	0.102087	Nkrf	X	36887540	36902899	-	3268	protein_coding	NF-kappaB repressing factor [Source:MGI Symbol;Acc:MGI:1924536]
ENSMUSG00000057337	255.993	209.524	0.287882	0.00576177	0.102087	Chst3	10	60181532	60219260	-	6497	protein_coding	carbohydrate (chondroitin 6/keratan) sulfotransferase 3 [Source:MGI Symbol;Acc:MGI:1858224]
ENSMUSG00000026239	679.995	561.407	0.276583	0.0057695	0.102092	Pde6d	1	86542994	86582629	-	2178	protein_coding	phosphodiesterase 6D, cGMP-specific, rod, delta [Source:MGI Symbol;Acc:MGI:1270843]
ENSMUSG00000026628	223.673	151.197	0.567294	0.00579438	0.1024	Atf3	1	191170296	191218039	-	2154	protein_coding	activating transcription factor 3 [Source:MGI Symbol;Acc:MGI:109384]
ENSMUSG00000003199	1498.05	1313.77	0.189179	0.00583111	0.102865	Mpnd	17	56005711	56016790	+	2305	protein_coding	MPN domain containing [Source:MGI Symbol;Acc:MGI:1915297]
ENSMUSG00000024456	1469.77	1685.07	-0.196933	0.00584004	0.102865	Diaph1	18	37843601	37935476	-	6339	protein_coding	diaphanous related formin 1 [Source:MGI Symbol;Acc:MGI:1194490]
ENSMUSG00000058454	1901.38	1453.9	0.386768	0.00584326	0.102865	Dhcr7	7	143823145	143848410	+	5817	protein_coding	7-dehydrocholesterol reductase [Source:MGI Symbol;Acc:MGI:1298378]
ENSMUSG00000059824	170.805	115.869	0.562087	0.00585715	0.102978	Dbp	7	45705088	45710203	+	2993	protein_coding	D site albumin promoter binding protein [Source:MGI Symbol;Acc:MGI:94866]
ENSMUSG00000040152	1059.79	918.167	0.207613	0.00586491	0.102982	Thbs1	2	118111876	118127133	+	6073	protein_coding	thrombospondin 1 [Source:MGI Symbol;Acc:MGI:98737]
ENSMUSG00000037376	1614.87	1911.7	-0.243909	0.00597912	0.104853	Trmt6	2	132804207	132816055	-	5384	protein_coding	tRNA methyltransferase 6 [Source:MGI Symbol;Acc:MGI:1914176]
ENSMUSG00000029385	765.339	505.248	0.598824	0.0059981	0.104964	Ccng2	5	93267257	93276231	+	5458	protein_coding	cyclin G2 [Source:MGI Symbol;Acc:MGI:1095734]
ENSMUSG00000039759	166.315	125.348	0.401603	0.00600513	0.104964	Thap3	4	151982639	151988997	-	1334	protein_coding	THAP domain containing, apoptosis associated protein 3 [Source:MGI Symbol;Acc:MGI:1917126]
ENSMUSG00000029016	555.902	421.668	0.397186	0.00600843	0.104964	Clcn6	4	148004259	148038821	-	5933	protein_coding	chloride channel, voltage-sensitive 6 [Source:MGI Symbol;Acc:MGI:1347049]
ENSMUSG00000020325	36.9148	20.8805	0.815762	0.00602573	0.105132	Fstl3	10	79777272	79782630	+	2445	protein_coding	follistatin-like 3 [Source:MGI Symbol;Acc:MGI:1890391]
ENSMUSG00000025402	319.943	237.821	0.427547	0.00606269	0.105642	Nab2	10	127660918	127668568	-	2941	protein_coding	Ngfi-A binding protein 2 [Source:MGI Symbol;Acc:MGI:107563]
ENSMUSG00000024766	124.154	160.67	-0.374619	0.0060733	0.105692	Lipo3	19	33517740	33761951	-	3431	protein_coding	lipase, member O3 [Source:MGI Symbol;Acc:MGI:2147592]
ENSMUSG00000032487	21.5539	10.3559	1.05518	0.00607875	1	Ptgs2	1	150100031	150108227	+	4580	protein_coding	prostaglandin-endoperoxide synthase 2 [Source:MGI Symbol;Acc:MGI:97798]
ENSMUSG00000113577	0.438236	3.71481	-3.18428	0.00608291	1	Gm19238	12	99804389	99805648	-	1260	processed_pseudogene	predicted gene, 19238 [Source:MGI Symbol;Acc:MGI:5011423]
ENSMUSG00000086288	18.1221	8.34681	1.12206	0.00610221	1	Gm15265	3	94998800	95004869	-	974	antisense	predicted gene 15265 [Source:MGI Symbol;Acc:MGI:3705193]
ENSMUSG00000027852	4424.83	4842.67	-0.12985	0.00614352	0.106722	Nras	3	103058285	103067914	+	5331	protein_coding	neuroblastoma ras oncogene [Source:MGI Symbol;Acc:MGI:97376]
ENSMUSG00000030406	12.3371	3.71983	1.72307	0.00615045	1	Gipr	7	19156061	19166127	-	3482	protein_coding	gastric inhibitory polypeptide receptor [Source:MGI Symbol;Acc:MGI:1352753]
ENSMUSG00000069379	67.3731	91.6673	-0.44894	0.00615103	0.106722	Gm4950	18	51865264	51865881	-	618	protein_coding	predicted pseudogene 4950 [Source:MGI Symbol;Acc:MGI:3649015]
ENSMUSG00000024769	244.561	190.403	0.359187	0.00615584	0.106722	Cdc42bpg	19	6306456	6325652	+	6099	protein_coding	CDC42 binding protein kinase gamma (DMPK-like) [Source:MGI Symbol;Acc:MGI:2652845]
ENSMUSG00000029279	30.9121	16.7689	0.876591	0.00616783	0.106795	Brdt	5	107331159	107387058	+	5115	protein_coding	bromodomain, testis-specific [Source:MGI Symbol;Acc:MGI:1891374]
ENSMUSG00000026019	1599	1781.74	-0.156083	0.00618085	0.106885	Wdr12	1	60069785	60098645	-	11955	protein_coding	WD repeat domain 12 [Source:MGI Symbol;Acc:MGI:1927241]
ENSMUSG00000031722	0.507339	4.10704	-2.94644	0.00619815	1	Hp	8	109575128	109579172	-	1606	protein_coding	haptoglobin [Source:MGI Symbol;Acc:MGI:96211]
ENSMUSG00000043015	251.737	205.859	0.285406	0.00621044	0.107233	Nemp2	1	52630703	52651919	+	7078	protein_coding	nuclear envelope integral membrane protein 2 [Source:MGI Symbol;Acc:MGI:2444113]
ENSMUSG00000029014	2987.39	3313.46	-0.149664	0.00621664	0.107233	Dnajc2	5	21757267	21785251	-	5029	protein_coding	DnaJ heat shock protein family (Hsp40) member C2 [Source:MGI Symbol;Acc:MGI:99470]
ENSMUSG00000058355	7567.51	8728.2	-0.205904	0.00624889	0.107555	Abce1	8	79683462	79711740	-	6004	protein_coding	ATP-binding cassette, sub-family E (OABP), member 1 [Source:MGI Symbol;Acc:MGI:1195458]
ENSMUSG00000045083	0.261662	3.42877	-3.45931	0.00625223	1	Lingo2	4	35706647	36951747	-	8297	protein_coding	leucine rich repeat and Ig domain containing 2 [Source:MGI Symbol;Acc:MGI:2442298]
ENSMUSG00000062794	200.476	239.689	-0.262556	0.00625343	0.107555	Zfp599	9	22247430	22259895	-	3574	protein_coding	zinc finger protein 599 [Source:MGI Symbol;Acc:MGI:2679006]
ENSMUSG00000019845	455.176	355.692	0.355271	0.00625888	0.107555	Tube1	10	39133976	39152542	+	7838	protein_coding	epsilon-tubulin 1 [Source:MGI Symbol;Acc:MGI:1919174]
ENSMUSG00000020641	4.32729	13.8204	-1.67226	0.00626335	1	Rsad2	12	26442746	26456452	-	4335	protein_coding	radical S-adenosyl methionine domain containing 2 [Source:MGI Symbol;Acc:MGI:1929628]
ENSMUSG00000027184	23288.5	25215.7	-0.114715	0.00627468	0.107678	Caprin1	2	103762941	103797649	-	10219	protein_coding	cell cycle associated protein 1 [Source:MGI Symbol;Acc:MGI:1858234]
ENSMUSG00000022940	341.545	276.069	0.305437	0.00628175	0.107678	Pigp	16	94358763	94371842	-	1987	protein_coding	phosphatidylinositol glycan anchor biosynthesis, class P [Source:MGI Symbol;Acc:MGI:1860433]
ENSMUSG00000052102	542.171	465.449	0.22046	0.0063073	0.107949	Gnpda1	18	38327558	38339003	-	2392	protein_coding	glucosamine-6-phosphate deaminase 1 [Source:MGI Symbol;Acc:MGI:1347054]
ENSMUSG00000025001	4596.15	5230.26	-0.186476	0.00631329	0.107949	Hells	19	38930915	38971051	+	7205	protein_coding	helicase, lymphoid specific [Source:MGI Symbol;Acc:MGI:106209]
ENSMUSG00000022236	36.2363	22.191	0.692993	0.00632184	0.10796	Ropn1l	15	31441211	31453737	-	957	protein_coding	ropporin 1-like [Source:MGI Symbol;Acc:MGI:2182357]
ENSMUSG00000086784	312.482	243.068	0.362436	0.00633055	0.107974	Isoc2a	7	4877153	4896973	+	2244	protein_coding	isochorismatase domain containing 2a [Source:MGI Symbol;Acc:MGI:3609243]
ENSMUSG00000024451	780.457	677.506	0.204049	0.00638684	0.108799	Arap3	18	37972624	37997574	-	5224	protein_coding	ArfGAP with RhoGAP domain, ankyrin repeat and PH domain 3 [Source:MGI Symbol;Acc:MGI:2147274]
ENSMUSG00000039007	145.788	110.84	0.399571	0.00642296	0.109278	Cpq	15	33083129	33594552	+	5026	protein_coding	carboxypeptidase Q [Source:MGI Symbol;Acc:MGI:1889205]
ENSMUSG00000037622	1615.18	1457.13	0.148126	0.00643108	0.109281	Wdtc1	4	133292459	133353481	-	4800	protein_coding	WD and tetratricopeptide repeats 1 [Source:MGI Symbol;Acc:MGI:2685541]
ENSMUSG00000068917	966.742	859.834	0.168964	0.00645434	0.109432	Clk2	3	89164795	89176921	+	5299	protein_coding	CDC-like kinase 2 [Source:MGI Symbol;Acc:MGI:1098669]
ENSMUSG00000038028	334.958	435.831	-0.379566	0.00645604	0.109432	Tigar	6	127085116	127109557	-	3658	protein_coding	Trp53 induced glycolysis repulatory phosphatase [Source:MGI Symbol;Acc:MGI:2442752]
ENSMUSG00000074406	551.971	662.54	-0.262483	0.00646396	0.109432	Zfp628	7	4915217	4922002	+	3523	protein_coding	zinc finger protein 628 [Source:MGI Symbol;Acc:MGI:2665174]
ENSMUSG00000046215	5.99982	0.456485	3.72813	0.00648032	1	Rprml	11	103649570	103650579	+	1010	protein_coding	reprimo-like [Source:MGI Symbol;Acc:MGI:2144486]
ENSMUSG00000021111	7497.89	8360.03	-0.157002	0.00649887	0.109754	Papola	12	105784694	105838944	+	6595	protein_coding	poly (A) polymerase alpha [Source:MGI Symbol;Acc:MGI:109301]
ENSMUSG00000020413	1253.54	1463.32	-0.223119	0.00649902	0.109754	Hus1	11	8993137	9011191	-	6450	protein_coding	HUS1 checkpoint clamp component [Source:MGI Symbol;Acc:MGI:1277962]
ENSMUSG00000069733	4.24069	11.0536	-1.41323	0.00652495	1	Ube2u	4	100478849	100550147	+	1537	protein_coding	ubiquitin-conjugating enzyme E2U (putative) [Source:MGI Symbol;Acc:MGI:3588216]
ENSMUSG00000102457	2.82781	0	3.90685	0.00653005	1	Gm38342	1	16618560	16621539	+	2980	TEC	predicted gene, 38342 [Source:MGI Symbol;Acc:MGI:5611570]
ENSMUSG00000020770	943.652	823.136	0.19817	0.00654819	0.110448	Unk	11	116030322	116061214	+	4438	protein_coding	unkempt family zinc finger [Source:MGI Symbol;Acc:MGI:2442456]
ENSMUSG00000026490	1220.45	1385.64	-0.182776	0.00656736	0.110635	Cdc42bpa	1	179960472	180165603	+	21522	protein_coding	CDC42 binding protein kinase alpha [Source:MGI Symbol;Acc:MGI:2441841]
ENSMUSG00000071350	218.809	267.977	-0.291482	0.0066278	0.111448	Setdb2	14	59402009	59440884	-	4047	protein_coding	SET domain, bifurcated 2 [Source:MGI Symbol;Acc:MGI:2685139]
ENSMUSG00000049940	2079.99	1833.33	0.182288	0.00663188	0.111448	Pgrmc2	3	41066326	41083046	-	3242	protein_coding	progesterone receptor membrane component 2 [Source:MGI Symbol;Acc:MGI:1918054]
ENSMUSG00000031303	87.9377	59.9844	0.550329	0.00664183	0.111479	Map3k15	X	159988433	160123351	+	4348	protein_coding	mitogen-activated protein kinase kinase kinase 15 [Source:MGI Symbol;Acc:MGI:2448588]
ENSMUSG00000015312	86.7068	53.7079	0.690778	0.0066517	0.111507	Gadd45b	10	80930073	80932204	+	1589	protein_coding	growth arrest and DNA-damage-inducible 45 beta [Source:MGI Symbol;Acc:MGI:107776]
ENSMUSG00000058793	2507.41	2020.47	0.311542	0.0066607	0.111517	Cds2	2	132263148	132312050	+	9125	protein_coding	CDP-diacylglycerol synthase (phosphatidate cytidylyltransferase) 2 [Source:MGI Symbol;Acc:MGI:1332236]
ENSMUSG00000003198	139.861	178.775	-0.352673	0.00666852	0.111517	Zfp959	17	55892093	55898928	+	2448	protein_coding	zinc finger protein 959 [Source:MGI Symbol;Acc:MGI:2385058]
ENSMUSG00000086552	9.23799	18.6815	-1.01948	0.00667611	1	Dlx4os	11	95145052	95159047	+	1664	antisense	distal-less homeobox 4, opposite strand [Source:MGI Symbol;Acc:MGI:2444057]
ENSMUSG00000049932	9007.32	8052.99	0.161385	0.00669021	0.111743	H2afx	9	44334694	44336077	+	1384	protein_coding	H2A histone family, member X [Source:MGI Symbol;Acc:MGI:102688]
ENSMUSG00000001666	253.305	202.131	0.3264	0.00672508	0.112188	Ddt	10	75771230	75773414	-	773	protein_coding	D-dopachrome tautomerase [Source:MGI Symbol;Acc:MGI:1298381]
ENSMUSG00000062545	31.4477	16.4126	0.94802	0.00674788	0.112432	Tlr12	4	128615443	128618619	-	3177	protein_coding	toll-like receptor 12 [Source:MGI Symbol;Acc:MGI:3045221]
ENSMUSG00000032243	40.4822	24.3148	0.729766	0.00676121	0.112517	Itga11	9	62677826	62783982	+	5131	protein_coding	integrin alpha 11 [Source:MGI Symbol;Acc:MGI:2442114]
ENSMUSG00000043683	1224.74	1463.53	-0.256256	0.00678356	0.112752	Fem1a	17	56256810	56263610	+	6801	protein_coding	feminization 1 homolog a (C. elegans) [Source:MGI Symbol;Acc:MGI:1335089]
ENSMUSG00000047746	29.7895	50.6968	-0.752573	0.00679344	0.11277	Fbxo40	16	36963460	36990467	-	5517	protein_coding	F-box protein 40 [Source:MGI Symbol;Acc:MGI:2443753]
ENSMUSG00000034522	1867.01	1239.23	0.591268	0.00680531	0.11277	Zfp395	14	65358389	65398930	+	4733	protein_coding	zinc finger protein 395 [Source:MGI Symbol;Acc:MGI:2682318]
ENSMUSG00000069565	3161.13	2715.66	0.219207	0.00680933	0.11277	Dazap1	10	80261486	80288408	+	2944	protein_coding	DAZ associated protein 1 [Source:MGI Symbol;Acc:MGI:1917498]
ENSMUSG00000038375	691.461	868.349	-0.328097	0.00684472	0.113219	Trp53inp2	2	155381059	155389850	+	5257	protein_coding	transformation related protein 53 inducible nuclear protein 2 [Source:MGI Symbol;Acc:MGI:1915978]
ENSMUSG00000064307	33.9187	19.9363	0.760888	0.00687146	0.113373	Lrrc51	7	101912984	101933895	-	1210	protein_coding	leucine rich repeat containing 51 [Source:MGI Symbol;Acc:MGI:1916608]
ENSMUSG00000020250	7979.84	9261.8	-0.214945	0.00687849	0.113373	Txnrd1	10	82833951	82897712	+	7086	protein_coding	thioredoxin reductase 1 [Source:MGI Symbol;Acc:MGI:1354175]
ENSMUSG00000039578	49.8721	30.2539	0.717685	0.00688468	0.113373	Ccser1	6	61180324	62382865	+	9635	protein_coding	coiled-coil serine rich 1 [Source:MGI Symbol;Acc:MGI:3045354]
ENSMUSG00000006435	153.63	113.289	0.435361	0.00688714	0.113373	Neurl1a	19	47178820	47259440	+	4411	protein_coding	neuralized E3 ubiquitin protein ligase 1A [Source:MGI Symbol;Acc:MGI:1334263]
ENSMUSG00000031578	797.556	925.447	-0.214279	0.00694537	0.113771	Mak16	8	31159463	31168764	-	2239	protein_coding	MAK16 homolog [Source:MGI Symbol;Acc:MGI:1915170]
ENSMUSG00000028224	959.424	1080.11	-0.170725	0.00694849	0.113771	Nbn	4	15957925	15992589	+	2533	protein_coding	nibrin [Source:MGI Symbol;Acc:MGI:1351625]
ENSMUSG00000020402	9039.84	8117.52	0.1552	0.00695098	0.113771	Vdac1	11	52360860	52389397	+	2620	protein_coding	voltage-dependent anion channel 1 [Source:MGI Symbol;Acc:MGI:106919]
ENSMUSG00000032338	329.921	389.161	-0.236396	0.00695132	0.113771	Hcn4	9	58823412	58863175	+	6118	protein_coding	hyperpolarization-activated, cyclic nucleotide-gated K+ 4 [Source:MGI Symbol;Acc:MGI:1298209]
ENSMUSG00000025521	237.485	185.985	0.35138	0.00695284	0.113771	Tmem192	8	64947185	64969033	+	1750	protein_coding	transmembrane protein 192 [Source:MGI Symbol;Acc:MGI:1920317]
ENSMUSG00000034152	1729.65	1983.98	-0.197726	0.00697899	0.114062	Exoc3	13	74169488	74208732	-	6001	protein_coding	exocyst complex component 3 [Source:MGI Symbol;Acc:MGI:2443972]
ENSMUSG00000020952	986.711	1113.35	-0.174709	0.00699707	0.114088	Scfd1	12	51377510	51450101	+	13162	protein_coding	Sec1 family domain containing 1 [Source:MGI Symbol;Acc:MGI:1924233]
ENSMUSG00000070871	1009.72	1188.53	-0.235573	0.00699724	0.114088	Ccnyl1	1	64690455	64725644	+	3456	protein_coding	cyclin Y-like 1 [Source:MGI Symbol;Acc:MGI:2138614]
ENSMUSG00000052337	4449.63	4946.43	-0.152967	0.00702521	0.114278	Immt	6	71831331	71877388	+	11353	protein_coding	inner membrane protein, mitochondrial [Source:MGI Symbol;Acc:MGI:1923864]
ENSMUSG00000046413	50.6173	33.3208	0.594125	0.00702555	0.114278	Irx3os	8	91800415	91807539	+	3725	antisense	iroquois homeobox 3, opposite strand [Source:MGI Symbol;Acc:MGI:2441953]
ENSMUSG00000052852	958.811	724.564	0.403361	0.00703441	0.114286	Reep1	6	71707561	71810710	+	4112	protein_coding	receptor accessory protein 1 [Source:MGI Symbol;Acc:MGI:1098827]
ENSMUSG00000009248	32.5338	5.99015	2.43975	0.00703887	1	Ascl2	7	142966829	142969264	-	1623	protein_coding	achaete-scute family bHLH transcription factor 2 [Source:MGI Symbol;Acc:MGI:96920]
ENSMUSG00000063576	2591.37	2315.69	0.162166	0.00706253	0.11455	Klhdc3	17	46674550	46680914	-	2593	protein_coding	kelch domain containing 3 [Source:MGI Symbol;Acc:MGI:2651568]
ENSMUSG00000045031	38.9284	21.4021	0.863082	0.00706739	0.11455	Cetn4	3	37307749	37312708	-	4032	protein_coding	centrin 4 [Source:MGI Symbol;Acc:MGI:2677454]
ENSMUSG00000040467	1.01499	4.96954	-2.23722	0.0070883	1	4921522P10Rik	8	8661801	8664728	+	2101	lincRNA	RIKEN cDNA 4921522P10 gene [Source:MGI Symbol;Acc:MGI:1913969]
ENSMUSG00000094870	885.412	1037.95	-0.229004	0.00709783	0.114728	Zfp131	13	119765187	119790889	-	4614	protein_coding	zinc finger protein 131 [Source:MGI Symbol;Acc:MGI:1919715]
ENSMUSG00000022528	1079.92	908.281	0.249893	0.00710175	0.114728	Hes1	16	30064384	30067796	+	2037	protein_coding	hes family bHLH transcription factor 1 [Source:MGI Symbol;Acc:MGI:104853]
ENSMUSG00000034377	1448.69	1676.19	-0.209529	0.00710346	0.114728	Tulp4	17	6106437	6251128	+	18054	protein_coding	tubby like protein 4 [Source:MGI Symbol;Acc:MGI:1916092]
ENSMUSG00000029328	7287.16	8739.16	-0.262119	0.00714435	0.115058	Hnrnpdl	5	100033577	100039664	-	4818	protein_coding	heterogeneous nuclear ribonucleoprotein D-like [Source:MGI Symbol;Acc:MGI:1355299]
ENSMUSG00000005501	948.652	1062.75	-0.165089	0.00714473	0.115058	Usp40	1	87945119	88008551	-	11871	protein_coding	ubiquitin specific peptidase 40 [Source:MGI Symbol;Acc:MGI:2443184]
ENSMUSG00000004610	175.903	126.527	0.476452	0.00714913	0.115058	Etfb	7	43444083	43457800	+	1164	protein_coding	electron transferring flavoprotein, beta polypeptide [Source:MGI Symbol;Acc:MGI:106098]
ENSMUSG00000027314	235.876	177.651	0.407131	0.00716484	0.115176	Dll4	2	119325784	119335962	+	3852	protein_coding	delta like canonical Notch ligand 4 [Source:MGI Symbol;Acc:MGI:1859388]
ENSMUSG00000061740	30.1816	18.0693	0.736515	0.00719495	0.115524	Cyp2d22	15	82370527	82380260	-	3909	protein_coding	cytochrome P450, family 2, subfamily d, polypeptide 22 [Source:MGI Symbol;Acc:MGI:1929474]
ENSMUSG00000080921	200.718	164.392	0.29202	0.00721271	0.115674	Rpl38-ps2	6	140746960	140747172	-	213	processed_pseudogene	ribosomal protein L38, pseudogene 2 [Source:MGI Symbol;Acc:MGI:3646625]
ENSMUSG00000090761	83.4829	118.475	-0.502053	0.00731732	0.117214	Gm17201	10	128391842	128395563	-	390	antisense	predicted gene 17201 [Source:MGI Symbol;Acc:MGI:4938028]
ENSMUSG00000092390	4.33363	11.3541	-1.38694	0.00732826	1	Gm20541	17	38009647	38012396	+	1406	unprocessed_pseudogene	predicted gene 20541 [Source:MGI Symbol;Acc:MGI:5142006]
ENSMUSG00000013846	1334.08	1039.1	0.36066	0.00734507	0.117521	St3gal1	15	67102875	67176830	-	6851	protein_coding	ST3 beta-galactoside alpha-2,3-sialyltransferase 1 [Source:MGI Symbol;Acc:MGI:98304]
ENSMUSG00000027236	3369.59	3827.5	-0.183918	0.00736936	0.117637	Eif3j1	2	122028546	122056598	+	5830	protein_coding	eukaryotic translation initiation factor 3, subunit J1 [Source:MGI Symbol;Acc:MGI:1925905]
ENSMUSG00000081957	69.3736	46.3785	0.588184	0.0073713	0.117637	Ak3l2-ps	2	72633936	72634607	+	672	processed_pseudogene	adenylate kinase 3-like 2, pseudogene [Source:MGI Symbol;Acc:MGI:3574349]
ENSMUSG00000039395	192.309	240.444	-0.318061	0.00738385	0.117637	Mreg	1	72159442	72212307	-	2284	protein_coding	melanoregulin [Source:MGI Symbol;Acc:MGI:2151839]
ENSMUSG00000035473	276.934	220.547	0.327215	0.00738665	0.117637	Galm	17	80127471	80185101	+	2476	protein_coding	galactose mutarotase [Source:MGI Symbol;Acc:MGI:2442420]
ENSMUSG00000031993	1109.02	1297.39	-0.226068	0.0073999	0.117695	Snx19	9	30427108	30466733	+	6725	protein_coding	sorting nexin 19 [Source:MGI Symbol;Acc:MGI:1921581]
ENSMUSG00000024151	4251.61	3879.05	0.132214	0.0074075	0.117695	Msh2	17	87672330	87723713	+	5518	protein_coding	mutS homolog 2 [Source:MGI Symbol;Acc:MGI:101816]
ENSMUSG00000031555	1136.31	979.489	0.214446	0.00743615	0.117799	Adam9	8	24949611	25016927	-	4115	protein_coding	a disintegrin and metallopeptidase domain 9 (meltrin gamma) [Source:MGI Symbol;Acc:MGI:105376]
ENSMUSG00000029309	1167.84	970.599	0.266956	0.0074452	0.117799	Sparcl1	5	104079111	104113733	-	2937	protein_coding	SPARC-like 1 [Source:MGI Symbol;Acc:MGI:108110]
ENSMUSG00000056476	167.76	219.837	-0.386029	0.00745183	0.117799	Med12l	3	59005825	59318682	+	12763	protein_coding	mediator complex subunit 12-like [Source:MGI Symbol;Acc:MGI:2139916]
ENSMUSG00000024986	182.706	142.333	0.36091	0.0074522	0.117799	Hhex	19	37434810	37440731	+	1918	protein_coding	hematopoietically expressed homeobox [Source:MGI Symbol;Acc:MGI:96086]
ENSMUSG00000020523	1326.82	1174.82	0.175061	0.00745704	0.117799	Fam114a2	11	57482993	57518617	-	3075	protein_coding	family with sequence similarity 114, member A2 [Source:MGI Symbol;Acc:MGI:1917629]
ENSMUSG00000040675	2616.56	2209.93	0.243663	0.00748182	0.118011	Mthfd1l	10	3973118	4167081	+	4435	protein_coding	methylenetetrahydrofolate dehydrogenase (NADP+ dependent) 1-like [Source:MGI Symbol;Acc:MGI:1924836]
ENSMUSG00000027774	1583.94	1844.09	-0.219011	0.00749526	0.118011	Gfm1	3	67430096	67476529	+	4419	protein_coding	G elongation factor, mitochondrial 1 [Source:MGI Symbol;Acc:MGI:107339]
ENSMUSG00000024008	259.553	209.281	0.307649	0.00749632	0.118011	Cpne5	17	29156550	29237797	-	11998	protein_coding	copine V [Source:MGI Symbol;Acc:MGI:2385908]
ENSMUSG00000038855	617.279	513.137	0.266291	0.00751421	0.118157	Itpkb	1	180330485	180424802	+	10463	protein_coding	inositol 1,4,5-trisphosphate 3-kinase B [Source:MGI Symbol;Acc:MGI:109235]
ENSMUSG00000027865	405.064	461.081	-0.189347	0.0075295	0.118262	Gdap2	3	100162381	100206981	+	4794	protein_coding	ganglioside-induced differentiation-associated-protein 2 [Source:MGI Symbol;Acc:MGI:1338001]
ENSMUSG00000026037	1872.13	2200.71	-0.233147	0.00754402	0.118354	Orc2	1	58462771	58505109	-	3857	protein_coding	origin recognition complex, subunit 2 [Source:MGI Symbol;Acc:MGI:1328306]
ENSMUSG00000075419	318.686	370.959	-0.216868	0.00755275	0.118355	Dolk	2	30284231	30286334	-	2104	protein_coding	dolichol kinase [Source:MGI Symbol;Acc:MGI:2677836]
ENSMUSG00000028909	605.026	499.741	0.276505	0.00757726	0.118532	Ptpru	4	131768457	131838288	-	7113	protein_coding	protein tyrosine phosphatase, receptor type, U [Source:MGI Symbol;Acc:MGI:1321151]
ENSMUSG00000067148	2133.39	1857.59	0.200259	0.00758135	0.118532	Polr1c	17	46243920	46248054	-	2278	protein_coding	polymerase (RNA) I polypeptide C [Source:MGI Symbol;Acc:MGI:103288]
ENSMUSG00000000627	45.1	30.3909	0.559668	0.00760576	0.118751	Sema4f	6	82911885	82939769	-	5290	protein_coding	sema domain, immunoglobulin domain (Ig), TM domain, and short cytoplasmic domain [Source:MGI Symbol;Acc:MGI:1340055]
ENSMUSG00000000374	667.066	806.675	-0.273392	0.00761268	0.118751	Trappc10	10	78186725	78244641	-	8128	protein_coding	trafficking protein particle complex 10 [Source:MGI Symbol;Acc:MGI:1336209]
ENSMUSG00000010095	2313.31	1976.08	0.227266	0.00763325	0.118936	Slc3a2	19	8706882	8723369	-	3529	protein_coding	solute carrier family 3 (activators of dibasic and neutral amino acid transport), member 2 [Source:MGI Symbol;Acc:MGI:96955]
ENSMUSG00000029752	2206.43	1898.05	0.217033	0.00764804	0.118986	Asns	6	7675169	7693254	-	2735	protein_coding	asparagine synthetase [Source:MGI Symbol;Acc:MGI:1350929]
ENSMUSG00000025776	441.421	506.522	-0.196154	0.00765381	0.118986	Crispld1	1	17727045	17766344	+	4515	protein_coding	cysteine-rich secretory protein LCCL domain containing 1 [Source:MGI Symbol;Acc:MGI:1934666]
ENSMUSG00000003379	0.12225	3.1413	-3.75473	0.00765579	1	Cd79a	7	24897381	24902197	+	1457	protein_coding	CD79A antigen (immunoglobulin-associated alpha) [Source:MGI Symbol;Acc:MGI:101774]
ENSMUSG00000096942	227.617	181.409	0.329881	0.0076726	0.119143	Rps19-ps6	12	110898114	110898551	+	438	processed_pseudogene	ribosomal protein S19, pseudogene 6 [Source:MGI Symbol;Acc:MGI:5011818]
ENSMUSG00000024208	736.009	581.295	0.340371	0.00768745	0.119238	Uqcc2	17	27122663	27133916	-	837	protein_coding	ubiquinol-cytochrome c reductase complex assembly factor 2 [Source:MGI Symbol;Acc:MGI:1914517]
ENSMUSG00000028645	17434.6	10622.7	0.714801	0.00769959	0.119291	Slc2a1	4	119108711	119137983	+	3506	protein_coding	solute carrier family 2 (facilitated glucose transporter), member 1 [Source:MGI Symbol;Acc:MGI:95755]
ENSMUSG00000022120	1595.38	1793.82	-0.169161	0.00772549	0.119442	Rnf219	14	104477536	104522645	-	4435	protein_coding	ring finger protein 219 [Source:MGI Symbol;Acc:MGI:1919736]
ENSMUSG00000027244	921.849	816.615	0.174138	0.00772678	0.119442	Atg13	2	91674618	91710576	-	4368	protein_coding	autophagy related 13 [Source:MGI Symbol;Acc:MGI:1196429]
ENSMUSG00000052911	624.883	538.048	0.214889	0.00776602	0.119914	Lamb2	9	108479736	108490530	+	6082	protein_coding	laminin, beta 2 [Source:MGI Symbol;Acc:MGI:99916]
ENSMUSG00000036959	1108.46	916.154	0.275282	0.00778257	0.120034	Bcorl1	X	48341358	48408049	+	8516	protein_coding	BCL6 co-repressor-like 1 [Source:MGI Symbol;Acc:MGI:2443910]
ENSMUSG00000028138	4304.55	3933.69	0.129956	0.00779136	0.120034	Adh5	3	138443093	138455499	+	5408	protein_coding	alcohol dehydrogenase 5 (class III), chi polypeptide [Source:MGI Symbol;Acc:MGI:87929]
ENSMUSG00000080316	39.6827	60.3424	-0.6002	0.00782547	0.120372	Spaca6	17	17827158	17843009	+	7067	protein_coding	sperm acrosome associated 6 [Source:MGI Symbol;Acc:MGI:1922452]
ENSMUSG00000022453	332.265	204.99	0.696664	0.00783089	0.120372	Naga	15	82329532	82338925	-	2577	protein_coding	N-acetyl galactosaminidase, alpha [Source:MGI Symbol;Acc:MGI:1261422]
ENSMUSG00000053012	592.626	676.507	-0.190542	0.00784129	0.120397	Krcc1	6	71271677	71285319	+	1913	protein_coding	lysine-rich coiled-coil 1 [Source:MGI Symbol;Acc:MGI:1889377]
ENSMUSG00000025956	323.05	264.388	0.287878	0.00785911	0.120522	Mettl21a	1	64606473	64617242	-	3005	protein_coding	methyltransferase like 21A [Source:MGI Symbol;Acc:MGI:1914349]
ENSMUSG00000031375	716.888	599.004	0.256944	0.00786704	0.120522	Bgn	X	73483602	73495933	+	6099	protein_coding	biglycan [Source:MGI Symbol;Acc:MGI:88158]
ENSMUSG00000092680	15.6674	27.4509	-0.804509	0.00793563	1	Snord55	4	117155770	117155848	-	79	snoRNA	small nucleolar RNA, C/D box 55 [Source:MGI Symbol;Acc:MGI:3819543]
ENSMUSG00000016921	8922.54	11199.8	-0.327989	0.00794873	0.121638	Srsf6	2	162931528	162937121	+	4810	protein_coding	serine/arginine-rich splicing factor 6 [Source:MGI Symbol;Acc:MGI:1915246]
ENSMUSG00000035578	80.6603	56.5387	0.508484	0.00797267	0.121868	Iqcg	16	33012683	33056218	-	6164	protein_coding	IQ motif containing G [Source:MGI Symbol;Acc:MGI:1916957]
ENSMUSG00000022253	2784.2	2249.82	0.307606	0.00799345	0.122049	Nadk2	15	9071260	9110891	+	5118	protein_coding	NAD kinase 2, mitochondrial [Source:MGI Symbol;Acc:MGI:1915896]
ENSMUSG00000028822	1143.32	991.586	0.204064	0.00801404	0.122109	Tmem50a	4	134897849	134915024	-	1270	protein_coding	transmembrane protein 50A [Source:MGI Symbol;Acc:MGI:1919067]
ENSMUSG00000026223	2776.69	2499.12	0.152138	0.00801519	0.122109	Itm2c	1	85894281	85908675	+	2491	protein_coding	integral membrane protein 2C [Source:MGI Symbol;Acc:MGI:1927594]
ENSMUSG00000027255	1120.33	1310.6	-0.226651	0.00807179	0.12254	Arfgap2	2	91264974	91276931	+	4129	protein_coding	ADP-ribosylation factor GTPase activating protein 2 [Source:MGI Symbol;Acc:MGI:1924288]
ENSMUSG00000006651	392.966	286.431	0.454584	0.00807479	0.12254	Aplp1	7	30434982	30445535	-	3017	protein_coding	amyloid beta (A4) precursor-like protein 1 [Source:MGI Symbol;Acc:MGI:88046]
ENSMUSG00000055436	5311.39	5976.56	-0.170199	0.00808817	0.12254	Srsf11	3	158010473	158036639	-	8446	protein_coding	serine/arginine-rich splicing factor 11 [Source:MGI Symbol;Acc:MGI:1916457]
ENSMUSG00000052305	190.338	143.616	0.404452	0.00809029	0.12254	Hbb-bs	7	103826534	103828096	-	768	protein_coding	hemoglobin, beta adult s chain [Source:MGI Symbol;Acc:MGI:5474852]
ENSMUSG00000047843	687.732	582.201	0.241284	0.00809366	0.12254	Bri3	5	144244437	144446757	+	1648	protein_coding	brain protein I3 [Source:MGI Symbol;Acc:MGI:1933174]
ENSMUSG00000090015	137.382	173.693	-0.339491	0.00810186	0.12254	Gm15446	5	109923400	109943936	+	3780	protein_coding	predicted gene 15446 [Source:MGI Symbol;Acc:MGI:3709333]
ENSMUSG00000028207	2930	2443.61	0.261943	0.00810608	0.12254	Asph	4	9448069	9669344	-	16102	protein_coding	aspartate-beta-hydroxylase [Source:MGI Symbol;Acc:MGI:1914186]
ENSMUSG00000030752	306.251	377.389	-0.30107	0.00811912	0.122601	Kdm8	7	125444676	125462269	+	2389	protein_coding	lysine (K)-specific demethylase 8 [Source:MGI Symbol;Acc:MGI:1924285]
ENSMUSG00000020142	999.881	788.622	0.342464	0.00815053	0.12294	Slc1a4	11	20302180	20332713	-	3926	protein_coding	solute carrier family 1 (glutamate/neutral amino acid transporter), member 4 [Source:MGI Symbol;Acc:MGI:2135601]
ENSMUSG00000109021	1.04997	4.79369	-2.15356	0.00816902	1	Gm44812	7	70574834	70585751	+	5349	lincRNA	predicted gene 44812 [Source:MGI Symbol;Acc:MGI:5753388]
ENSMUSG00000070544	8479	9388.17	-0.147027	0.00817484	0.122942	Top1	2	160645888	160722764	+	10426	protein_coding	topoisomerase (DNA) I [Source:MGI Symbol;Acc:MGI:98788]
ENSMUSG00000032643	387.311	320.499	0.270601	0.0081826	0.122942	Fhl3	4	124700701	124708611	+	1683	protein_coding	four and a half LIM domains 3 [Source:MGI Symbol;Acc:MGI:1341092]
ENSMUSG00000052139	810.512	684.24	0.242853	0.00818805	0.122942	Babam2	5	31697684	32084962	+	4781	protein_coding	BRISC and BRCA1 A complex member 2 [Source:MGI Symbol;Acc:MGI:1333875]
ENSMUSG00000017485	7461.88	8598.65	-0.204637	0.00819065	0.122942	Top2b	14	16365179	16435462	+	14613	protein_coding	topoisomerase (DNA) II beta [Source:MGI Symbol;Acc:MGI:98791]
ENSMUSG00000030744	26437.2	24000.6	0.139515	0.00819551	0.122942	Rps3	7	99477896	99483738	-	4483	protein_coding	ribosomal protein S3 [Source:MGI Symbol;Acc:MGI:1350917]
ENSMUSG00000020717	967.273	823.118	0.233087	0.00822425	0.123238	Pecam1	11	106654217	106750628	-	6228	protein_coding	platelet/endothelial cell adhesion molecule 1 [Source:MGI Symbol;Acc:MGI:97537]
ENSMUSG00000013275	536.21	458.651	0.226367	0.00825033	0.123417	Slc41a1	1	131827493	131848865	+	4912	protein_coding	solute carrier family 41, member 1 [Source:MGI Symbol;Acc:MGI:2444823]
ENSMUSG00000011148	191.077	130.979	0.546629	0.00825424	0.123417	Adssl1	12	112620045	112641360	+	2090	protein_coding	adenylosuccinate synthetase like 1 [Source:MGI Symbol;Acc:MGI:87947]
ENSMUSG00000063065	2477.97	2036.12	0.283498	0.00826356	0.123422	Mapk3	7	126759601	126765819	+	2257	protein_coding	mitogen-activated protein kinase 3 [Source:MGI Symbol;Acc:MGI:1346859]
ENSMUSG00000054459	96.1762	128.574	-0.41808	0.00829402	0.123571	Vsnl1	12	11325242	11436613	-	1956	protein_coding	visinin-like 1 [Source:MGI Symbol;Acc:MGI:1349453]
ENSMUSG00000024177	705.189	583.129	0.274389	0.00830167	0.123571	Nme4	17	26091734	26095508	-	1418	protein_coding	NME/NM23 nucleoside diphosphate kinase 4 [Source:MGI Symbol;Acc:MGI:1931148]
ENSMUSG00000109284	17.6065	8.79183	1.01069	0.00831089	1	B230311B06Rik	7	118592328	118596838	+	805	lincRNA	RIKEN cDNA B230311B06 gene [Source:MGI Symbol;Acc:MGI:2686541]
ENSMUSG00000048756	1606.01	1052.79	0.60933	0.00831248	0.123571	Foxo3	10	42181841	42276755	-	7571	protein_coding	forkhead box O3 [Source:MGI Symbol;Acc:MGI:1890081]
ENSMUSG00000032932	1306.85	1437.55	-0.136768	0.00831703	0.123571	Hspa13	16	75745431	75767104	-	6834	protein_coding	heat shock protein 70 family, member 13 [Source:MGI Symbol;Acc:MGI:1309463]
ENSMUSG00000066798	321.65	384.954	-0.260424	0.00831864	0.123571	Zbtb6	2	37425500	37443171	-	5080	protein_coding	zinc finger and BTB domain containing 6 [Source:MGI Symbol;Acc:MGI:2442998]
ENSMUSG00000026797	859.205	677.638	0.342167	0.00833961	0.123748	Stxbp1	2	32787602	32847245	-	4997	protein_coding	syntaxin binding protein 1 [Source:MGI Symbol;Acc:MGI:107363]
ENSMUSG00000059070	16519.3	15395.4	0.101576	0.00835317	0.123815	Rpl18	7	45715457	45720836	+	4043	protein_coding	ribosomal protein L18 [Source:MGI Symbol;Acc:MGI:98003]
ENSMUSG00000021754	1355.59	1060.47	0.354084	0.00837361	0.123984	Map3k1	13	111746428	111808993	-	7447	protein_coding	mitogen-activated protein kinase kinase kinase 1 [Source:MGI Symbol;Acc:MGI:1346872]
ENSMUSG00000020677	1952.46	2223.68	-0.187766	0.00842458	0.124454	Ddx52	11	83942062	83963088	+	3332	protein_coding	DEAD (Asp-Glu-Ala-Asp) box polypeptide 52 [Source:MGI Symbol;Acc:MGI:1925644]
ENSMUSG00000025533	526.443	429.16	0.294855	0.00843212	0.124454	Asl	5	130011258	130029247	-	4831	protein_coding	argininosuccinate lyase [Source:MGI Symbol;Acc:MGI:88084]
ENSMUSG00000022199	262.673	216.348	0.28175	0.00843263	0.124454	Slc22a17	14	54906304	54913132	-	4517	protein_coding	solute carrier family 22 (organic cation transporter), member 17 [Source:MGI Symbol;Acc:MGI:1926225]
ENSMUSG00000029769	399.073	322.586	0.307707	0.00851361	0.125431	Ccdc136	6	29396309	29426994	+	4334	protein_coding	coiled-coil domain containing 136 [Source:MGI Symbol;Acc:MGI:1918128]
ENSMUSG00000020889	88.3674	61.1675	0.529529	0.00851713	0.125431	Nr1d1	11	98767932	98775333	-	3077	protein_coding	nuclear receptor subfamily 1, group D, member 1 [Source:MGI Symbol;Acc:MGI:2444210]
ENSMUSG00000028070	616.592	507.461	0.28032	0.00855267	0.125819	Naxe	3	88056520	88058495	-	908	protein_coding	NAD(P)HX epimerase [Source:MGI Symbol;Acc:MGI:2180167]
ENSMUSG00000037316	894.702	772.549	0.212401	0.00857228	0.125972	Bag4	8	25764538	25785287	-	7032	protein_coding	BCL2-associated athanogene 4 [Source:MGI Symbol;Acc:MGI:1914634]
ENSMUSG00000022905	3188.16	3563.36	-0.160146	0.0085873	0.126058	Kpna1	16	35978750	36037131	+	8486	protein_coding	karyopherin (importin) alpha 1 [Source:MGI Symbol;Acc:MGI:103560]
ENSMUSG00000028669	949.623	1067.14	-0.167342	0.00863791	0.126665	Pithd1	4	135975460	135987264	-	2477	protein_coding	PITH (C-terminal proteasome-interacting domain of thioredoxin-like) domain containing 1 [Source:MGI Symbol;Acc:MGI:1913443]
ENSMUSG00000032593	53.784	85.4123	-0.664856	0.00866132	0.12667	Amigo3	9	108053159	108055701	+	2543	protein_coding	adhesion molecule with Ig like domain 3 [Source:MGI Symbol;Acc:MGI:2444854]
ENSMUSG00000033880	34.3786	19.9594	0.771116	0.00866225	0.12667	Lgals3bp	11	118392751	118402092	-	2847	protein_coding	lectin, galactoside-binding, soluble, 3 binding protein [Source:MGI Symbol;Acc:MGI:99554]
ENSMUSG00000038965	4648.99	5277.83	-0.183098	0.008666	0.12667	Ube2l3	16	17152013	17202649	-	5841	protein_coding	ubiquitin-conjugating enzyme E2L 3 [Source:MGI Symbol;Acc:MGI:109240]
ENSMUSG00000011751	14.8239	6.63586	1.16386	0.0087265	1	Sptbn4	7	27356383	27447686	-	9563	protein_coding	spectrin beta, non-erythrocytic 4 [Source:MGI Symbol;Acc:MGI:1890574]
ENSMUSG00000028309	2343.92	2645.32	-0.174486	0.00872696	0.127142	Rnf20	4	49632006	49656887	+	7288	protein_coding	ring finger protein 20 [Source:MGI Symbol;Acc:MGI:1925927]
ENSMUSG00000026918	5664.32	6308.67	-0.155473	0.00873374	0.127142	Brd3	2	27445579	27507662	-	7336	protein_coding	bromodomain containing 3 [Source:MGI Symbol;Acc:MGI:1914632]
ENSMUSG00000070644	58.6096	34.567	0.759371	0.00877533	0.127142	Etnk2	1	133363572	133380336	+	4566	protein_coding	ethanolamine kinase 2 [Source:MGI Symbol;Acc:MGI:2443760]
ENSMUSG00000012076	474.314	553.702	-0.221622	0.00877539	0.127142	Brms1l	12	55836324	55869736	+	3455	protein_coding	breast cancer metastasis-suppressor 1-like [Source:MGI Symbol;Acc:MGI:1196337]
ENSMUSG00000036103	2258.64	1971.16	0.195735	0.00877638	0.127142	Colec12	18	9707648	9877995	+	3322	protein_coding	collectin sub-family member 12 [Source:MGI Symbol;Acc:MGI:2152907]
ENSMUSG00000068959	97.8098	127.415	-0.385329	0.0087799	0.127142	Zfp619	7	39517766	39540420	+	5969	protein_coding	zinc finger protein 619 [Source:MGI Symbol;Acc:MGI:1917477]
ENSMUSG00000054966	1.1171	4.77094	-2.12779	0.00879624	1	Lmntd1	6	145365134	145614319	-	7749	protein_coding	lamin tail domain containing 1 [Source:MGI Symbol;Acc:MGI:1921321]
ENSMUSG00000020708	4332.47	4980.3	-0.200972	0.0088054	0.127142	Psmc5	11	106256154	106263120	+	1394	protein_coding	protease (prosome, macropain) 26S subunit, ATPase 5 [Source:MGI Symbol;Acc:MGI:105047]
ENSMUSG00000042111	674.014	573.493	0.234792	0.00880598	0.127142	Ccdc115	1	34436670	34439672	-	2543	protein_coding	coiled-coil domain containing 115 [Source:MGI Symbol;Acc:MGI:1916918]
ENSMUSG00000032290	1584.07	1738.65	-0.134623	0.00881188	0.127142	Ptpn9	9	56994923	57062807	+	4657	protein_coding	protein tyrosine phosphatase, non-receptor type 9 [Source:MGI Symbol;Acc:MGI:1928376]
ENSMUSG00000040649	1260.58	1098.01	0.198907	0.00881231	0.127142	Rimklb	6	122447296	122498761	-	5622	protein_coding	ribosomal modification protein rimK-like family member B [Source:MGI Symbol;Acc:MGI:1918325]
ENSMUSG00000055897	229.654	190.342	0.272387	0.0088178	0.127142	Ppp4r1l-ps	2	173579320	173659640	-	12025	transcribed_unprocessed_pseudogene	protein phosphatase 4, regulatory subunit 1-like, pseudogene [Source:MGI Symbol;Acc:MGI:1924560]
ENSMUSG00000092627	171.801	139.399	0.306203	0.00882794	0.127142	D130058E05Rik	1	89930234	89933290	+	3057	processed_transcript	RIKEN cDNA D130058E05 gene [Source:MGI Symbol;Acc:MGI:2444614]
ENSMUSG00000114500	8.67106	2.77449	1.60571	0.00882966	1	Gm8983	14	56865413	56866355	+	943	processed_pseudogene	predicted gene 8983 [Source:MGI Symbol;Acc:MGI:3644468]
ENSMUSG00000031967	2319.66	2131.95	0.122247	0.0088333	0.127142	Afg3l1	8	123477903	123503916	+	4757	protein_coding	AFG3-like AAA ATPase 1 [Source:MGI Symbol;Acc:MGI:1928277]
ENSMUSG00000038510	1211.58	1383.9	-0.191792	0.00883888	0.127142	Rpf2	10	40223246	40247036	-	1924	protein_coding	ribosome production factor 2 homolog [Source:MGI Symbol;Acc:MGI:1914489]
ENSMUSG00000025961	10.2762	22.3174	-1.13791	0.00884171	1	4933402D24Rik	1	63754907	63769267	-	1758	protein_coding	RIKEN cDNA 4933402D24 gene [Source:MGI Symbol;Acc:MGI:1921676]
ENSMUSG00000027411	1233.96	1088.21	0.180584	0.0088451	0.127142	Vps16	2	130424339	130444269	+	3727	protein_coding	VSP16 CORVET/HOPS core subunit [Source:MGI Symbol;Acc:MGI:2136772]
ENSMUSG00000040836	706.919	870.856	-0.300276	0.00884684	0.127142	Gpr161	1	165295789	165326745	+	6962	protein_coding	G protein-coupled receptor 161 [Source:MGI Symbol;Acc:MGI:2685054]
ENSMUSG00000073633	68.5702	48.9053	0.4854	0.00885627	0.127144	Fbxo36	1	84839841	84900487	+	2148	protein_coding	F-box protein 36 [Source:MGI Symbol;Acc:MGI:1289192]
ENSMUSG00000020456	3721.25	4231.67	-0.185253	0.00886884	0.127191	Ogdh	11	6291633	6356642	+	5456	protein_coding	oxoglutarate (alpha-ketoglutarate) dehydrogenase (lipoamide) [Source:MGI Symbol;Acc:MGI:1098267]
ENSMUSG00000021281	276.558	221.75	0.317065	0.0088851	0.127291	Tnfaip2	12	111442469	111455018	+	4984	protein_coding	tumor necrosis factor, alpha-induced protein 2 [Source:MGI Symbol;Acc:MGI:104960]
ENSMUSG00000109277	0.2445	3.09879	-3.31544	0.00888825	1	Gm39121	8	3672430	3672954	+	525	lincRNA	predicted gene, 39121 [Source:MGI Symbol;Acc:MGI:5622006]
ENSMUSG00000063952	980.766	1112.38	-0.181188	0.00893818	0.127918	Brpf3	17	28801090	28839949	+	8654	protein_coding	bromodomain and PHD finger containing, 3 [Source:MGI Symbol;Acc:MGI:2146836]
ENSMUSG00000022769	787.158	668.132	0.237364	0.00894815	0.127927	Sdf2l1	16	17130138	17132383	-	1108	protein_coding	stromal cell-derived factor 2-like 1 [Source:MGI Symbol;Acc:MGI:2149842]
ENSMUSG00000060591	1553.4	1330.22	0.223355	0.00896861	0.128049	Ifitm2	7	140954837	140955987	-	655	protein_coding	interferon induced transmembrane protein 2 [Source:MGI Symbol;Acc:MGI:1933382]
ENSMUSG00000030521	1630.6	1889.34	-0.21251	0.00899125	0.128049	Mphosph10	7	64376527	64392268	-	3700	protein_coding	M-phase phosphoprotein 10 (U3 small nucleolar ribonucleoprotein) [Source:MGI Symbol;Acc:MGI:1915223]
ENSMUSG00000030243	671.902	828.635	-0.302222	0.00900045	0.128049	Recql	6	142350342	142387087	-	7688	protein_coding	RecQ protein-like [Source:MGI Symbol;Acc:MGI:103021]
ENSMUSG00000000441	1602.75	1792.36	-0.160672	0.0090008	0.128049	Raf1	6	115618067	115676635	-	6845	protein_coding	v-raf-leukemia viral oncogene 1 [Source:MGI Symbol;Acc:MGI:97847]
ENSMUSG00000029863	1548.77	1774.43	-0.196022	0.00901717	0.128049	Casp2	6	42264985	42282508	+	7057	protein_coding	caspase 2 [Source:MGI Symbol;Acc:MGI:97295]
ENSMUSG00000032388	1447.08	1236.45	0.226476	0.00904745	0.128049	Spg21	9	65460947	65488470	+	3567	protein_coding	SPG21, maspardin [Source:MGI Symbol;Acc:MGI:106403]
ENSMUSG00000025207	347.237	215.648	0.686934	0.00905305	0.128049	Sema4g	19	44989101	45003397	+	4872	protein_coding	sema domain, immunoglobulin domain (Ig), transmembrane domain (TM) and short cytoplasmic domain, (semaphorin) 4G [Source:MGI Symbol;Acc:MGI:1347047]
ENSMUSG00000020955	225.664	296.188	-0.390524	0.00905855	0.128049	Ap4s1	12	51691033	51744786	+	1137	protein_coding	adaptor-related protein complex AP-4, sigma 1 [Source:MGI Symbol;Acc:MGI:1337065]
ENSMUSG00000024589	512.622	426.357	0.26562	0.00906007	0.128049	Nedd4l	18	64887705	65217831	+	14382	protein_coding	neural precursor cell expressed, developmentally down-regulated gene 4-like [Source:MGI Symbol;Acc:MGI:1933754]
ENSMUSG00000037405	110.447	80.8283	0.447893	0.00906342	0.128049	Icam1	9	21015985	21028817	+	4360	protein_coding	intercellular adhesion molecule 1 [Source:MGI Symbol;Acc:MGI:96392]
ENSMUSG00000006356	1567.35	1865.74	-0.251317	0.00906975	0.128049	Crip2	12	113140236	113145506	+	2099	protein_coding	cysteine rich protein 2 [Source:MGI Symbol;Acc:MGI:1915587]
ENSMUSG00000025780	577.57	479.083	0.27134	0.00907323	0.128049	Itih5	2	10153571	10256529	+	7900	protein_coding	inter-alpha (globulin) inhibitor H5 [Source:MGI Symbol;Acc:MGI:1925751]
ENSMUSG00000039047	906.599	1026.26	-0.178948	0.00907826	0.128049	Pigk	3	152714100	152980408	+	9495	protein_coding	phosphatidylinositol glycan anchor biosynthesis, class K [Source:MGI Symbol;Acc:MGI:1913863]
ENSMUSG00000088185	3.10358	0.147022	3.61986	0.00914596	1	Scarna2	3	108554338	108554751	-	414	scaRNA	small Cajal body-specific RNA 2 [Source:MGI Symbol;Acc:MGI:3819484]
ENSMUSG00000003762	245.585	206.56	0.250806	0.0091876	0.12935	Coq8b	7	27233023	27257950	+	5586	protein_coding	coenzyme Q8B [Source:MGI Symbol;Acc:MGI:1924139]
ENSMUSG00000012422	2834.88	3253.82	-0.198798	0.0091894	0.12935	Tmem167	13	90089123	90143907	+	10807	protein_coding	transmembrane protein 167 [Source:MGI Symbol;Acc:MGI:1913324]
ENSMUSG00000022490	221.683	182.826	0.279077	0.00920173	0.129391	Ppp1r1a	15	103530279	103538003	-	1306	protein_coding	protein phosphatase 1, regulatory inhibitor subunit 1A [Source:MGI Symbol;Acc:MGI:1889595]
ENSMUSG00000071317	249.302	305.506	-0.291606	0.0092176	0.129481	Bves	10	45335772	45372479	+	4610	protein_coding	blood vessel epicardial substance [Source:MGI Symbol;Acc:MGI:1346013]
ENSMUSG00000040495	58.0243	35.0222	0.722324	0.00923067	0.129532	Chrm4	2	91927249	91928688	+	1440	protein_coding	cholinergic receptor, muscarinic 4 [Source:MGI Symbol;Acc:MGI:88399]
ENSMUSG00000079499	142.436	181.973	-0.351234	0.00924991	0.129669	6530402F18Rik	2	29245107	29253006	-	5511	processed_transcript	RIKEN cDNA 6530402F18 gene [Source:MGI Symbol;Acc:MGI:1923470]
ENSMUSG00000036459	1324.78	1151.25	0.203665	0.00926085	0.12969	Wtip	7	34109543	34133268	-	2383	protein_coding	WT1-interacting protein [Source:MGI Symbol;Acc:MGI:2141920]
ENSMUSG00000027479	8234.54	9193.65	-0.159005	0.00930585	0.130187	Mapre1	2	153741274	153773310	+	7811	protein_coding	microtubule-associated protein, RP/EB family, member 1 [Source:MGI Symbol;Acc:MGI:891995]
ENSMUSG00000004270	741.679	611.361	0.278019	0.00932511	0.130323	Lpcat3	6	124663027	124704418	+	3268	protein_coding	lysophosphatidylcholine acyltransferase 3 [Source:MGI Symbol;Acc:MGI:1315211]
ENSMUSG00000037509	89.2056	55.3094	0.689705	0.00934318	0.130432	Arhgef4	1	34678188	34813309	+	9861	protein_coding	Rho guanine nucleotide exchange factor (GEF) 4 [Source:MGI Symbol;Acc:MGI:2442507]
ENSMUSG00000022090	94.948	70.0843	0.440896	0.00935587	0.130432	Pdlim2	14	70164218	70177681	-	4486	protein_coding	PDZ and LIM domain 2 [Source:MGI Symbol;Acc:MGI:2384850]
ENSMUSG00000037960	111.132	81.6898	0.442314	0.00936145	0.130432	Card19	13	49202950	49216037	-	1477	protein_coding	caspase recruitment domain family, member 19 [Source:MGI Symbol;Acc:MGI:1915730]
ENSMUSG00000032715	229.425	129.952	0.81927	0.00940705	0.130934	Trib3	2	152337422	152344032	-	2125	protein_coding	tribbles pseudokinase 3 [Source:MGI Symbol;Acc:MGI:1345675]
ENSMUSG00000044442	313.654	378.594	-0.272567	0.00942855	0.1311	N6amt1	16	87354185	87368742	+	6135	protein_coding	N-6 adenine-specific DNA methyltransferase 1 (putative) [Source:MGI Symbol;Acc:MGI:1915018]
ENSMUSG00000054477	46.4991	30.4147	0.602023	0.00945436	0.131325	Kcnn2	18	45268860	45686024	+	7321	protein_coding	potassium intermediate/small conductance calcium-activated channel, subfamily N, member 2 [Source:MGI Symbol;Acc:MGI:2153182]
ENSMUSG00000022432	12.9903	5.59037	1.20736	0.00948123	1	Smc1b	15	85064689	85131964	-	4047	protein_coding	structural maintenance of chromosomes 1B [Source:MGI Symbol;Acc:MGI:2154049]
ENSMUSG00000032220	580.992	509.733	0.187521	0.00948332	0.131594	Myo1e	9	70207350	70399766	+	5704	protein_coding	myosin IE [Source:MGI Symbol;Acc:MGI:106621]
ENSMUSG00000035021	1594.09	1884.88	-0.241475	0.00950475	0.131758	Baz1a	12	54892989	55014348	-	7159	protein_coding	bromodomain adjacent to zinc finger domain 1A [Source:MGI Symbol;Acc:MGI:1309478]
ENSMUSG00000026289	452.927	535.231	-0.237541	0.0095208	0.131847	Atg16l1	1	87755870	87792428	+	9628	protein_coding	autophagy related 16-like 1 (S. cerevisiae) [Source:MGI Symbol;Acc:MGI:1924290]
ENSMUSG00000086965	123.864	155.321	-0.323898	0.00953352	0.13189	Rtl10	16	18498901	18501658	+	865	protein_coding	retrotransposon Gag like 10 [Source:MGI Symbol;Acc:MGI:3833934]
ENSMUSG00000086119	41.3641	27.8018	0.56398	0.00954413	0.131904	Gm2415	9	118890075	118926455	-	3735	antisense	predicted gene 2415 [Source:MGI Symbol;Acc:MGI:3780582]
ENSMUSG00000058761	1083.93	969.594	0.160211	0.00959029	0.132304	Rnf169	7	99920254	99980448	-	7640	protein_coding	ring finger protein 169 [Source:MGI Symbol;Acc:MGI:1920257]
ENSMUSG00000025130	19184.1	16430.8	0.223506	0.00959243	0.132304	P4hb	11	120560298	120573253	-	2861	protein_coding	prolyl 4-hydroxylase, beta polypeptide [Source:MGI Symbol;Acc:MGI:97464]
ENSMUSG00000064373	1083.47	924.578	0.228497	0.00960952	0.132341	Selenop	15	3268547	3280508	+	2842	protein_coding	selenoprotein P [Source:MGI Symbol;Acc:MGI:894288]
ENSMUSG00000025374	1363.47	1212.94	0.167911	0.00961494	0.132341	Nabp2	10	128401395	128411492	-	2507	protein_coding	nucleic acid binding protein 2 [Source:MGI Symbol;Acc:MGI:1917167]
ENSMUSG00000019992	276.111	331.004	-0.261864	0.00962412	0.132341	Mtfr2	10	20347770	20361304	+	2140	protein_coding	mitochondrial fission regulator 2 [Source:MGI Symbol;Acc:MGI:1919054]
ENSMUSG00000046561	0	2.50191	-3.84388	0.00962756	1	Arsj	3	126363684	126440375	+	3859	protein_coding	arylsulfatase J [Source:MGI Symbol;Acc:MGI:2443513]
ENSMUSG00000028527	3377.21	2485.69	0.442258	0.00963891	0.132412	Ak4	4	101419277	101466995	+	4646	protein_coding	adenylate kinase 4 [Source:MGI Symbol;Acc:MGI:87979]
ENSMUSG00000028461	163.71	125.739	0.376317	0.00968716	0.132874	Ccdc107	4	43492900	43495921	+	1547	protein_coding	coiled-coil domain containing 107 [Source:MGI Symbol;Acc:MGI:1913423]
ENSMUSG00000044216	30.4084	17.4583	0.809576	0.00969194	0.132874	Kcnj4	15	79483714	79505241	-	2152	protein_coding	potassium inwardly-rectifying channel, subfamily J, member 4 [Source:MGI Symbol;Acc:MGI:104743]
ENSMUSG00000066007	0.700148	5.24083	-2.92518	0.00970742	1	Zfp600	4	146156824	146198755	+	4937	protein_coding	zinc finger protein 600 [Source:MGI Symbol;Acc:MGI:3705222]
ENSMUSG00000030878	934.498	1120.01	-0.260772	0.00971251	0.133022	Cdr2	7	120957036	120982312	-	5684	protein_coding	cerebellar degeneration-related 2 [Source:MGI Symbol;Acc:MGI:1100885]
ENSMUSG00000028191	869.588	769.856	0.174858	0.00972655	0.133082	Bcl10	3	145922804	145934356	+	4564	protein_coding	B cell leukemia/lymphoma 10 [Source:MGI Symbol;Acc:MGI:1337994]
ENSMUSG00000029670	578.659	674.56	-0.222566	0.00973923	0.133122	Ing3	6	21949571	21976038	+	4796	protein_coding	inhibitor of growth family, member 3 [Source:MGI Symbol;Acc:MGI:1919027]
ENSMUSG00000028101	309.295	386.338	-0.321893	0.00977154	0.133422	Pias3	3	96696384	96706070	+	3918	protein_coding	protein inhibitor of activated STAT 3 [Source:MGI Symbol;Acc:MGI:1913126]
ENSMUSG00000002147	398.026	301.219	0.402165	0.00978063	0.133422	Stat6	10	127642986	127660957	+	4402	protein_coding	signal transducer and activator of transcription 6 [Source:MGI Symbol;Acc:MGI:103034]
ENSMUSG00000025579	978.904	807.851	0.276527	0.00982912	0.133664	Gaa	11	119267887	119285454	+	4783	protein_coding	glucosidase, alpha, acid [Source:MGI Symbol;Acc:MGI:95609]
ENSMUSG00000097908	268.939	216.808	0.311217	0.00983406	0.133664	4933404O12Rik	5	136919146	136937112	+	4748	lincRNA	RIKEN cDNA 4933404O12 gene [Source:MGI Symbol;Acc:MGI:1914002]
ENSMUSG00000027201	2792.47	3084.35	-0.143487	0.00983609	0.133664	Myef2	2	125084628	125123661	-	5936	protein_coding	myelin basic protein expression factor 2, repressor [Source:MGI Symbol;Acc:MGI:104592]
ENSMUSG00000024227	41.2057	63.3416	-0.621517	0.00983854	0.133664	Pdzph1	17	58878808	58991375	-	4434	protein_coding	PDZ and pleckstrin homology domains 1 [Source:MGI Symbol;Acc:MGI:1916489]
ENSMUSG00000042305	2507.82	2835.11	-0.176892	0.00984718	0.133664	Tmem183a	1	134346097	134361979	-	3564	protein_coding	transmembrane protein 183A [Source:MGI Symbol;Acc:MGI:1914729]
ENSMUSG00000078193	904.887	751.787	0.267641	0.00987707	0.133692	Gm2000	1	156366040	156366484	+	445	protein_coding	predicted gene 2000 [Source:MGI Symbol;Acc:MGI:3780170]
ENSMUSG00000025962	780.811	912.34	-0.224963	0.00988166	0.133692	Fastkd2	1	63730614	63754655	+	5873	protein_coding	FAST kinase domains 2 [Source:MGI Symbol;Acc:MGI:1922869]
ENSMUSG00000037669	1284.51	1506.3	-0.229805	0.00988319	0.133692	Ldah	12	8208107	8285759	+	7297	protein_coding	lipid droplet associated hydrolase [Source:MGI Symbol;Acc:MGI:1916082]
ENSMUSG00000047881	668.526	558.186	0.259911	0.00989682	0.133692	Rell1	5	63908897	63968897	-	3856	protein_coding	RELT-like 1 [Source:MGI Symbol;Acc:MGI:2140767]
ENSMUSG00000003190	447.308	385.804	0.213341	0.00989805	0.133692	Bcl2l12	7	44991222	44998712	-	1976	protein_coding	BCL2-like 12 (proline rich) [Source:MGI Symbol;Acc:MGI:1922986]
ENSMUSG00000021271	286.967	233.474	0.299398	0.0099371	0.13406	Zfp839	12	110850253	110869996	+	3749	protein_coding	zinc finger protein 839 [Source:MGI Symbol;Acc:MGI:1920055]
ENSMUSG00000040525	24.3806	13.3138	0.874341	0.00993841	1	Cblc	7	19778881	19796809	-	2541	protein_coding	Casitas B-lineage lymphoma c [Source:MGI Symbol;Acc:MGI:1931457]
ENSMUSG00000078578	8829.44	9747.34	-0.142661	0.00995212	0.13406	Ube2d3	3	135438149	135468198	+	24499	protein_coding	ubiquitin-conjugating enzyme E2D 3 [Source:MGI Symbol;Acc:MGI:1913355]
ENSMUSG00000009654	80.3907	52.0237	0.628392	0.00996618	0.13406	Oit3	10	59422958	59441778	-	2788	protein_coding	oncoprotein induced transcript 3 [Source:MGI Symbol;Acc:MGI:1201782]
ENSMUSG00000029830	14.0979	23.6488	-0.740595	0.00997942	1	Svopl	6	37983739	38046996	-	5814	protein_coding	SV2 related protein homolog (rat)-like [Source:MGI Symbol;Acc:MGI:2444335]
ENSMUSG00000033768	336.71	274.528	0.297161	0.00998131	0.13406	Nrxn2	19	6418731	6544169	+	13812	protein_coding	neurexin II [Source:MGI Symbol;Acc:MGI:1096362]
ENSMUSG00000010663	4048.48	3546.24	0.190891	0.00998301	0.13406	Fads1	19	10182888	10196870	+	3456	protein_coding	fatty acid desaturase 1 [Source:MGI Symbol;Acc:MGI:1923517]
ENSMUSG00000029648	1061.17	712.522	0.574654	0.00998403	0.13406	Flt1	5	147561604	147726011	-	13504	protein_coding	FMS-like tyrosine kinase 1 [Source:MGI Symbol;Acc:MGI:95558]
ENSMUSG00000068452	0.12225	2.42545	-3.36519	0.0100058	1	Duox2	2	122279247	122298165	-	6403	protein_coding	dual oxidase 2 [Source:MGI Symbol;Acc:MGI:3036280]
ENSMUSG00000072964	1626.6	1776.85	-0.127497	0.0100231	0.134453	Bhlhb9	X	135797594	135891081	+	4800	protein_coding	basic helix-loop-helix domain containing, class B9 [Source:MGI Symbol;Acc:MGI:1917487]
ENSMUSG00000036186	229.553	175.483	0.383733	0.0100387	0.134531	Fam69b	2	26628457	26636497	+	2476	protein_coding	family with sequence similarity 69, member B [Source:MGI Symbol;Acc:MGI:1927576]
ENSMUSG00000044906	476.9	562.462	-0.236212	0.0100801	0.134953	4930503L19Rik	18	70452212	70472509	-	3611	protein_coding	RIKEN cDNA 4930503L19 gene [Source:MGI Symbol;Acc:MGI:1922045]
ENSMUSG00000046618	284.251	199.918	0.507486	0.0100999	0.135086	Olfml2a	2	38931978	38963753	+	5579	protein_coding	olfactomedin-like 2A [Source:MGI Symbol;Acc:MGI:2444741]
ENSMUSG00000066000	83.0039	114.347	-0.459617	0.0101265	0.13531	Zfp979	4	147611937	147642513	-	4111	protein_coding	zinc finger protein 979 [Source:MGI Symbol;Acc:MGI:2148252]
ENSMUSG00000040021	1009.12	1161.68	-0.202353	0.0101631	0.135666	Lats1	10	7681214	7716460	+	7297	protein_coding	large tumor suppressor [Source:MGI Symbol;Acc:MGI:1333883]
ENSMUSG00000020953	62.8732	43.0197	0.549345	0.0101847	0.135822	Coch	12	51593341	51605771	+	2998	protein_coding	cochlin [Source:MGI Symbol;Acc:MGI:1278313]
ENSMUSG00000030720	192.936	151.613	0.343376	0.0102137	0.136077	Cln3	7	126571207	126585817	-	5781	protein_coding	ceroid lipofuscinosis, neuronal 3, juvenile (Batten, Spielmeyer-Vogt disease) [Source:MGI Symbol;Acc:MGI:107537]
ENSMUSG00000078919	27.1742	43.3058	-0.679855	0.0102476	0.136194	Dpm1	2	168209048	168230591	-	7489	protein_coding	dolichol-phosphate (beta-D) mannosyltransferase 1 [Source:MGI Symbol;Acc:MGI:1330239]
ENSMUSG00000064254	195.481	157.788	0.3112	0.0102518	0.136194	Ethe1	7	24587543	24608925	+	1484	protein_coding	ethylmalonic encephalopathy 1 [Source:MGI Symbol;Acc:MGI:1913321]
ENSMUSG00000037652	321.639	387.962	-0.269211	0.0102586	0.136194	Phc3	3	30899371	30969415	-	17485	protein_coding	polyhomeotic 3 [Source:MGI Symbol;Acc:MGI:2181434]
ENSMUSG00000032097	8859.42	9822.85	-0.14877	0.0102623	0.136194	Ddx6	9	44604892	44640731	+	8035	protein_coding	DEAD (Asp-Glu-Ala-Asp) box polypeptide 6 [Source:MGI Symbol;Acc:MGI:104976]
ENSMUSG00000031708	4278.32	3783.47	0.176896	0.0103047	0.13656	Tecr	8	83571698	83607971	-	2191	protein_coding	trans-2,3-enoyl-CoA reductase [Source:MGI Symbol;Acc:MGI:1915408]
ENSMUSG00000002342	634.111	529.443	0.260498	0.0103098	0.13656	Tmem161a	8	70172356	70183681	+	3673	protein_coding	transmembrane protein 161A [Source:MGI Symbol;Acc:MGI:2384577]
ENSMUSG00000032261	586.423	677.441	-0.208033	0.010326	0.136643	Sh3bgrl2	9	83548327	83638801	+	7865	protein_coding	SH3 domain binding glutamic acid-rich protein like 2 [Source:MGI Symbol;Acc:MGI:1915350]
ENSMUSG00000062590	452.579	552.328	-0.288129	0.0103533	0.136646	Armc9	1	86154780	86278284	+	13006	protein_coding	armadillo repeat containing 9 [Source:MGI Symbol;Acc:MGI:1926045]
ENSMUSG00000028803	201.442	146.909	0.456125	0.0103625	0.136646	Nipal3	4	135445420	135495038	-	7588	protein_coding	NIPA-like domain containing 3 [Source:MGI Symbol;Acc:MGI:1921802]
ENSMUSG00000025287	231.61	274.523	-0.243666	0.010365	0.136646	Acot9	X	155262443	155297654	+	2273	protein_coding	acyl-CoA thioesterase 9 [Source:MGI Symbol;Acc:MGI:1928939]
ENSMUSG00000020544	164.689	126.921	0.377406	0.0103662	0.136646	Cox11	11	90638173	90644931	+	1423	protein_coding	cytochrome c oxidase assembly protein 11, copper chaperone [Source:MGI Symbol;Acc:MGI:1917052]
ENSMUSG00000039375	38.2473	24.2765	0.651585	0.0103823	0.136727	Wdr17	8	54629055	54887184	-	6571	protein_coding	WD repeat domain 17 [Source:MGI Symbol;Acc:MGI:1924662]
ENSMUSG00000059058	73.7418	98.233	-0.409047	0.010412	0.13692	Tma7-ps	1	171711088	171711282	+	195	processed_pseudogene	translational machinery associated 7 homolog (S. cerevisiae), pseudogene [Source:MGI Symbol;Acc:MGI:3705453]
ENSMUSG00000074629	1.84522	6.61636	-1.85964	0.0104238	1	4930518I15Rik	2	156856616	156857946	-	1331	protein_coding	RIKEN cDNA 4930518I15 gene [Source:MGI Symbol;Acc:MGI:1921954]
ENSMUSG00000071337	1233.5	1455.95	-0.239314	0.010427	0.13692	Tia1	6	86404219	86433405	+	15750	protein_coding	cytotoxic granule-associated RNA binding protein 1 [Source:MGI Symbol;Acc:MGI:107914]
ENSMUSG00000039449	962.33	1080.49	-0.164936	0.0104454	0.13692	Prpf18	2	4622058	4652113	-	5310	protein_coding	pre-mRNA processing factor 18 [Source:MGI Symbol;Acc:MGI:1914479]
ENSMUSG00000039224	3.3597	9.77268	-1.51276	0.0104459	1	D1Pas1	1	186967416	186970627	+	3212	protein_coding	DNA segment, Chr 1, Pasteur Institute 1 [Source:MGI Symbol;Acc:MGI:91842]
ENSMUSG00000025041	832.207	964.866	-0.214346	0.0104468	0.13692	Nt5c2	19	46886831	47015153	-	4475	protein_coding	5'-nucleotidase, cytosolic II [Source:MGI Symbol;Acc:MGI:2178563]
ENSMUSG00000052144	2876.88	3176.19	-0.142531	0.0104469	0.13692	Ppp4r2	6	100833622	100869934	+	6843	protein_coding	protein phosphatase 4, regulatory subunit 2 [Source:MGI Symbol;Acc:MGI:3027896]
ENSMUSG00000018846	1523.85	1709.61	-0.165986	0.0104885	0.137333	Pank3	11	35769484	35791285	+	7376	protein_coding	pantothenate kinase 3 [Source:MGI Symbol;Acc:MGI:2387464]
ENSMUSG00000071052	609.025	503.692	0.274912	0.0105099	0.137482	Rpl7a-ps5	17	57838430	57839221	-	792	processed_pseudogene	ribosomal protein L7A, pseudogene 5 [Source:MGI Symbol;Acc:MGI:3643553]
ENSMUSG00000002804	375.757	317.593	0.238773	0.0105837	0.138315	Nudt14	12	112934291	112942124	-	1587	protein_coding	nudix (nucleoside diphosphate linked moiety X)-type motif 14 [Source:MGI Symbol;Acc:MGI:1913424]
ENSMUSG00000041736	219.703	172.705	0.350203	0.0106083	0.138456	Tspo	15	83563592	83574203	+	1051	protein_coding	translocator protein [Source:MGI Symbol;Acc:MGI:88222]
ENSMUSG00000029148	1928.87	2136.63	-0.148262	0.0106431	0.138456	Nrbp1	5	31240864	31251566	+	3559	protein_coding	nuclear receptor binding protein 1 [Source:MGI Symbol;Acc:MGI:2183436]
ENSMUSG00000001248	554.22	467.131	0.247809	0.0106456	0.138456	Gramd1a	7	31130127	31155896	-	5239	protein_coding	GRAM domain containing 1A [Source:MGI Symbol;Acc:MGI:105490]
ENSMUSG00000099759	10.8937	19.4706	-0.84629	0.0106463	1	1700030C10Rik	12	20804381	20815779	-	1735	processed_transcript	RIKEN cDNA 1700030C10 gene [Source:MGI Symbol;Acc:MGI:1916763]
ENSMUSG00000055818	11.8055	5.34471	1.1374	0.0106486	1	A230083G16Rik	6	124916863	124925844	+	991	antisense	RIKEN cDNA A230083G16 gene [Source:MGI Symbol;Acc:MGI:3045289]
ENSMUSG00000091498	65.2171	87.7203	-0.420867	0.0106552	0.138456	Mpc1-ps	12	110858565	110858894	-	330	processed_pseudogene	mitochondrial pyruvate carrier 1, pseudogene [Source:MGI Symbol;Acc:MGI:3781628]
ENSMUSG00000024070	3054.72	3440.91	-0.171825	0.0106565	0.138456	Prkd3	17	78949405	79020816	-	11017	protein_coding	protein kinase D3 [Source:MGI Symbol;Acc:MGI:1922542]
ENSMUSG00000031851	261.302	214.615	0.284589	0.0106632	0.138456	Ntpcr	8	125729963	125748235	+	2673	protein_coding	nucleoside-triphosphatase, cancer-related [Source:MGI Symbol;Acc:MGI:1913816]
ENSMUSG00000020516	1394.59	1588.5	-0.187942	0.0106652	0.138456	Rps6kb1	11	86498871	86544805	-	8658	protein_coding	ribosomal protein S6 kinase, polypeptide 1 [Source:MGI Symbol;Acc:MGI:1270849]
ENSMUSG00000029238	420.052	511.673	-0.283268	0.0107242	0.139061	Clock	5	76209868	76304792	-	13727	protein_coding	circadian locomotor output cycles kaput [Source:MGI Symbol;Acc:MGI:99698]
ENSMUSG00000062421	1122.71	1407.92	-0.326438	0.0107376	0.139061	Arf2	11	103966739	103985337	+	2998	protein_coding	ADP-ribosylation factor 2 [Source:MGI Symbol;Acc:MGI:99595]
ENSMUSG00000025815	126.506	97.7752	0.369437	0.0107423	0.139061	Dhtkd1	2	5896115	5942792	-	6333	protein_coding	dehydrogenase E1 and transketolase domain containing 1 [Source:MGI Symbol;Acc:MGI:2445096]
ENSMUSG00000023387	30.7875	17.9979	0.776371	0.0107541	0.139082	Kcnk16	14	20261376	20269199	-	2377	protein_coding	potassium channel, subfamily K, member 16 [Source:MGI Symbol;Acc:MGI:1921821]
ENSMUSG00000020921	616.204	533.102	0.20923	0.0107784	0.139265	Tmem101	11	102152546	102156404	-	2021	protein_coding	transmembrane protein 101 [Source:MGI Symbol;Acc:MGI:1923797]
ENSMUSG00000025427	1374.29	1188.6	0.209661	0.0107999	0.139403	Rnf165	18	77456110	77565147	-	10134	protein_coding	ring finger protein 165 [Source:MGI Symbol;Acc:MGI:2444521]
ENSMUSG00000022474	543.466	452.82	0.263244	0.0108094	0.139403	Pmm1	15	81951108	81960930	-	2866	protein_coding	phosphomannomutase 1 [Source:MGI Symbol;Acc:MGI:1353418]
ENSMUSG00000044550	55.0679	34.9422	0.648744	0.0109025	0.140331	Tceal3	X	136590842	136668378	+	3546	protein_coding	transcription elongation factor A (SII)-like 3 [Source:MGI Symbol;Acc:MGI:1913354]
ENSMUSG00000027952	455.754	361.853	0.332204	0.0109074	0.140331	Pmvk	3	89454541	89469013	+	1713	protein_coding	phosphomevalonate kinase [Source:MGI Symbol;Acc:MGI:1915853]
ENSMUSG00000021103	1039.28	903.107	0.202588	0.0109122	0.140331	Mnat1	12	73123717	73273988	+	5385	protein_coding	menage a trois 1 [Source:MGI Symbol;Acc:MGI:106207]
ENSMUSG00000022500	1694.23	1485.07	0.189356	0.0109295	0.140423	Litaf	16	10959275	11066157	-	5156	protein_coding	LPS-induced TN factor [Source:MGI Symbol;Acc:MGI:1929512]
ENSMUSG00000035356	96.156	66.1167	0.535041	0.0109542	0.140526	Nfkbiz	16	55811375	55838899	-	5018	protein_coding	nuclear factor of kappa light polypeptide gene enhancer in B cells inhibitor, zeta [Source:MGI Symbol;Acc:MGI:1931595]
ENSMUSG00000031532	1560.7	1320.07	0.241719	0.0109581	0.140526	Saraf	8	34154575	34170821	+	2929	protein_coding	store-operated calcium entry-associated regulatory factor [Source:MGI Symbol;Acc:MGI:1915137]
ENSMUSG00000017969	820.832	658.676	0.316864	0.0109799	0.140675	Ptgis	2	167191805	167240604	-	2567	protein_coding	prostaglandin I2 (prostacyclin) synthase [Source:MGI Symbol;Acc:MGI:1097156]
ENSMUSG00000032386	872.91	958.529	-0.134573	0.0110101	0.140929	Trip4	9	65828930	65908794	-	8394	protein_coding	thyroid hormone receptor interactor 4 [Source:MGI Symbol;Acc:MGI:1928469]
ENSMUSG00000007038	358.313	281.678	0.34602	0.0110455	0.14112	Neu1	17	34931253	34935953	+	3733	protein_coding	neuraminidase 1 [Source:MGI Symbol;Acc:MGI:97305]
ENSMUSG00000010914	627.332	725.33	-0.20804	0.0110456	0.14112	Pdhx	2	103021075	103073513	-	3930	protein_coding	pyruvate dehydrogenase complex, component X [Source:MGI Symbol;Acc:MGI:1351627]
ENSMUSG00000107726	5.66371	1.44122	1.95156	0.0110634	1	Gm44037	4	103217702	103219592	+	1891	lincRNA	predicted gene, 44037 [Source:MGI Symbol;Acc:MGI:5690429]
ENSMUSG00000022635	847.548	948.592	-0.163001	0.0110679	0.141273	Zcrb1	15	93386097	93398334	-	3074	protein_coding	zinc finger CCHC-type and RNA binding motif 1 [Source:MGI Symbol;Acc:MGI:1914447]
ENSMUSG00000104724	0.167019	2.59354	-3.46333	0.011078	1	Gm43162	3	138976312	138978081	-	1770	TEC	predicted gene 43162 [Source:MGI Symbol;Acc:MGI:5663299]
ENSMUSG00000044716	5.22145	12.573	-1.27716	0.011083	1	Dok7	5	35056766	35087839	+	4275	protein_coding	docking protein 7 [Source:MGI Symbol;Acc:MGI:3584043]
ENSMUSG00000021377	8587.56	9673.01	-0.171745	0.011119	0.141794	Dek	13	47084775	47106201	-	3185	protein_coding	DEK oncogene (DNA binding) [Source:MGI Symbol;Acc:MGI:1926209]
ENSMUSG00000042742	1513.95	1197.68	0.338104	0.0111377	0.141825	Bmt2	6	13625673	13677966	-	5632	protein_coding	base methyltransferase of 25S rRNA 2 [Source:MGI Symbol;Acc:MGI:2141466]
ENSMUSG00000047787	91.8787	64.7903	0.496811	0.0111422	0.141825	Flrt1	19	7092014	7105729	-	5859	protein_coding	fibronectin leucine rich transmembrane protein 1 [Source:MGI Symbol;Acc:MGI:3026647]
ENSMUSG00000025364	10342.8	11559.2	-0.16036	0.0111691	0.142035	Pa2g4	10	128557766	128565987	-	2804	protein_coding	proliferation-associated 2G4 [Source:MGI Symbol;Acc:MGI:894684]
ENSMUSG00000021540	2934.15	3264.56	-0.153564	0.0111972	0.142175	Smad5	13	56703010	56742377	+	7420	protein_coding	SMAD family member 5 [Source:MGI Symbol;Acc:MGI:1328787]
ENSMUSG00000038384	1349.97	1628.38	-0.270151	0.0112009	0.142175	Setd1b	5	123142193	123168629	+	12068	protein_coding	SET domain containing 1B [Source:MGI Symbol;Acc:MGI:2652820]
ENSMUSG00000048899	32.7896	47.2388	-0.533616	0.0112506	0.142674	Rimkla	4	119465283	119492628	-	4158	protein_coding	ribosomal modification protein rimK-like family member A [Source:MGI Symbol;Acc:MGI:3040686]
ENSMUSG00000028698	701.633	914.587	-0.382106	0.0112799	0.142824	Pik3r3	4	116221618	116303056	+	5300	protein_coding	phosphoinositide-3-kinase regulatory subunit 3 [Source:MGI Symbol;Acc:MGI:109277]
ENSMUSG00000057137	46.9104	31.1219	0.578919	0.0113101	0.142824	Tmem140	6	34863146	34874946	+	5853	protein_coding	transmembrane protein 140 [Source:MGI Symbol;Acc:MGI:1915737]
ENSMUSG00000093606	57.8424	38.38	0.586894	0.011322	0.142824	B130034C11Rik	16	87495999	87504033	+	2482	processed_transcript	RIKEN cDNA B130034C11 gene [Source:MGI Symbol;Acc:MGI:3041186]
ENSMUSG00000068882	6501.87	6996.63	-0.106218	0.0113324	0.142824	Ssb	2	69861562	69871846	+	2160	protein_coding	Sjogren syndrome antigen B [Source:MGI Symbol;Acc:MGI:98423]
ENSMUSG00000020064	1410.81	1582.45	-0.166187	0.0113356	0.142824	Herc4	10	63243810	63317878	+	8729	protein_coding	hect domain and RLD 4 [Source:MGI Symbol;Acc:MGI:1914595]
ENSMUSG00000027993	1597.28	1817.43	-0.186293	0.0113423	0.142824	Trim2	3	84160439	84306877	-	19751	protein_coding	tripartite motif-containing 2 [Source:MGI Symbol;Acc:MGI:1933163]
ENSMUSG00000030861	816.363	693.876	0.235417	0.0113438	0.142824	Acadsb	7	131410601	131448944	+	7179	protein_coding	acyl-Coenzyme A dehydrogenase, short/branched chain [Source:MGI Symbol;Acc:MGI:1914135]
ENSMUSG00000022053	393.735	475.964	-0.273772	0.0113458	0.142824	Ebf2	14	67233292	67430918	+	6928	protein_coding	early B cell factor 2 [Source:MGI Symbol;Acc:MGI:894332]
ENSMUSG00000022219	14.726	6.88316	1.10348	0.0113558	1	Cideb	14	55754050	55758458	-	1488	protein_coding	cell death-inducing DNA fragmentation factor, alpha subunit-like effector B [Source:MGI Symbol;Acc:MGI:1270844]
ENSMUSG00000035944	136.29	106.581	0.353828	0.0113572	0.142836	Ttc38	15	85832306	85858822	+	3842	protein_coding	tetratricopeptide repeat domain 38 [Source:MGI Symbol;Acc:MGI:2146198]
ENSMUSG00000107042	2.14576	0	3.50182	0.0113684	1	4921513H07Rik	6	127776084	127778321	-	2238	TEC	RIKEN cDNA 4921513H07 gene [Source:MGI Symbol;Acc:MGI:1918106]
ENSMUSG00000023935	1.28222	5.12356	-1.95158	0.0113712	1	Spats1	17	45440578	45475415	-	4856	protein_coding	spermatogenesis associated, serine-rich 1 [Source:MGI Symbol;Acc:MGI:1918270]
ENSMUSG00000049606	1762.58	2024.36	-0.19952	0.011386	0.143066	Zfp644	5	106616739	106697287	-	14001	protein_coding	zinc finger protein 644 [Source:MGI Symbol;Acc:MGI:1277212]
ENSMUSG00000022023	1005.54	1119.2	-0.15422	0.0114283	0.143355	Wbp4	14	79459937	79481520	-	7566	protein_coding	WW domain binding protein 4 [Source:MGI Symbol;Acc:MGI:109568]
ENSMUSG00000042229	742.642	840.526	-0.177495	0.0114298	0.143355	Rabif	1	134494648	134508774	+	2861	protein_coding	RAB interacting factor [Source:MGI Symbol;Acc:MGI:2138605]
ENSMUSG00000039018	246.257	209.282	0.237499	0.0114734	0.143769	Mtg1	7	140137564	140150786	+	4006	protein_coding	mitochondrial ribosome-associated GTPase 1 [Source:MGI Symbol;Acc:MGI:2685015]
ENSMUSG00000037295	559.101	480.473	0.219318	0.0115177	0.144192	Ldlrap1	4	134741554	134768024	-	7010	protein_coding	low density lipoprotein receptor adaptor protein 1 [Source:MGI Symbol;Acc:MGI:2140175]
ENSMUSG00000042599	1673.72	1100.34	0.605268	0.0115619	0.14445	Kdm7a	6	39136623	39206789	-	10057	protein_coding	lysine (K)-specific demethylase 7A [Source:MGI Symbol;Acc:MGI:2443388]
ENSMUSG00000039062	250.279	189.491	0.398167	0.0115665	0.14445	Anpep	7	79821803	79861059	-	4135	protein_coding	alanyl (membrane) aminopeptidase [Source:MGI Symbol;Acc:MGI:5000466]
ENSMUSG00000031622	1471.41	1301.35	0.177913	0.0115953	0.14445	Sin3b	8	72723285	72758201	+	7354	protein_coding	transcriptional regulator, SIN3B (yeast) [Source:MGI Symbol;Acc:MGI:107158]
ENSMUSG00000021451	616.957	513.675	0.264543	0.0115995	0.14445	Sema4d	13	51685529	51793747	-	7679	protein_coding	sema domain, immunoglobulin domain (Ig), transmembrane domain (TM) and short cytoplasmic domain, (semaphorin) 4D [Source:MGI Symbol;Acc:MGI:109244]
ENSMUSG00000037938	378.347	311.013	0.28098	0.0116003	0.14445	Chchd5	2	129129700	129134134	+	1727	protein_coding	coiled-coil-helix-coiled-coil-helix domain containing 5 [Source:MGI Symbol;Acc:MGI:1913420]
ENSMUSG00000042997	530.443	439.631	0.270831	0.0116079	0.14445	Nhlrc3	3	53448583	53463332	-	9046	protein_coding	NHL repeat containing 3 [Source:MGI Symbol;Acc:MGI:2444520]
ENSMUSG00000046179	898.52	996.481	-0.149702	0.0116121	0.14445	E2f8	7	48866429	48881596	-	5443	protein_coding	E2F transcription factor 8 [Source:MGI Symbol;Acc:MGI:1922038]
ENSMUSG00000034390	1481.08	1276.86	0.213894	0.0116599	0.144913	Cmip	8	117257064	117459430	+	6495	protein_coding	c-Maf inducing protein [Source:MGI Symbol;Acc:MGI:1921690]
ENSMUSG00000000838	2585.37	2861.93	-0.146662	0.011739	0.145722	Fmr1	X	68678541	68717963	+	8966	protein_coding	fragile X mental retardation 1 [Source:MGI Symbol;Acc:MGI:95564]
ENSMUSG00000102070	230.052	307.79	-0.41973	0.0117494	0.145722	Gm28661	1	24614885	24615565	-	681	unprocessed_pseudogene	predicted gene 28661 [Source:MGI Symbol;Acc:MGI:5579367]
ENSMUSG00000042659	325.82	483.708	-0.569474	0.0117569	0.145722	Arrdc4	7	68736995	68749241	-	4039	protein_coding	arrestin domain containing 4 [Source:MGI Symbol;Acc:MGI:1913662]
ENSMUSG00000039988	853.261	997.8	-0.2255	0.0117926	0.146032	Ankrd13c	3	157947239	158008034	+	11511	protein_coding	ankyrin repeat domain 13c [Source:MGI Symbol;Acc:MGI:2139746]
ENSMUSG00000085766	5.62969	13.1808	-1.23086	0.0118238	1	2810430I11Rik	2	27882925	27887052	-	3416	processed_transcript	RIKEN cDNA 2810430I11 gene [Source:MGI Symbol;Acc:MGI:3590515]
ENSMUSG00000018554	60.0455	41.4824	0.528324	0.0118365	0.146443	Ybx2	11	69935796	69941605	+	1885	protein_coding	Y box protein 2 [Source:MGI Symbol;Acc:MGI:1096372]
ENSMUSG00000001510	297.318	224.022	0.409869	0.0118803	0.146853	Dlx3	11	95120119	95125296	+	2607	protein_coding	distal-less homeobox 3 [Source:MGI Symbol;Acc:MGI:94903]
ENSMUSG00000031918	2071.1	2285.99	-0.142304	0.0119041	0.147014	Mtmr2	9	13748410	13806481	+	4913	protein_coding	myotubularin related protein 2 [Source:MGI Symbol;Acc:MGI:1924366]
ENSMUSG00000041881	1447.31	1276.58	0.18005	0.0119243	0.14713	Ndufa7	17	33824591	33838316	+	1701	protein_coding	NADH:ubiquinone oxidoreductase subunit A7 [Source:MGI Symbol;Acc:MGI:1913666]
ENSMUSG00000116475	10.3242	19.7879	-0.929964	0.0119412	1	Gm19945	15	76150368	76150607	+	240	processed_pseudogene	predicted gene, 19945 [Source:MGI Symbol;Acc:MGI:5012130]
ENSMUSG00000048895	154.792	216.294	-0.48139	0.0119491	0.147237	Cdk5r1	11	80477023	80481184	+	4162	protein_coding	cyclin-dependent kinase 5, regulatory subunit 1 (p35) [Source:MGI Symbol;Acc:MGI:101764]
ENSMUSG00000004865	2530.77	2956.29	-0.224043	0.0119544	0.147237	Srpk1	17	28587648	28622709	-	12376	protein_coding	serine/arginine-rich protein specific kinase 1 [Source:MGI Symbol;Acc:MGI:106908]
ENSMUSG00000040356	1291.89	1174.67	0.135733	0.0119719	0.14732	Skiv2l	17	34839228	34850210	-	4977	protein_coding	superkiller viralicidic activity 2-like (S. cerevisiae) [Source:MGI Symbol;Acc:MGI:1099835]
ENSMUSG00000022149	0.753393	3.82723	-2.28597	0.0119845	1	C9	15	6445327	6498751	+	2556	protein_coding	complement component 9 [Source:MGI Symbol;Acc:MGI:1098282]
ENSMUSG00000079658	1612.05	1773.51	-0.137085	0.0120094	0.147606	Eloc	1	16641725	16657042	-	3026	protein_coding	elongin C [Source:MGI Symbol;Acc:MGI:1915173]
ENSMUSG00000027274	240.509	299.458	-0.316065	0.0120244	0.147606	Mkks	2	136873780	136891389	-	3227	protein_coding	McKusick-Kaufman syndrome [Source:MGI Symbol;Acc:MGI:1891836]
ENSMUSG00000040648	2652.46	2982.97	-0.169439	0.0120424	0.147606	Ppip5k2	1	97706048	97770411	-	14381	protein_coding	diphosphoinositol pentakisphosphate kinase 2 [Source:MGI Symbol;Acc:MGI:2142810]
ENSMUSG00000035279	163.425	118.384	0.46789	0.0120469	0.147606	Ssc5d	7	4925785	4944826	+	4590	protein_coding	scavenger receptor cysteine rich family, 5 domains [Source:MGI Symbol;Acc:MGI:3606211]
ENSMUSG00000002748	6741.03	7707.59	-0.193186	0.0120546	0.147606	Baz1b	5	135187264	135246129	+	13667	protein_coding	bromodomain adjacent to zinc finger domain, 1B [Source:MGI Symbol;Acc:MGI:1353499]
ENSMUSG00000034321	690.896	803.045	-0.217882	0.0120598	0.147606	Exosc1	19	41922980	41933314	-	1622	protein_coding	exosome component 1 [Source:MGI Symbol;Acc:MGI:1913833]
ENSMUSG00000021668	170.826	132.834	0.363447	0.0120797	0.147717	Polk	13	96480690	96542579	-	5553	protein_coding	polymerase (DNA directed), kappa [Source:MGI Symbol;Acc:MGI:1349767]
ENSMUSG00000019837	1626.2	1907.93	-0.230385	0.0120956	0.14778	Gtf3c6	10	40247703	40258108	-	2799	protein_coding	general transcription factor IIIC, polypeptide 6, alpha [Source:MGI Symbol;Acc:MGI:1914621]
ENSMUSG00000032712	1201.86	1423.89	-0.24453	0.0121955	0.148545	Resf1	6	149309414	149335663	+	9629	protein_coding	retroelement silencing factor 1 [Source:MGI Symbol;Acc:MGI:1914496]
ENSMUSG00000002396	111.373	149.931	-0.423798	0.0122058	0.148545	Ocel1	8	71371298	71379361	+	7133	protein_coding	occludin/ELL domain containing 1 [Source:MGI Symbol;Acc:MGI:1924340]
ENSMUSG00000057751	1816.89	1620.58	0.164319	0.0122083	0.148545	Megf6	4	154170730	154275713	+	7877	protein_coding	multiple EGF-like-domains 6 [Source:MGI Symbol;Acc:MGI:1919351]
ENSMUSG00000068921	1846.43	1654.83	0.157983	0.0122234	0.148545	Dap3	3	88920803	88951181	-	6483	protein_coding	death associated protein 3 [Source:MGI Symbol;Acc:MGI:1929538]
ENSMUSG00000038065	203.497	156.342	0.37965	0.0122445	0.148545	Mturn	6	54681624	54703851	+	5695	protein_coding	maturin, neural progenitor differentiation regulator homolog (Xenopus) [Source:MGI Symbol;Acc:MGI:1915485]
ENSMUSG00000040738	2124.74	2447.95	-0.204252	0.0122488	0.148545	Ints8	4	11199158	11254258	-	7472	protein_coding	integrator complex subunit 8 [Source:MGI Symbol;Acc:MGI:1919906]
ENSMUSG00000076435	574.232	466.814	0.29762	0.0122642	0.148545	Acsf2	11	94557102	94601871	-	3432	protein_coding	acyl-CoA synthetase family member 2 [Source:MGI Symbol;Acc:MGI:2388287]
ENSMUSG00000021392	1110.98	1359.76	-0.290852	0.0122887	0.148545	Nol8	13	49653078	49679016	+	9057	protein_coding	nucleolar protein 8 [Source:MGI Symbol;Acc:MGI:1918180]
ENSMUSG00000029201	2002.52	1666.03	0.265352	0.0122921	0.148545	Ugdh	5	65413221	65435949	-	6752	protein_coding	UDP-glucose dehydrogenase [Source:MGI Symbol;Acc:MGI:1306785]
ENSMUSG00000072875	273.737	217.155	0.336729	0.0122941	0.148545	Gpr27	6	99692679	99695066	+	2388	protein_coding	G protein-coupled receptor 27 [Source:MGI Symbol;Acc:MGI:1202299]
ENSMUSG00000021686	1926.03	1599.91	0.267285	0.0122945	0.148545	Ap3b1	13	94358960	94566317	+	4548	protein_coding	adaptor-related protein complex 3, beta 1 subunit [Source:MGI Symbol;Acc:MGI:1333879]
ENSMUSG00000018774	10.4519	20.9336	-1.01876	0.0123049	1	Cd68	11	69664213	69666153	-	1257	protein_coding	CD68 antigen [Source:MGI Symbol;Acc:MGI:88342]
ENSMUSG00000029190	1157.24	1343.72	-0.214571	0.0123132	0.148545	D5Ertd579e	5	36600485	36696024	-	18420	protein_coding	DNA segment, Chr 5, ERATO Doi 579, expressed [Source:MGI Symbol;Acc:MGI:1261849]
ENSMUSG00000026623	2172.41	2453.22	-0.174957	0.0123207	0.148545	Lpgat1	1	191717834	191784255	+	7610	protein_coding	lysophosphatidylglycerol acyltransferase 1 [Source:MGI Symbol;Acc:MGI:2446186]
ENSMUSG00000040219	117.544	89.7812	0.387922	0.0123272	0.148545	Ttc12	9	49436963	49486225	-	4545	protein_coding	tetratricopeptide repeat domain 12 [Source:MGI Symbol;Acc:MGI:2444588]
ENSMUSG00000060862	436.906	526.155	-0.266377	0.0123394	0.148545	Zbtb40	4	136979732	137048801	-	10710	protein_coding	zinc finger and BTB domain containing 40 [Source:MGI Symbol;Acc:MGI:2682254]
ENSMUSG00000055254	306.331	235.267	0.379038	0.0123402	0.148545	Ntrk2	13	58806569	59133970	+	19292	protein_coding	neurotrophic tyrosine kinase, receptor, type 2 [Source:MGI Symbol;Acc:MGI:97384]
ENSMUSG00000028842	279.846	347.399	-0.308725	0.012347	0.148545	Ago3	4	126331704	126429556	-	16571	protein_coding	argonaute RISC catalytic subunit 3 [Source:MGI Symbol;Acc:MGI:2446634]
ENSMUSG00000033510	53.1988	36.2497	0.554832	0.0123534	0.148545	Otud7a	7	63444751	63759028	+	3619	protein_coding	OTU domain containing 7A [Source:MGI Symbol;Acc:MGI:2158505]
ENSMUSG00000114605	1.02111	5.04233	-2.25389	0.0123837	1	C130051F05Rik	13	78112482	78116319	+	3838	TEC	RIKEN cDNA C130051F05 gene [Source:MGI Symbol;Acc:MGI:2443856]
ENSMUSG00000035041	6.81518	2.23627	1.62431	0.0124127	1	Creb3l3	10	81084324	81098874	-	3016	protein_coding	cAMP responsive element binding protein 3-like 3 [Source:MGI Symbol;Acc:MGI:2384786]
ENSMUSG00000038252	10579.7	9772.21	0.114468	0.0124303	0.149197	Ncapd2	6	125168007	125191701	-	6267	protein_coding	non-SMC condensin I complex, subunit D2 [Source:MGI Symbol;Acc:MGI:1915548]
ENSMUSG00000043091	3409.03	3760.6	-0.141668	0.0124336	0.149197	Tuba1c	15	99029891	99038110	+	2287	protein_coding	tubulin, alpha 1C [Source:MGI Symbol;Acc:MGI:1095409]
ENSMUSG00000043702	899.949	1051.66	-0.223711	0.0124449	0.149197	Pde12	14	26659958	26669883	-	7725	protein_coding	phosphodiesterase 12 [Source:MGI Symbol;Acc:MGI:2443226]
ENSMUSG00000023051	1245.15	1449.88	-0.21937	0.0124512	0.149197	Tarbp2	15	102518192	102523676	+	4549	protein_coding	TARBP2, RISC loading complex RNA binding subunit [Source:MGI Symbol;Acc:MGI:103027]
ENSMUSG00000075267	1.26851	6.37481	-2.28381	0.0124779	1	Pjvk	2	76648476	76658556	+	1364	protein_coding	pejvakin [Source:MGI Symbol;Acc:MGI:2685847]
ENSMUSG00000061360	2651.17	3063.44	-0.208447	0.0124822	0.149372	Phf5a	15	81864520	81871911	-	2166	protein_coding	PHD finger protein 5A [Source:MGI Symbol;Acc:MGI:2156864]
ENSMUSG00000046546	546.499	472.698	0.210159	0.0124909	0.149372	Fam43a	16	30599723	30602797	+	3075	protein_coding	family with sequence similarity 43, member A [Source:MGI Symbol;Acc:MGI:2676309]
ENSMUSG00000040860	1242.71	1086.53	0.19488	0.0125025	0.149372	Crocc	4	141016637	141060550	-	8266	protein_coding	ciliary rootlet coiled-coil, rootletin [Source:MGI Symbol;Acc:MGI:3529431]
ENSMUSG00000031400	1383.1	1249.65	0.144818	0.0125136	0.149372	G6pdx	X	74409483	74429194	-	3080	protein_coding	glucose-6-phosphate dehydrogenase X-linked [Source:MGI Symbol;Acc:MGI:105979]
ENSMUSG00000032519	535.783	633.933	-0.240494	0.0125204	0.149372	Slc25a38	9	120110374	120124504	+	2747	protein_coding	solute carrier family 25, member 38 [Source:MGI Symbol;Acc:MGI:2384782]
ENSMUSG00000006299	2972.75	2655.57	0.162779	0.0125653	0.149765	Aamp	1	74279840	74284738	-	3458	protein_coding	angio-associated migratory protein [Source:MGI Symbol;Acc:MGI:107809]
ENSMUSG00000039048	630.049	719.022	-0.18895	0.0125752	0.149765	Foxred1	9	35204206	35211055	-	4520	protein_coding	FAD-dependent oxidoreductase domain containing 1 [Source:MGI Symbol;Acc:MGI:2446262]
ENSMUSG00000006517	1073.87	828.437	0.374115	0.0126296	0.150282	Mvd	8	122433601	122443422	-	1859	protein_coding	mevalonate (diphospho) decarboxylase [Source:MGI Symbol;Acc:MGI:2179327]
ENSMUSG00000087028	6.53898	2.0691	1.67358	0.0126665	1	Gm13387	2	25122603	25145396	-	2881	lincRNA	predicted gene 13387 [Source:MGI Symbol;Acc:MGI:3651242]
ENSMUSG00000062044	165.052	123.761	0.412453	0.0126867	0.150831	Lmtk3	7	45783738	45804144	+	5744	protein_coding	lemur tyrosine kinase 3 [Source:MGI Symbol;Acc:MGI:3039582]
ENSMUSG00000034285	1137.62	1028.37	0.14466	0.0127207	0.151104	Nipsnap1	11	4873951	4894200	+	2649	protein_coding	nipsnap homolog 1 [Source:MGI Symbol;Acc:MGI:1278344]
ENSMUSG00000031609	1382.94	1208.88	0.194412	0.012796	0.151825	Sap30	8	57482707	57487860	-	1178	protein_coding	sin3 associated polypeptide [Source:MGI Symbol;Acc:MGI:1929129]
ENSMUSG00000024921	884.739	725.494	0.286152	0.0128036	0.151825	Smarca2	19	26605050	26778322	+	14269	protein_coding	SWI/SNF related, matrix associated, actin dependent regulator of chromatin, subfamily a, member 2 [Source:MGI Symbol;Acc:MGI:99603]
ENSMUSG00000038193	661.975	749.098	-0.176399	0.0128184	0.151829	Hand2	8	57320983	57324633	+	2351	protein_coding	heart and neural crest derivatives expressed 2 [Source:MGI Symbol;Acc:MGI:103580]
ENSMUSG00000046269	276.633	225.237	0.293731	0.0128335	0.151829	Usp27x	X	7371276	7375830	-	4277	protein_coding	ubiquitin specific peptidase 27, X chromosome [Source:MGI Symbol;Acc:MGI:1859645]
ENSMUSG00000040351	595.037	705.716	-0.245081	0.0128372	0.151829	Ankib1	5	3690000	3802925	-	8541	protein_coding	ankyrin repeat and IBR domain containing 1 [Source:MGI Symbol;Acc:MGI:1918047]
ENSMUSG00000030310	15.529	6.72672	1.2017	0.0128556	1	Slc6a1	6	114282635	114317532	+	8486	protein_coding	solute carrier family 6 (neurotransmitter transporter, GABA), member 1 [Source:MGI Symbol;Acc:MGI:95627]
ENSMUSG00000015748	1342.47	1496.62	-0.156757	0.0128819	0.151881	Prpf3	3	95830124	95855885	-	5661	protein_coding	pre-mRNA processing factor 3 [Source:MGI Symbol;Acc:MGI:1918017]
ENSMUSG00000029823	4001.51	4435.71	-0.148688	0.0128895	0.151881	Luc7l2	6	38551334	38609470	+	12084	protein_coding	LUC7-like 2 (S. cerevisiae) [Source:MGI Symbol;Acc:MGI:2183260]
ENSMUSG00000004460	1571.15	1844.86	-0.23101	0.0128963	0.151881	Dnajb11	16	22857845	22879634	+	3236	protein_coding	DnaJ heat shock protein family (Hsp40) member B11 [Source:MGI Symbol;Acc:MGI:1915088]
ENSMUSG00000041012	266.432	205.554	0.374068	0.0129238	0.151881	Cmtm8	9	114789345	114844156	-	3401	protein_coding	CKLF-like MARVEL transmembrane domain containing 8 [Source:MGI Symbol;Acc:MGI:2447167]
ENSMUSG00000091957	1609.88	1288.46	0.321272	0.012925	0.151881	Rps2-ps10	18	61259008	61259972	-	965	transcribed_processed_pseudogene	ribosomal protein S2, pseudogene 10 [Source:MGI Symbol;Acc:MGI:3645604]
ENSMUSG00000026767	575.55	671.271	-0.22137	0.0129282	0.151881	Mindy3	2	12347263	12419470	-	6294	protein_coding	MINDY lysine 48 deubiquitinase 3 [Source:MGI Symbol;Acc:MGI:1914210]
ENSMUSG00000078515	2283.42	2643.43	-0.21105	0.0129313	0.151881	Ddi2	4	141677549	141723419	-	9553	protein_coding	DNA-damage inducible protein 2 [Source:MGI Symbol;Acc:MGI:1917244]
ENSMUSG00000053332	1019.75	874.971	0.221113	0.0129362	0.151881	Gas5	1	161034422	161038539	+	3760	processed_transcript	growth arrest specific 5 [Source:MGI Symbol;Acc:MGI:95659]
ENSMUSG00000031029	8498.26	7858.45	0.112833	0.0129423	0.151881	Eif3f	7	108934417	108942951	+	2891	protein_coding	eukaryotic translation initiation factor 3, subunit F [Source:MGI Symbol;Acc:MGI:1913335]
ENSMUSG00000026790	2861.89	2531.6	0.176989	0.0129524	0.151881	Odf2	2	29889221	29931746	+	9919	protein_coding	outer dense fiber of sperm tails 2 [Source:MGI Symbol;Acc:MGI:1098824]
ENSMUSG00000026432	4.54969	12.0658	-1.36402	0.0130067	1	Avpr1b	1	131599239	131612000	+	4023	protein_coding	arginine vasopressin receptor 1B [Source:MGI Symbol;Acc:MGI:1347010]
ENSMUSG00000024837	5.72224	1.30602	2.1195	0.0130424	1	Dmrt1	19	25505618	25604329	+	2594	protein_coding	doublesex and mab-3 related transcription factor 1 [Source:MGI Symbol;Acc:MGI:1354733]
ENSMUSG00000055809	39.5767	23.487	0.74128	0.0130466	0.152793	Dnaaf3	7	4522933	4532453	-	2224	protein_coding	dynein, axonemal assembly factor 3 [Source:MGI Symbol;Acc:MGI:3588207]
ENSMUSG00000003031	930.746	770.837	0.271371	0.0130525	0.152793	Cdkn1b	6	134920401	134925513	+	4552	protein_coding	cyclin-dependent kinase inhibitor 1B [Source:MGI Symbol;Acc:MGI:104565]
ENSMUSG00000038260	191.468	143.468	0.417229	0.0130893	0.153092	Trpm4	7	45302632	45333780	-	10826	protein_coding	transient receptor potential cation channel, subfamily M, member 4 [Source:MGI Symbol;Acc:MGI:1915917]
ENSMUSG00000000154	8.63751	17.3354	-1.0155	0.0131023	1	Slc22a18	7	143473736	143499334	+	1699	protein_coding	solute carrier family 22 (organic cation transporter), member 18 [Source:MGI Symbol;Acc:MGI:1336884]
ENSMUSG00000027981	387.66	445.428	-0.203393	0.0131071	0.153169	Rnpc3	3	113605067	113630149	-	6627	protein_coding	RNA-binding region (RNP1, RRM) containing 3 [Source:MGI Symbol;Acc:MGI:1914475]
ENSMUSG00000032595	1.72734	6.14882	-1.75136	0.0131114	1	Cdhr4	9	107992497	107999684	+	3084	protein_coding	cadherin-related family member 4 [Source:MGI Symbol;Acc:MGI:1916648]
ENSMUSG00000056763	494.557	557.001	-0.172397	0.0131242	0.153222	Cspp1	1	10037987	10136768	+	17553	protein_coding	centrosome and spindle pole associated protein 1 [Source:MGI Symbol;Acc:MGI:2681832]
ENSMUSG00000047379	716.904	592.528	0.273948	0.0131436	0.153222	B4gat1	19	5038826	5041134	+	2035	protein_coding	beta-1,4-glucuronyltransferase 1 [Source:MGI Symbol;Acc:MGI:1919680]
ENSMUSG00000026600	2424.79	1766.97	0.456554	0.0131451	0.153222	Soat1	1	156424525	156474331	-	9791	protein_coding	sterol O-acyltransferase 1 [Source:MGI Symbol;Acc:MGI:104665]
ENSMUSG00000026142	333.002	274.179	0.280745	0.0131663	0.153239	Rhbdd1	1	82316452	82445366	+	6966	protein_coding	rhomboid domain containing 1 [Source:MGI Symbol;Acc:MGI:1924117]
ENSMUSG00000070858	515.577	415.445	0.311746	0.013169	0.153239	Gm1673	5	33983433	33985013	+	669	protein_coding	predicted gene 1673 [Source:MGI Symbol;Acc:MGI:2686519]
ENSMUSG00000039345	192.659	147.655	0.382484	0.0131807	0.153245	Mettl22	16	8470788	8490684	+	5768	protein_coding	methyltransferase like 22 [Source:MGI Symbol;Acc:MGI:2384301]
ENSMUSG00000001657	323.569	397.01	-0.294953	0.013202	0.153363	Hoxc8	15	102990607	102994111	+	2832	protein_coding	homeobox C8 [Source:MGI Symbol;Acc:MGI:96198]
ENSMUSG00000089854	2.90758	0	3.91753	0.0132486	1	Gm16133	13	63329556	63339961	+	4393	antisense	predicted gene 16133 [Source:MGI Symbol;Acc:MGI:3802155]
ENSMUSG00000063200	1430.57	1604.01	-0.164946	0.0132619	0.153928	Nol7	13	43398390	43407097	+	2753	protein_coding	nucleolar protein 7 [Source:MGI Symbol;Acc:MGI:1917328]
ENSMUSG00000024039	102.08	75.3658	0.439464	0.0132923	0.15415	Cbs	17	31612623	31637199	-	3343	protein_coding	cystathionine beta-synthase [Source:MGI Symbol;Acc:MGI:88285]
ENSMUSG00000027215	104.325	68.9749	0.591348	0.0133218	0.154312	Cd82	2	93419111	93463140	-	3005	protein_coding	CD82 antigen [Source:MGI Symbol;Acc:MGI:104651]
ENSMUSG00000013160	1416.27	1227.98	0.20476	0.0133448	0.154312	Atp6v0d1	8	105524465	105566047	-	1793	protein_coding	ATPase, H+ transporting, lysosomal V0 subunit D1 [Source:MGI Symbol;Acc:MGI:1201778]
ENSMUSG00000001774	2553.92	2986.29	-0.225588	0.0133583	0.154312	Chordc1	9	18292125	18317442	+	7498	protein_coding	cysteine and histidine-rich domain (CHORD)-containing, zinc-binding protein 1 [Source:MGI Symbol;Acc:MGI:1914167]
ENSMUSG00000032939	3269.28	3731.72	-0.19103	0.0133641	0.154312	Nup93	8	94214564	94317227	+	4257	protein_coding	nucleoporin 93 [Source:MGI Symbol;Acc:MGI:1919055]
ENSMUSG00000041560	3713.7	3293.94	0.173024	0.0133753	0.154312	Nop53	7	15936183	15946074	-	3847	protein_coding	NOP53 ribosome biogenesis factor [Source:MGI Symbol;Acc:MGI:2154441]
ENSMUSG00000017286	1786.82	1623.38	0.137703	0.013379	0.154312	Glod4	11	76120987	76243725	-	6005	protein_coding	glyoxalase domain containing 4 [Source:MGI Symbol;Acc:MGI:1914451]
ENSMUSG00000035277	106.507	75.0184	0.506153	0.0133851	0.154312	Arx	X	93286445	93298357	+	4391	protein_coding	aristaless related homeobox [Source:MGI Symbol;Acc:MGI:1097716]
ENSMUSG00000018379	17519.5	20629.2	-0.23571	0.0134282	0.154615	Srsf1	11	88047373	88053755	+	5710	protein_coding	serine/arginine-rich splicing factor 1 [Source:MGI Symbol;Acc:MGI:98283]
ENSMUSG00000048249	192.568	108.991	0.821266	0.013434	0.154615	Crebrf	17	26715650	26776635	+	8564	protein_coding	CREB3 regulatory factor [Source:MGI Symbol;Acc:MGI:1924378]
ENSMUSG00000029392	705.325	609.273	0.211495	0.01345	0.154623	Rilpl1	5	124493080	124531391	-	2463	protein_coding	Rab interacting lysosomal protein-like 1 [Source:MGI Symbol;Acc:MGI:1922945]
ENSMUSG00000026510	1485.15	1659.97	-0.160222	0.0134572	0.154623	Trp53bp2	1	182409172	182462432	+	4418	protein_coding	transformation related protein 53 binding protein 2 [Source:MGI Symbol;Acc:MGI:2138319]
ENSMUSG00000069755	318.594	378.281	-0.248692	0.013509	0.155087	Zfp125	12	20877084	20921262	-	3109	transcribed_unprocessed_pseudogene	zinc finger protein 125 [Source:MGI Symbol;Acc:MGI:1336211]
ENSMUSG00000037857	1405.58	1599.49	-0.18585	0.0135531	0.155285	Nufip2	11	77686155	77741921	+	5792	protein_coding	nuclear fragile X mental retardation protein interacting protein 2 [Source:MGI Symbol;Acc:MGI:1915814]
ENSMUSG00000027997	758.855	659.094	0.202939	0.0135773	0.155285	Casp6	3	129901425	129914103	+	5584	protein_coding	caspase 6 [Source:MGI Symbol;Acc:MGI:1312921]
ENSMUSG00000040009	116.834	87.7033	0.41498	0.0135789	0.155285	Gnaz	10	74967177	75016907	+	3612	protein_coding	guanine nucleotide binding protein, alpha z subunit [Source:MGI Symbol;Acc:MGI:95780]
ENSMUSG00000037890	492.735	388.094	0.344652	0.0135794	0.155285	Wdr19	5	65199696	65260415	+	11278	protein_coding	WD repeat domain 19 [Source:MGI Symbol;Acc:MGI:2443231]
ENSMUSG00000030522	452.134	520.904	-0.203743	0.0135915	0.155285	Mtmr10	7	64287653	64340806	+	7873	protein_coding	myotubularin related protein 10 [Source:MGI Symbol;Acc:MGI:2142292]
ENSMUSG00000019814	1478.08	1710.78	-0.210782	0.0136026	0.155285	Ltv1	10	13178140	13193168	-	2317	protein_coding	LTV1 ribosome biogenesis factor [Source:MGI Symbol;Acc:MGI:2447810]
ENSMUSG00000032374	2345.69	1527.03	0.619265	0.0136094	0.155285	Plod2	9	92542223	92608428	+	5392	protein_coding	procollagen lysine, 2-oxoglutarate 5-dioxygenase 2 [Source:MGI Symbol;Acc:MGI:1347007]
ENSMUSG00000031129	18.1621	28.9243	-0.666547	0.013617	0.155285	Slc9a9	9	94669909	95230445	+	5679	protein_coding	solute carrier family 9 (sodium/hydrogen exchanger), member 9 [Source:MGI Symbol;Acc:MGI:2679732]
ENSMUSG00000026181	1580.22	1750.3	-0.146541	0.0136418	0.155438	Ppm1f	16	16896469	16927364	+	4922	protein_coding	protein phosphatase 1F (PP2C domain containing) [Source:MGI Symbol;Acc:MGI:1918464]
ENSMUSG00000052396	1285.51	1109.17	0.212498	0.013653	0.155438	Mogat2	7	99219084	99238619	-	1835	protein_coding	monoacylglycerol O-acyltransferase 2 [Source:MGI Symbol;Acc:MGI:2663253]
ENSMUSG00000039205	774.157	691.784	0.160355	0.0137212	0.156085	Ciz1	2	32352327	32380970	+	8604	protein_coding	CDKN1A interacting zinc finger protein 1 [Source:MGI Symbol;Acc:MGI:1920234]
ENSMUSG00000026283	1072.18	1236.63	-0.205527	0.0137394	0.156161	Ing5	1	93803965	93822101	+	4729	protein_coding	inhibitor of growth family, member 5 [Source:MGI Symbol;Acc:MGI:1922816]
ENSMUSG00000041075	5331.37	4644.94	0.19885	0.0137765	0.156454	Fzd7	1	59482424	59486955	+	4532	protein_coding	frizzled class receptor 7 [Source:MGI Symbol;Acc:MGI:108570]
ENSMUSG00000024851	188.841	151.873	0.315283	0.0138444	0.157	Pitpnm1	19	4099998	4113965	+	6889	protein_coding	phosphatidylinositol transfer protein, membrane-associated 1 [Source:MGI Symbol;Acc:MGI:1197524]
ENSMUSG00000058407	1562.46	1756.96	-0.169808	0.0138475	0.157	Txndc9	1	37985189	37997893	-	9102	protein_coding	thioredoxin domain containing 9 [Source:MGI Symbol;Acc:MGI:2138153]
ENSMUSG00000002109	49.2187	30.7933	0.676649	0.0138656	0.157075	Ddb2	2	91211572	91236982	-	2736	protein_coding	damage specific DNA binding protein 2 [Source:MGI Symbol;Acc:MGI:1355314]
ENSMUSG00000054199	1278.69	1480.75	-0.211024	0.0138944	0.157271	Gon4l	3	88835231	88910103	+	8894	protein_coding	gon-4-like (C.elegans) [Source:MGI Symbol;Acc:MGI:1917579]
ENSMUSG00000107655	21.2299	10.3806	1.0416	0.0139296	1	Gm44220	6	93241720	93244206	+	2487	TEC	predicted gene, 44220 [Source:MGI Symbol;Acc:MGI:5690612]
ENSMUSG00000055733	100.679	75.5603	0.40487	0.0139434	0.157582	Nap1l3	X	122394565	122397401	-	2837	protein_coding	nucleosome assembly protein 1-like 3 [Source:MGI Symbol;Acc:MGI:1859565]
ENSMUSG00000021645	1284.13	1468.71	-0.194289	0.0139555	0.157582	Smn1	13	100124852	100137690	+	2592	protein_coding	survival motor neuron 1 [Source:MGI Symbol;Acc:MGI:109257]
ENSMUSG00000039483	619.04	739.654	-0.256129	0.0139642	0.157582	Asb6	2	30823097	30830333	-	5439	protein_coding	ankyrin repeat and SOCS box-containing 6 [Source:MGI Symbol;Acc:MGI:1919573]
ENSMUSG00000023034	148.789	110.685	0.426897	0.0139679	0.157582	Nr4a1	15	101254269	101274795	+	3509	protein_coding	nuclear receptor subfamily 4, group A, member 1 [Source:MGI Symbol;Acc:MGI:1352454]
ENSMUSG00000059851	1126.8	1009.06	0.158172	0.0139973	0.157759	Kmt5c	7	4740115	4747514	+	4001	protein_coding	lysine methyltransferase 5C [Source:MGI Symbol;Acc:MGI:2385262]
ENSMUSG00000017679	843.221	1011.3	-0.261955	0.0140079	0.157759	Ttpal	2	163602314	163619013	+	5951	protein_coding	tocopherol (alpha) transfer protein-like [Source:MGI Symbol;Acc:MGI:1923330]
ENSMUSG00000029047	263.533	221.557	0.245946	0.0140252	0.157759	Pex10	4	155067016	155072433	+	3298	protein_coding	peroxisomal biogenesis factor 10 [Source:MGI Symbol;Acc:MGI:2684988]
ENSMUSG00000020954	1638.15	1811.22	-0.143725	0.0140297	0.157759	Strn3	12	51609632	51691897	-	6646	protein_coding	striatin, calmodulin binding protein 3 [Source:MGI Symbol;Acc:MGI:2151064]
ENSMUSG00000034107	1.19715	5.38608	-2.24287	0.0140322	1	Ano7	1	93373930	93404303	+	3984	protein_coding	anoctamin 7 [Source:MGI Symbol;Acc:MGI:3052714]
ENSMUSG00000056004	99.6151	72	0.46718	0.0140486	0.157842	9330182L06Rik	5	9266118	9481825	+	7918	protein_coding	RIKEN cDNA 9330182L06 gene [Source:MGI Symbol;Acc:MGI:2443264]
ENSMUSG00000041046	96.5728	70.4599	0.452772	0.014089	0.158164	Ramp3	11	6658521	6677475	+	1380	protein_coding	receptor (calcitonin) activity modifying protein 3 [Source:MGI Symbol;Acc:MGI:1860292]
ENSMUSG00000033060	323.261	411.891	-0.347875	0.0141489	0.158164	Lmo7	14	101729957	101934710	+	11951	protein_coding	LIM domain only 7 [Source:MGI Symbol;Acc:MGI:1353586]
ENSMUSG00000032058	4218.45	4922.7	-0.222837	0.0141726	0.158164	Ppp2r1b	9	50845301	50894229	+	6449	protein_coding	protein phosphatase 2, regulatory subunit A, beta [Source:MGI Symbol;Acc:MGI:1920949]
ENSMUSG00000050295	1452.89	1280.77	0.181191	0.014173	0.158164	Foxc1	13	31806633	31812476	+	5844	protein_coding	forkhead box C1 [Source:MGI Symbol;Acc:MGI:1347466]
ENSMUSG00000037533	955.626	1090.07	-0.188968	0.014174	0.158164	Rapgef6	11	54522847	54699285	+	13049	protein_coding	Rap guanine nucleotide exchange factor (GEF) 6 [Source:MGI Symbol;Acc:MGI:2384761]
ENSMUSG00000024392	8604.72	7981.61	0.108246	0.0141826	0.158164	Bag6	17	35135178	35147322	+	6215	protein_coding	BCL2-associated athanogene 6 [Source:MGI Symbol;Acc:MGI:1919439]
ENSMUSG00000026547	2014.33	1739.26	0.211839	0.014183	0.158164	Tagln2	1	172500047	172507380	+	2082	protein_coding	transgelin 2 [Source:MGI Symbol;Acc:MGI:1312985]
ENSMUSG00000051579	3035.98	3315.25	-0.12708	0.0141899	0.158164	Tceal8	X	136168984	136172342	-	2563	protein_coding	transcription elongation factor A (SII)-like 8 [Source:MGI Symbol;Acc:MGI:1913934]
ENSMUSG00000019966	1104.32	1302.59	-0.237813	0.0141972	0.158164	Kitl	10	100015630	100100416	+	5911	protein_coding	kit ligand [Source:MGI Symbol;Acc:MGI:96974]
ENSMUSG00000027427	1039	1167.2	-0.167185	0.0141997	0.158164	Polr3f	2	144527718	144541995	+	7710	protein_coding	polymerase (RNA) III (DNA directed) polypeptide F [Source:MGI Symbol;Acc:MGI:1924086]
ENSMUSG00000021339	713.943	814.622	-0.190757	0.0142043	0.158164	Mrs2	13	24987483	25020379	-	7621	protein_coding	MRS2 magnesium transporter [Source:MGI Symbol;Acc:MGI:2685748]
ENSMUSG00000112297	11.467	19.652	-0.774019	0.0142166	1	Gm17816	12	4225785	4228401	+	2603	processed_pseudogene	predicted gene, 17816 [Source:MGI Symbol;Acc:MGI:5010001]
ENSMUSG00000035725	374.978	429.749	-0.194445	0.0142487	0.158471	Prkx	X	77761411	77796278	-	5807	protein_coding	protein kinase, X-linked [Source:MGI Symbol;Acc:MGI:1309999]
ENSMUSG00000035722	167.928	125.156	0.424367	0.0142666	0.158471	Abca7	10	79996494	80015572	+	6752	protein_coding	ATP-binding cassette, sub-family A (ABC1), member 7 [Source:MGI Symbol;Acc:MGI:1351646]
ENSMUSG00000031617	611.381	701.944	-0.200289	0.0142962	0.158471	Tmem184c	8	77595982	77610698	-	2723	protein_coding	transmembrane protein 184C [Source:MGI Symbol;Acc:MGI:2384562]
ENSMUSG00000063694	2457.63	2987.18	-0.281392	0.0142997	0.158471	Cycs	6	50562563	50566538	-	3404	protein_coding	cytochrome c, somatic [Source:MGI Symbol;Acc:MGI:88578]
ENSMUSG00000036208	760.363	887.832	-0.222568	0.0143042	0.158471	Nepro	16	44724301	44737284	+	5741	protein_coding	nucleolus and neural progenitor protein [Source:MGI Symbol;Acc:MGI:2384836]
ENSMUSG00000020745	5650.98	6085.69	-0.106918	0.0143118	0.158471	Pafah1b1	11	74673949	74724670	-	9620	protein_coding	platelet-activating factor acetylhydrolase, isoform 1b, subunit 1 [Source:MGI Symbol;Acc:MGI:109520]
ENSMUSG00000022443	6551.01	5383.69	0.283157	0.0143129	0.158471	Myh9	15	77760587	77842175	-	12928	protein_coding	myosin, heavy polypeptide 9, non-muscle [Source:MGI Symbol;Acc:MGI:107717]
ENSMUSG00000075702	188.12	142.318	0.397565	0.0143751	0.159032	Selenom	11	3514684	3517351	+	1481	protein_coding	selenoprotein M [Source:MGI Symbol;Acc:MGI:2149786]
ENSMUSG00000045128	18589.3	16825.1	0.143804	0.0144406	0.159623	Rpl18a	8	70894722	70897412	-	1739	protein_coding	ribosomal protein L18A [Source:MGI Symbol;Acc:MGI:1924058]
ENSMUSG00000050967	17.8828	5.84619	1.62022	0.0144505	1	Creg2	1	39618406	39651474	-	6091	protein_coding	cellular repressor of E1A-stimulated genes 2 [Source:MGI Symbol;Acc:MGI:1928333]
ENSMUSG00000027187	2850.56	2566.32	0.151077	0.0144518	0.159623	Cat	2	103453849	103485160	-	2613	protein_coding	catalase [Source:MGI Symbol;Acc:MGI:88271]
ENSMUSG00000051537	15.9118	25.4705	-0.684448	0.0144592	1	Gm5124	X	21360865	21364622	+	2742	transcribed_processed_pseudogene	predicted pseudogene 5124 [Source:MGI Symbol;Acc:MGI:3643622]
ENSMUSG00000028088	31.6406	19.1996	0.723702	0.0144862	0.159873	Fmo5	3	97628804	97655282	+	5675	protein_coding	flavin containing monooxygenase 5 [Source:MGI Symbol;Acc:MGI:1310004]
ENSMUSG00000060036	38877.4	35985.3	0.111516	0.0145035	0.159884	Rpl3	15	80077791	80091868	-	3175	protein_coding	ribosomal protein L3 [Source:MGI Symbol;Acc:MGI:1351605]
ENSMUSG00000026117	12.9748	4.28978	1.57764	0.0145068	1	Zap70	1	36761798	36782818	+	2992	protein_coding	zeta-chain (TCR) associated protein kinase [Source:MGI Symbol;Acc:MGI:99613]
ENSMUSG00000021569	1785.27	2042.01	-0.193963	0.0145177	0.159884	Trip13	13	73911347	73937784	-	3472	protein_coding	thyroid hormone receptor interactor 13 [Source:MGI Symbol;Acc:MGI:1916966]
ENSMUSG00000078607	28.2283	14.9186	0.92105	0.0145244	1	1810010H24Rik	11	107025681	107030443	+	1685	protein_coding	RIKEN cDNA 1810010H24 gene [Source:MGI Symbol;Acc:MGI:1916316]
ENSMUSG00000084897	963.752	1189.16	-0.302587	0.0145392	0.159884	Gm14226	2	155018266	155027104	+	3243	protein_coding	predicted gene 14226 [Source:MGI Symbol;Acc:MGI:3649244]
ENSMUSG00000012429	648.995	566.781	0.194012	0.0145423	0.159884	Mplkip	13	17695192	17699748	+	4503	protein_coding	M-phase specific PLK1 intereacting protein [Source:MGI Symbol;Acc:MGI:1913558]
ENSMUSG00000004637	180.442	142.989	0.333459	0.0145552	0.159884	Wwox	8	114439655	115352708	+	10173	protein_coding	WW domain-containing oxidoreductase [Source:MGI Symbol;Acc:MGI:1931237]
ENSMUSG00000037206	231.288	179.363	0.364807	0.0145572	0.159884	Islr	9	58156268	58204306	-	2686	protein_coding	immunoglobulin superfamily containing leucine-rich repeat [Source:MGI Symbol;Acc:MGI:1349645]
ENSMUSG00000039738	636.54	732.995	-0.202172	0.0146006	0.160232	Slx4	16	3979105	4003770	-	7657	protein_coding	SLX4 structure-specific endonuclease subunit homolog (S. cerevisiae) [Source:MGI Symbol;Acc:MGI:106299]
ENSMUSG00000024240	731.703	824.149	-0.171955	0.0146348	0.160356	Epc1	18	6435951	6516108	-	4475	protein_coding	enhancer of polycomb homolog 1 [Source:MGI Symbol;Acc:MGI:1278322]
ENSMUSG00000043219	37.375	54.7299	-0.542148	0.0146517	0.160356	Hoxa6	6	52206288	52208722	-	874	protein_coding	homeobox A6 [Source:MGI Symbol;Acc:MGI:96178]
ENSMUSG00000060550	141.19	107.393	0.394051	0.0146541	0.160356	H2-Q7	17	35439155	35443773	+	4265	protein_coding	histocompatibility 2, Q region locus 7 [Source:MGI Symbol;Acc:MGI:95936]
ENSMUSG00000005698	4269.15	4778.61	-0.162654	0.0146587	0.160356	Ctcf	8	105636568	105682922	+	4860	protein_coding	CCCTC-binding factor [Source:MGI Symbol;Acc:MGI:109447]
ENSMUSG00000034487	550.22	488.833	0.171419	0.0146947	0.160621	Kdelc2	9	53384025	53401867	+	3642	protein_coding	KDEL (Lys-Asp-Glu-Leu) containing 2 [Source:MGI Symbol;Acc:MGI:1923765]
ENSMUSG00000068739	4019.16	3629.59	0.146817	0.0147152	0.160717	Sars	3	108424865	108445209	-	5142	protein_coding	seryl-aminoacyl-tRNA synthetase [Source:MGI Symbol;Acc:MGI:102809]
ENSMUSG00000001472	4439.66	4059.99	0.12884	0.0147662	0.161146	Tcf25	8	123373753	123403835	+	5390	protein_coding	transcription factor 25 (basic helix-loop-helix) [Source:MGI Symbol;Acc:MGI:1914105]
ENSMUSG00000027954	392.299	291.732	0.427479	0.0147887	0.161263	Efna1	3	89271733	89281142	-	1830	protein_coding	ephrin A1 [Source:MGI Symbol;Acc:MGI:103236]
ENSMUSG00000040586	398.888	450.947	-0.176848	0.0148298	0.161582	Ofd1	X	166390033	166440704	-	4453	protein_coding	OFD1, centriole and centriolar satellite protein [Source:MGI Symbol;Acc:MGI:1350328]
ENSMUSG00000025610	1.13595	6.44733	-2.53561	0.0148539	1	Map3k7cl	16	87553330	87595336	+	1652	protein_coding	Map3k7 C-terminal like [Source:MGI Symbol;Acc:MGI:2446584]
ENSMUSG00000020806	235.277	179.684	0.387586	0.0148706	0.161898	Rhbdf2	11	116598165	116627019	-	5293	protein_coding	rhomboid 5 homolog 2 [Source:MGI Symbol;Acc:MGI:2442473]
ENSMUSG00000024736	2467.87	2751.57	-0.15707	0.0148857	0.161934	Tmem132a	19	10857822	10869940	-	4069	protein_coding	transmembrane protein 132A [Source:MGI Symbol;Acc:MGI:2147810]
ENSMUSG00000020284	252.586	295.057	-0.223143	0.0149007	0.161968	1810043G02Rik	10	77978524	77986905	+	6627	protein_coding	RIKEN cDNA 1810043G02 gene [Source:MGI Symbol;Acc:MGI:1915134]
ENSMUSG00000036764	151.146	121.853	0.308605	0.0149307	0.162166	Dnajc12	10	63382443	63410576	+	4476	protein_coding	DnaJ heat shock protein family (Hsp40) member C12 [Source:MGI Symbol;Acc:MGI:1353428]
ENSMUSG00000000440	8.75216	2.03676	2.09143	0.0149593	1	Pparg	6	115360951	115490399	+	2953	protein_coding	peroxisome proliferator activated receptor gamma [Source:MGI Symbol;Acc:MGI:97747]
ENSMUSG00000038784	728.484	825.821	-0.180087	0.0149634	0.162305	Cnot4	6	35022065	35133724	-	9779	protein_coding	CCR4-NOT transcription complex, subunit 4 [Source:MGI Symbol;Acc:MGI:1859026]
ENSMUSG00000004085	461.635	535.066	-0.213733	0.0149672	0.162305	Map3k20	2	72285637	72442610	+	10175	protein_coding	mitogen-activated protein kinase kinase kinase 20 [Source:MGI Symbol;Acc:MGI:2443258]
ENSMUSG00000020802	2261.12	1989.05	0.184962	0.0149795	0.16231	Ube2o	11	116537740	116581447	-	5288	protein_coding	ubiquitin-conjugating enzyme E2O [Source:MGI Symbol;Acc:MGI:2444266]
ENSMUSG00000024269	875.228	1002.43	-0.196489	0.0149929	0.162327	Tpgs2	18	25127223	25169007	-	6840	protein_coding	tubulin polyglutamylase complex subunit 2 [Source:MGI Symbol;Acc:MGI:1913898]
ENSMUSG00000040498	5.22928	13.1803	-1.32167	0.0150243	1	Igsf23	7	19937305	19950756	-	2263	protein_coding	immunoglobulin superfamily, member 23 [Source:MGI Symbol;Acc:MGI:1917330]
ENSMUSG00000032288	1341.45	1198.49	0.162697	0.0150255	0.162533	Imp3	9	56937475	56938398	+	924	protein_coding	IMP3, U3 small nucleolar ribonucleoprotein [Source:MGI Symbol;Acc:MGI:1916119]
ENSMUSG00000059791	933.878	802.906	0.218102	0.0150357	0.162533	Nrm	17	35861318	35865402	+	1466	protein_coding	nurim (nuclear envelope membrane protein) [Source:MGI Symbol;Acc:MGI:2146855]
ENSMUSG00000015027	212.957	170.239	0.320674	0.015062	0.162689	Galns	8	122578242	122611463	-	2650	protein_coding	galactosamine (N-acetyl)-6-sulfate sulfatase [Source:MGI Symbol;Acc:MGI:1355303]
ENSMUSG00000039878	33.2935	17.9757	0.881454	0.0150945	0.162911	Slc39a5	10	128395931	128401229	-	2225	protein_coding	solute carrier family 39 (metal ion transporter), member 5 [Source:MGI Symbol;Acc:MGI:1919336]
ENSMUSG00000078485	455.357	402.005	0.177549	0.0151078	0.162926	Plekhn1	4	156221456	156234857	-	8328	protein_coding	pleckstrin homology domain containing, family N member 1 [Source:MGI Symbol;Acc:MGI:2387630]
ENSMUSG00000030718	2199.19	1820.12	0.272934	0.0151294	0.163031	Ppme1	7	100326737	100372307	-	3100	protein_coding	protein phosphatase methylesterase 1 [Source:MGI Symbol;Acc:MGI:1919840]
ENSMUSG00000026036	1295.27	1491.2	-0.203625	0.0151528	0.163031	Nif3l1	1	58445151	58481816	+	7763	protein_coding	Ngg1 interacting factor 3-like 1 (S. pombe) [Source:MGI Symbol;Acc:MGI:1929485]
ENSMUSG00000023348	1447.92	1313.19	0.140476	0.015178	0.163031	Trip6	5	137309654	137314404	-	2429	protein_coding	thyroid hormone receptor interactor 6 [Source:MGI Symbol;Acc:MGI:1343458]
ENSMUSG00000078377	287.304	242.724	0.245476	0.0151827	0.163031	Gm4294	12	12023045	12023658	+	614	processed_pseudogene	predicted gene 4294 [Source:MGI Symbol;Acc:MGI:3782472]
ENSMUSG00000074158	123.321	166.986	-0.4365	0.0151853	0.163031	Zfp976	7	42609526	42642588	-	4995	protein_coding	zinc finger protein 976 [Source:MGI Symbol;Acc:MGI:3036263]
ENSMUSG00000071657	378.674	433.433	-0.195575	0.0151915	0.163031	Bscl2	19	8837467	8848683	+	5897	protein_coding	Berardinelli-Seip congenital lipodystrophy 2 (seipin) [Source:MGI Symbol;Acc:MGI:1298392]
ENSMUSG00000050627	795.323	891.848	-0.164742	0.0152099	0.163031	Gpd1l	9	114899341	114933987	-	5077	protein_coding	glycerol-3-phosphate dehydrogenase 1-like [Source:MGI Symbol;Acc:MGI:1289257]
ENSMUSG00000101316	108.408	133.991	-0.310507	0.0152127	0.163031	Gm12663	11	16635109	16636066	-	958	processed_pseudogene	predicted gene 12663 [Source:MGI Symbol;Acc:MGI:3652168]
ENSMUSG00000062300	2845	2526.69	0.171227	0.0152484	0.163285	Nectin2	7	19716644	19750483	-	3494	protein_coding	nectin cell adhesion molecule 2 [Source:MGI Symbol;Acc:MGI:97822]
ENSMUSG00000024253	368.025	309.235	0.249709	0.0152778	0.163419	Dync2li1	17	84626496	84655558	+	1324	protein_coding	dynein cytoplasmic 2 light intermediate chain 1 [Source:MGI Symbol;Acc:MGI:1913996]
ENSMUSG00000042644	346.416	223.773	0.630282	0.0152906	0.163419	Itpr3	17	27057304	27122223	+	8990	protein_coding	inositol 1,4,5-triphosphate receptor 3 [Source:MGI Symbol;Acc:MGI:96624]
ENSMUSG00000018042	3731.52	3407.29	0.130892	0.0153137	0.163419	Cyb5r3	15	83153494	83172592	-	4298	protein_coding	cytochrome b5 reductase 3 [Source:MGI Symbol;Acc:MGI:94893]
ENSMUSG00000064105	238.385	182.704	0.382342	0.0153225	0.163419	Cnnm2	19	46761596	46878795	+	3558	protein_coding	cyclin M2 [Source:MGI Symbol;Acc:MGI:2151054]
ENSMUSG00000040550	2056.14	2290.98	-0.155861	0.0153278	0.163419	Otud6b	4	14809498	14826587	-	3387	protein_coding	OTU domain containing 6B [Source:MGI Symbol;Acc:MGI:1919451]
ENSMUSG00000022427	2283.31	2512.62	-0.137672	0.0153325	0.163419	Tomm22	15	79670861	79673400	+	1651	protein_coding	translocase of outer mitochondrial membrane 22 [Source:MGI Symbol;Acc:MGI:2450248]
ENSMUSG00000030087	155.42	115.641	0.427046	0.015418	0.164014	Klf15	6	90462576	90475238	+	2791	protein_coding	Kruppel-like factor 15 [Source:MGI Symbol;Acc:MGI:1929988]
ENSMUSG00000020185	1410.88	1608.01	-0.189013	0.0154289	0.164014	E2f7	10	110745439	110787384	+	9009	protein_coding	E2F transcription factor 7 [Source:MGI Symbol;Acc:MGI:1289147]
ENSMUSG00000038533	1171.58	1288.2	-0.136171	0.0154292	0.164014	Cbfa2t2	2	154436481	154539356	+	8650	protein_coding	core-binding factor, runt domain, alpha subunit 2, translocated to, 2 (human) [Source:MGI Symbol;Acc:MGI:1333833]
ENSMUSG00000004558	258.628	180.942	0.514781	0.0154362	0.164014	Ndrg2	14	51905271	51914158	-	3397	protein_coding	N-myc downstream regulated gene 2 [Source:MGI Symbol;Acc:MGI:1352498]
ENSMUSG00000032495	0.791625	4.17758	-2.38283	0.0154706	1	Lrrc2	9	110951545	110984066	+	3757	protein_coding	leucine rich repeat containing 2 [Source:MGI Symbol;Acc:MGI:1921499]
ENSMUSG00000020834	325.664	276.395	0.23853	0.0154779	0.16433	Dhrs13	11	78032280	78037866	+	1967	protein_coding	dehydrogenase/reductase (SDR family) member 13 [Source:MGI Symbol;Acc:MGI:1917701]
ENSMUSG00000024539	1059.2	1163.24	-0.135405	0.015509	0.164365	Ptpn2	18	67665511	67724595	-	3125	protein_coding	protein tyrosine phosphatase, non-receptor type 2 [Source:MGI Symbol;Acc:MGI:97806]
ENSMUSG00000049307	295.839	361.21	-0.284838	0.0155369	0.164365	Fut4	9	14748320	14752393	-	4074	protein_coding	fucosyltransferase 4 [Source:MGI Symbol;Acc:MGI:95594]
ENSMUSG00000022843	150.804	112.832	0.417918	0.0155425	0.164365	Clcn2	16	20702964	20717746	-	6022	protein_coding	chloride channel, voltage-sensitive 2 [Source:MGI Symbol;Acc:MGI:105061]
ENSMUSG00000056735	126.242	90.9678	0.471676	0.0155504	0.164365	A930024E05Rik	5	122989354	122998345	+	1896	antisense	RIKEN cDNA A930024E05 gene [Source:MGI Symbol;Acc:MGI:1924414]
ENSMUSG00000020521	431.224	365.94	0.234216	0.0155529	0.164365	Rnft1	11	86484657	86499025	+	4719	protein_coding	ring finger protein, transmembrane 1 [Source:MGI Symbol;Acc:MGI:1924142]
ENSMUSG00000005981	2523.75	2295.98	0.136237	0.0155533	0.164365	Trap1	16	4039971	4077827	-	2573	protein_coding	TNF receptor-associated protein 1 [Source:MGI Symbol;Acc:MGI:1915265]
ENSMUSG00000020946	2208.61	2514.25	-0.186609	0.0155882	0.164372	Gosr2	11	103676849	103697898	-	3266	protein_coding	golgi SNAP receptor complex member 2 [Source:MGI Symbol;Acc:MGI:1927204]
ENSMUSG00000022702	627.407	736.99	-0.231344	0.0155905	0.164372	Hira	16	18877037	18970309	+	6215	protein_coding	histone cell cycle regulator [Source:MGI Symbol;Acc:MGI:99430]
ENSMUSG00000024370	3539.88	3877.86	-0.131809	0.015611	0.164372	Cdc23	18	34630951	34651735	-	9500	protein_coding	CDC23 cell division cycle 23 [Source:MGI Symbol;Acc:MGI:1098815]
ENSMUSG00000026526	2714.59	2969.59	-0.129316	0.0156113	0.164372	Fh1	1	175600374	175625635	-	3392	protein_coding	fumarate hydratase 1 [Source:MGI Symbol;Acc:MGI:95530]
ENSMUSG00000000056	1533.07	1310.4	0.226095	0.0156205	0.164372	Narf	11	121237253	121255856	+	4806	protein_coding	nuclear prelamin A recognition factor [Source:MGI Symbol;Acc:MGI:1914858]
ENSMUSG00000032565	116.547	88.8076	0.388948	0.0156259	0.164372	Nudt16	9	105128903	105131824	-	2592	protein_coding	nudix (nucleoside diphosphate linked moiety X)-type motif 16 [Source:MGI Symbol;Acc:MGI:1922936]
ENSMUSG00000045409	238.372	290.333	-0.282364	0.0156398	0.164392	Trim39	17	36258873	36272247	-	7223	protein_coding	tripartite motif-containing 39 [Source:MGI Symbol;Acc:MGI:1890659]
ENSMUSG00000086021	2.29644	0	3.60934	0.015656	1	Gm15767	6	147242527	147243801	-	544	lincRNA	predicted gene 15767 [Source:MGI Symbol;Acc:MGI:3783209]
ENSMUSG00000111539	3.40641	0.328743	3.34679	0.0156613	1	Gm48372	10	94108739	94111153	+	2415	TEC	predicted gene, 48372 [Source:MGI Symbol;Acc:MGI:6097846]
ENSMUSG00000024563	1454.14	1572.57	-0.112758	0.0156726	0.16461	Smad2	18	76241580	76305731	+	3549	protein_coding	SMAD family member 2 [Source:MGI Symbol;Acc:MGI:108051]
ENSMUSG00000042524	769.37	630.258	0.287522	0.0157026	0.1648	Sun2	15	79724070	79742536	-	5420	protein_coding	Sad1 and UNC84 domain containing 2 [Source:MGI Symbol;Acc:MGI:2443011]
ENSMUSG00000038201	7.4204	1.63861	2.18632	0.015707	1	Kcna7	7	45405653	45409763	+	2182	protein_coding	potassium voltage-gated channel, shaker-related subfamily, member 7 [Source:MGI Symbol;Acc:MGI:96664]
ENSMUSG00000021047	349.238	429.453	-0.297472	0.0157549	0.165221	Nova1	12	46694517	46818929	-	8747	protein_coding	neuro-oncological ventral antigen 1 [Source:MGI Symbol;Acc:MGI:104297]
ENSMUSG00000026426	548.576	462.896	0.243832	0.0157756	0.165311	Arl8a	1	135146824	135156269	+	2299	protein_coding	ADP-ribosylation factor-like 8A [Source:MGI Symbol;Acc:MGI:1915974]
ENSMUSG00000043510	195.305	156.475	0.319079	0.0158054	0.165359	Hscb	5	110829070	110839777	-	905	protein_coding	HscB iron-sulfur cluster co-chaperone [Source:MGI Symbol;Acc:MGI:2141135]
ENSMUSG00000029149	39.8826	26.5015	0.582204	0.0158057	0.165359	Krtcap3	5	31251691	31253202	+	1338	protein_coding	keratinocyte associated protein 3 [Source:MGI Symbol;Acc:MGI:1917065]
ENSMUSG00000024835	2093.39	1894.78	0.143685	0.0158234	0.165359	Coro1b	19	4148619	4154035	+	2372	protein_coding	coronin, actin binding protein 1B [Source:MGI Symbol;Acc:MGI:1345963]
ENSMUSG00000028284	2809.86	3163.06	-0.170674	0.0158284	0.165359	Map3k7	4	31964097	32023467	+	6423	protein_coding	mitogen-activated protein kinase kinase kinase 7 [Source:MGI Symbol;Acc:MGI:1346877]
ENSMUSG00000040703	84.0104	46.9865	0.837522	0.0159263	0.16621	Cyp2s1	7	25802475	25816913	-	4938	protein_coding	cytochrome P450, family 2, subfamily s, polypeptide 1 [Source:MGI Symbol;Acc:MGI:1921384]
ENSMUSG00000042804	420.525	338.624	0.311203	0.0159341	0.16621	Gpr153	4	152274232	152285337	+	3909	protein_coding	G protein-coupled receptor 153 [Source:MGI Symbol;Acc:MGI:1916157]
ENSMUSG00000045871	133.006	173.799	-0.384779	0.0159795	0.166556	Slitrk6	14	110748580	110755149	-	4240	protein_coding	SLIT and NTRK-like family, member 6 [Source:MGI Symbol;Acc:MGI:2443198]
ENSMUSG00000042228	258.644	301.156	-0.221451	0.0159971	0.166613	Lyn	4	3678115	3813122	+	4073	protein_coding	LYN proto-oncogene, Src family tyrosine kinase [Source:MGI Symbol;Acc:MGI:96892]
ENSMUSG00000001105	362.898	432.013	-0.252261	0.0160433	0.166968	Ift20	11	78536361	78541737	+	1525	protein_coding	intraflagellar transport 20 [Source:MGI Symbol;Acc:MGI:1915585]
ENSMUSG00000055531	5105.7	5600.57	-0.133316	0.0160983	0.167412	Cpsf6	10	117344673	117380015	-	10510	protein_coding	cleavage and polyadenylation specific factor 6 [Source:MGI Symbol;Acc:MGI:1913948]
ENSMUSG00000079685	55.6536	76.1646	-0.4523	0.0161308	0.167556	Ulbp1	10	7440362	7473638	-	6726	protein_coding	UL16 binding protein 1 [Source:MGI Symbol;Acc:MGI:1925027]
ENSMUSG00000013736	1338.14	1496.36	-0.161205	0.0161365	0.167556	Trnt1	6	106769120	106782474	+	4413	protein_coding	tRNA nucleotidyl transferase, CCA-adding, 1 [Source:MGI Symbol;Acc:MGI:1917297]
ENSMUSG00000099622	0.128485	2.90622	-3.62849	0.0161631	1	Gm29188	1	151001040	151004577	+	767	lincRNA	predicted gene 29188 [Source:MGI Symbol;Acc:MGI:5579894]
ENSMUSG00000033186	1668.87	1414.63	0.238248	0.0161976	0.168063	Mzt1	14	99034544	99046134	-	2563	protein_coding	mitotic spindle organizing protein 1 [Source:MGI Symbol;Acc:MGI:1924039]
ENSMUSG00000028023	392.608	463.024	-0.238812	0.016228	0.168251	Pitx2	3	129199878	129219591	+	4726	protein_coding	paired-like homeodomain transcription factor 2 [Source:MGI Symbol;Acc:MGI:109340]
ENSMUSG00000033405	189.846	227.112	-0.25787	0.0162526	0.168255	Nudt15	14	73518877	73548242	-	3579	protein_coding	nudix (nucleoside diphosphate linked moiety X)-type motif 15 [Source:MGI Symbol;Acc:MGI:2443366]
ENSMUSG00000020869	7976.89	8875.69	-0.154069	0.0162531	0.168255	Lrrc59	11	94629767	94645216	+	3073	protein_coding	leucine rich repeat containing 59 [Source:MGI Symbol;Acc:MGI:2138133]
ENSMUSG00000047821	86.1702	108.35	-0.335039	0.0162748	0.168353	Trim16	11	62820231	62850808	+	4568	protein_coding	tripartite motif-containing 16 [Source:MGI Symbol;Acc:MGI:2137356]
ENSMUSG00000074452	20.4717	10.8276	0.918106	0.0162878	1	Pate2	9	35570284	35690318	+	4720	protein_coding	prostate and testis expressed 2 [Source:MGI Symbol;Acc:MGI:2685692]
ENSMUSG00000024165	9008.27	9874.98	-0.132486	0.0163112	0.168603	Jpt2	17	24937419	24960689	-	4840	protein_coding	Jupiter microtubule associated homolog 2 [Source:MGI Symbol;Acc:MGI:1196260]
ENSMUSG00000104777	1.54757	6.48006	-2.02243	0.016316	1	Gm4865	5	27999998	28001306	-	1309	processed_pseudogene	predicted gene 4865 [Source:MGI Symbol;Acc:MGI:3647137]
ENSMUSG00000086502	115.656	149.733	-0.371373	0.0163296	0.168665	B130055M24Rik	7	127448636	127460360	+	1988	processed_transcript	RIKEN cDNA B130055M24 gene [Source:MGI Symbol;Acc:MGI:3590645]
ENSMUSG00000040459	1617.11	1922.38	-0.249598	0.0163482	0.16873	Arglu1	8	8665075	8690521	-	5477	protein_coding	arginine and glutamate rich 1 [Source:MGI Symbol;Acc:MGI:2442985]
ENSMUSG00000029673	1587.19	1789.34	-0.172706	0.016376	0.168889	Auts2	5	131437333	132543344	-	22890	protein_coding	autism susceptibility candidate 2 [Source:MGI Symbol;Acc:MGI:1919847]
ENSMUSG00000090389	47.2577	63.1441	-0.422451	0.0163933	0.168941	Cdv3-ps	14	43120937	43122471	-	827	processed_pseudogene	Cdv3 retrotransposed pseudogene [Source:MGI Symbol;Acc:MGI:3646628]
ENSMUSG00000024462	292.809	222.358	0.397326	0.0164084	0.16897	Gabbr1	17	37045966	37075067	+	7764	protein_coding	gamma-aminobutyric acid (GABA) B receptor, 1 [Source:MGI Symbol;Acc:MGI:1860139]
ENSMUSG00000000182	8.87074	1.65512	2.4346	0.0164492	1	Fgf23	6	127072902	127081408	+	1814	protein_coding	fibroblast growth factor 23 [Source:MGI Symbol;Acc:MGI:1891427]
ENSMUSG00000030505	1421.41	1635.07	-0.201662	0.0164699	0.16929	Prmt3	7	49778346	49858265	+	5996	protein_coding	protein arginine N-methyltransferase 3 [Source:MGI Symbol;Acc:MGI:1919224]
ENSMUSG00000030793	23.817	13.3615	0.832697	0.0164825	1	Pycard	7	127989708	127993867	-	3800	protein_coding	PYD and CARD domain containing [Source:MGI Symbol;Acc:MGI:1931465]
ENSMUSG00000002910	79.0224	51.6116	0.61242	0.0164846	0.16929	Arrdc2	8	70835129	70839720	-	3232	protein_coding	arrestin domain containing 2 [Source:MGI Symbol;Acc:MGI:1918057]
ENSMUSG00000024732	1241.76	1478.57	-0.251334	0.0164886	0.16929	Ccdc86	19	10941481	10949266	-	5774	protein_coding	coiled-coil domain containing 86 [Source:MGI Symbol;Acc:MGI:1277220]
ENSMUSG00000042688	6157.58	6854.45	-0.15462	0.016489	0.16929	Mapk6	9	75369062	75410005	-	6675	protein_coding	mitogen-activated protein kinase 6 [Source:MGI Symbol;Acc:MGI:1354946]
ENSMUSG00000030990	456.876	392.708	0.218828	0.0165265	0.169414	Pgap2	7	102210208	102238567	+	4529	protein_coding	post-GPI attachment to proteins 2 [Source:MGI Symbol;Acc:MGI:2385286]
ENSMUSG00000042410	3982.85	4346.98	-0.126239	0.0165378	0.169414	Agps	2	75832177	75931350	+	9421	protein_coding	alkylglycerone phosphate synthase [Source:MGI Symbol;Acc:MGI:2443065]
ENSMUSG00000023966	34.4324	22.1803	0.626153	0.0165382	0.169414	Rsph9	17	46122035	46144216	-	1602	protein_coding	radial spoke head 9 homolog (Chlamydomonas) [Source:MGI Symbol;Acc:MGI:1922814]
ENSMUSG00000003316	5025.82	4426.85	0.183218	0.0165695	0.169609	Glg1	8	111154421	111259216	-	7090	protein_coding	golgi apparatus protein 1 [Source:MGI Symbol;Acc:MGI:104967]
ENSMUSG00000032221	950.611	1191.68	-0.326004	0.01664	0.170202	Mns1	9	72438011	72462025	+	5363	protein_coding	meiosis-specific nuclear structural protein 1 [Source:MGI Symbol;Acc:MGI:107933]
ENSMUSG00000049502	119.597	87.8403	0.446328	0.0167208	0.170902	Dtx3l	16	35926511	35939151	-	5725	protein_coding	deltex 3-like, E3 ubiquitin ligase [Source:MGI Symbol;Acc:MGI:2656973]
ENSMUSG00000034613	195.138	149.67	0.383722	0.0167818	0.171263	Ppm1h	10	122678762	122945795	+	10226	protein_coding	protein phosphatase 1H (PP2C domain containing) [Source:MGI Symbol;Acc:MGI:2442087]
ENSMUSG00000020280	1172.76	1293.64	-0.141974	0.0167819	0.171263	Pus10	11	23665674	23732876	+	4325	protein_coding	pseudouridylate synthase 10 [Source:MGI Symbol;Acc:MGI:1921717]
ENSMUSG00000030083	412.099	339.917	0.279883	0.0167937	0.171263	Abtb1	6	88835914	88841984	-	4862	protein_coding	ankyrin repeat and BTB (POZ) domain containing 1 [Source:MGI Symbol;Acc:MGI:1933148]
ENSMUSG00000007777	288.419	238.223	0.275038	0.0168201	0.171405	0610009B22Rik	11	51685386	51688874	-	998	protein_coding	RIKEN cDNA 0610009B22 gene [Source:MGI Symbol;Acc:MGI:1913300]
ENSMUSG00000020525	850.385	970.017	-0.190013	0.0168466	0.171445	Ppm1d	11	85311244	85347066	+	3173	protein_coding	protein phosphatase 1D magnesium-dependent, delta isoform [Source:MGI Symbol;Acc:MGI:1858214]
ENSMUSG00000019917	1346.99	1168.2	0.204701	0.0168491	0.171445	2023-09-10	10	59141627	59221847	-	3110	protein_coding	septin 10 [Source:MGI Symbol;Acc:MGI:1918110]
ENSMUSG00000097727	7.03812	2.27994	1.61128	0.0168675	1	F630040K05Rik	17	45734506	45788594	+	5327	lincRNA	RIKEN cDNA F630040K05 gene [Source:MGI Symbol;Acc:MGI:4437734]
ENSMUSG00000020464	949.99	1073.71	-0.178043	0.0168862	0.171695	Pnpt1	11	29130744	29161828	+	3516	protein_coding	polyribonucleotide nucleotidyltransferase 1 [Source:MGI Symbol;Acc:MGI:1918951]
ENSMUSG00000002343	376.316	466.12	-0.30852	0.0169643	0.172361	Armc6	8	70220172	70234466	-	3262	protein_coding	armadillo repeat containing 6 [Source:MGI Symbol;Acc:MGI:1924063]
ENSMUSG00000027506	856.217	710.495	0.269191	0.0169821	0.172414	Tpd52	3	8925593	9004723	-	7487	protein_coding	tumor protein D52 [Source:MGI Symbol;Acc:MGI:107749]
ENSMUSG00000114016	0.2445	2.83059	-3.19602	0.0170073	1	Gm47258	13	65289453	65290794	+	1342	TEC	predicted gene, 47258 [Source:MGI Symbol;Acc:MGI:6096089]
ENSMUSG00000047036	2082.1	2372.27	-0.188057	0.0170079	0.172475	Zfp445	9	122844529	122866006	-	7409	protein_coding	zinc finger protein 445 [Source:MGI Symbol;Acc:MGI:2143340]
ENSMUSG00000044475	648.295	567.63	0.191718	0.0170133	0.172475	Ascc1	10	60002805	60099988	+	2193	protein_coding	activating signal cointegrator 1 complex subunit 1 [Source:MGI Symbol;Acc:MGI:1916340]
ENSMUSG00000041258	919.862	1055.23	-0.1974	0.0170418	0.172636	Zfp236	18	82593593	82692883	-	10476	protein_coding	zinc finger protein 236 [Source:MGI Symbol;Acc:MGI:1926950]
ENSMUSG00000032184	118.607	146.108	-0.296118	0.0170634	0.172669	Lysmd2	9	75625741	75637771	+	1543	protein_coding	LysM, putative peptidoglycan-binding, domain containing 2 [Source:MGI Symbol;Acc:MGI:1917332]
ENSMUSG00000027792	440.311	500.958	-0.187649	0.0170782	0.172669	Bche	3	73635808	73708415	-	6741	protein_coding	butyrylcholinesterase [Source:MGI Symbol;Acc:MGI:894278]
ENSMUSG00000008763	2580.16	2912.39	-0.174563	0.0170828	0.172669	Man1a2	3	100562208	100685503	-	7969	protein_coding	mannosidase, alpha, class 1A, member 2 [Source:MGI Symbol;Acc:MGI:104676]
ENSMUSG00000021375	1401.85	1532.26	-0.127318	0.0171394	0.173113	Kif13a	13	46749087	46929867	-	8094	protein_coding	kinesin family member 13A [Source:MGI Symbol;Acc:MGI:1098264]
ENSMUSG00000024273	266.909	323.379	-0.276521	0.0171734	0.173329	2700062C07Rik	18	24470861	24477765	+	1040	protein_coding	RIKEN cDNA 2700062C07 gene [Source:MGI Symbol;Acc:MGI:1915296]
ENSMUSG00000037772	1074.99	931.168	0.207396	0.0172074	0.173455	Mrpl23	7	142532686	142540747	+	4883	protein_coding	mitochondrial ribosomal protein L23 [Source:MGI Symbol;Acc:MGI:1196612]
ENSMUSG00000008540	242.221	198.489	0.287177	0.0172113	0.173455	Mgst1	6	138140316	138156755	+	2013	protein_coding	microsomal glutathione S-transferase 1 [Source:MGI Symbol;Acc:MGI:1913850]
ENSMUSG00000040118	206.563	257.246	-0.31386	0.0172248	0.173464	Cacna2d1	5	15934691	16374511	+	12416	protein_coding	calcium channel, voltage-dependent, alpha2/delta subunit 1 [Source:MGI Symbol;Acc:MGI:88295]
ENSMUSG00000031399	284.89	240.779	0.242434	0.0172659	0.173702	Fam3a	X	74384719	74393272	-	2485	protein_coding	family with sequence similarity 3, member A [Source:MGI Symbol;Acc:MGI:1913544]
ENSMUSG00000025794	17625.5	16204	0.12134	0.0172738	0.173702	Rpl14	9	120571444	120574654	+	1651	protein_coding	ribosomal protein L14 [Source:MGI Symbol;Acc:MGI:1914365]
ENSMUSG00000021294	1356.17	1185.14	0.194953	0.0173067	0.173794	Kif26a	12	112146208	112181747	+	6918	protein_coding	kinesin family member 26A [Source:MGI Symbol;Acc:MGI:2447072]
ENSMUSG00000034371	786.395	698.005	0.172575	0.0173179	0.173794	Tkfc	19	10592200	10604258	-	2253	protein_coding	triokinase, FMN cyclase [Source:MGI Symbol;Acc:MGI:2385084]
ENSMUSG00000006423	856.5	956.8	-0.159441	0.017321	0.173794	C330007P06Rik	X	36823737	36874111	-	7424	protein_coding	RIKEN cDNA C330007P06 gene [Source:MGI Symbol;Acc:MGI:1924894]
ENSMUSG00000085287	15.3454	8.06901	0.933972	0.0173695	1	4833418N02Rik	17	87274886	87282814	-	2762	lincRNA	RIKEN cDNA 4833418N02 gene [Source:MGI Symbol;Acc:MGI:1921847]
ENSMUSG00000052889	104.717	78.086	0.418175	0.0174675	0.175135	Prkcb	7	122288751	122634402	+	7651	protein_coding	protein kinase C, beta [Source:MGI Symbol;Acc:MGI:97596]
ENSMUSG00000034664	97.7251	72.0617	0.44343	0.017502	0.17533	Itga2b	11	102453297	102470122	-	5454	protein_coding	integrin alpha 2b [Source:MGI Symbol;Acc:MGI:96601]
ENSMUSG00000028893	893.066	590.137	0.59781	0.0175125	0.17533	Sesn2	4	132492032	132510501	-	3475	protein_coding	sestrin 2 [Source:MGI Symbol;Acc:MGI:2651874]
ENSMUSG00000113184	57.5005	36.9645	0.633958	0.0175423	0.175419	AC125351.1	12	81717830	81720052	-	2223	lincRNA	novel transcript
ENSMUSG00000014294	825.479	698.431	0.241433	0.017547	0.175419	Ndufa2	18	36742332	36744557	-	572	protein_coding	NADH:ubiquinone oxidoreductase subunit A2 [Source:MGI Symbol;Acc:MGI:1343103]
ENSMUSG00000024780	615.027	709.98	-0.206199	0.0175651	0.175472	Cdc37l1	19	28990352	29026681	+	12214	protein_coding	cell division cycle 37-like 1 [Source:MGI Symbol;Acc:MGI:1914322]
ENSMUSG00000031059	1288.37	1134.08	0.18404	0.0176179	0.175871	Ndufb11	X	20615326	20617619	-	908	protein_coding	NADH:ubiquinone oxidoreductase subunit B11 [Source:MGI Symbol;Acc:MGI:1349919]
ENSMUSG00000034949	35.2785	22.156	0.669266	0.0176322	0.175885	Zfr2	10	81233155	81252123	+	7483	protein_coding	zinc finger RNA binding protein 2 [Source:MGI Symbol;Acc:MGI:2143792]
ENSMUSG00000038582	699.258	834.453	-0.253975	0.0176579	0.176013	Pptc7	5	122284365	122324281	+	4719	protein_coding	PTC7 protein phosphatase homolog [Source:MGI Symbol;Acc:MGI:2444593]
ENSMUSG00000062761	1645.28	1475.94	0.156987	0.0176776	0.176082	Zfp512	5	31452431	31481754	+	6886	protein_coding	zinc finger protein 512 [Source:MGI Symbol;Acc:MGI:1917345]
ENSMUSG00000032344	7.17042	15.2585	-1.07186	0.0176904	1	Mb21d1	9	78430526	78443237	-	4126	protein_coding	Mab-21 domain containing 1 [Source:MGI Symbol;Acc:MGI:2442261]
ENSMUSG00000038805	301.452	241.076	0.320621	0.0176987	0.176164	Six3	17	85613608	85629302	+	5446	protein_coding	sine oculis-related homeobox 3 [Source:MGI Symbol;Acc:MGI:102764]
ENSMUSG00000027247	1837.35	2032.9	-0.14604	0.0177254	0.176302	Arhgap1	2	91649860	91672326	+	4275	protein_coding	Rho GTPase activating protein 1 [Source:MGI Symbol;Acc:MGI:2445003]
ENSMUSG00000097906	22.9122	13.74	0.736066	0.01776	1	Gm9625	13	67810246	67811200	+	955	processed_pseudogene	predicted gene 9625 [Source:MGI Symbol;Acc:MGI:3780033]
ENSMUSG00000021414	2.69028	7.32894	-1.48198	0.017762	1	Fam217a	13	34909960	34924310	-	2875	protein_coding	family with sequence similarity 217, member A [Source:MGI Symbol;Acc:MGI:1919114]
ENSMUSG00000036368	90.8201	117.981	-0.380482	0.0177663	0.176576	Rmdn2	17	79611863	79693192	+	4223	protein_coding	regulator of microtubule dynamics 2 [Source:MGI Symbol;Acc:MGI:2147043]
ENSMUSG00000043336	234.718	295.925	-0.335543	0.0177788	0.176576	Filip1l	16	57353093	57573126	+	5335	protein_coding	filamin A interacting protein 1-like [Source:MGI Symbol;Acc:MGI:1925999]
ENSMUSG00000074646	1.02073	5.35331	-2.34411	0.0177828	1	6430550D23Rik	2	155973279	156007977	-	4994	protein_coding	RIKEN cDNA 6430550D23 gene [Source:MGI Symbol;Acc:MGI:2443361]
ENSMUSG00000034993	1483.48	1245.24	0.2524	0.0177995	0.176619	Vat1	11	101458745	101466230	-	2766	protein_coding	vesicle amine transport 1 [Source:MGI Symbol;Acc:MGI:1349450]
ENSMUSG00000018433	2457.29	2742.18	-0.15844	0.0178089	0.176619	Nol11	11	107166663	107189381	-	5357	protein_coding	nucleolar protein 11 [Source:MGI Symbol;Acc:MGI:1916229]
ENSMUSG00000056089	0.804913	4.33148	-2.4243	0.0178152	1	Gm5468	15	25414192	25414873	+	682	lincRNA	predicted gene 5468 [Source:MGI Symbol;Acc:MGI:3648948]
ENSMUSG00000026921	419.333	343.114	0.287158	0.017839	0.176789	Egfl7	2	26580014	26593120	+	3581	protein_coding	EGF-like domain 7 [Source:MGI Symbol;Acc:MGI:2449923]
ENSMUSG00000098181	6.96612	2.31929	1.63214	0.0178995	1	Rps12-ps24	8	36025753	36026133	+	381	processed_pseudogene	ribosomal protein S12, pseudogene 24 [Source:MGI Symbol;Acc:MGI:3642518]
ENSMUSG00000026820	424.923	503.051	-0.243242	0.0179158	0.177419	Ptges2	2	32395896	32405772	+	5058	protein_coding	prostaglandin E synthase 2 [Source:MGI Symbol;Acc:MGI:1917592]
ENSMUSG00000079669	17.3132	29.9636	-0.801768	0.0179285	0.177419	Gm17396	9	117252536	117254696	+	1655	processed_transcript	predicted gene, 17396 [Source:MGI Symbol;Acc:MGI:4937030]
ENSMUSG00000021707	2078.13	2375.26	-0.192996	0.0179414	0.177419	Dhfr	13	92354726	92389053	+	5347	protein_coding	dihydrofolate reductase [Source:MGI Symbol;Acc:MGI:94890]
ENSMUSG00000042207	5562.69	4489.66	0.309188	0.0179797	0.17767	Kdm5b	1	134560171	134635285	+	16555	protein_coding	lysine (K)-specific demethylase 5B [Source:MGI Symbol;Acc:MGI:1922855]
ENSMUSG00000022538	1434.04	1620.31	-0.176356	0.0180201	0.17794	Lsg1	16	30560494	30587592	-	6192	protein_coding	large 60S subunit nuclear export GTPase 1 [Source:MGI Symbol;Acc:MGI:107236]
ENSMUSG00000001767	1576.67	1802.47	-0.193005	0.0180523	0.178074	Crnkl1	2	145917479	145935014	-	3844	protein_coding	crooked neck pre-mRNA splicing factor 1 [Source:MGI Symbol;Acc:MGI:1914127]
ENSMUSG00000002031	983.361	861.357	0.190076	0.0180625	0.178074	Ift46	9	44767908	44793447	+	6416	protein_coding	intraflagellar transport 46 [Source:MGI Symbol;Acc:MGI:1923818]
ENSMUSG00000064357	246.798	335.227	-0.440009	0.0180737	0.178074	mt-Atp6	MT	7927	8607	+	681	protein_coding	mitochondrially encoded ATP synthase 6 [Source:MGI Symbol;Acc:MGI:99927]
ENSMUSG00000005947	4.75724	10.4207	-1.15225	0.0180783	1	Itgae	11	73090583	73147446	+	4581	protein_coding	integrin alpha E, epithelial-associated [Source:MGI Symbol;Acc:MGI:1298377]
ENSMUSG00000003810	2114.98	2359.3	-0.157291	0.0180856	0.178074	Mast2	4	116306762	116464183	-	7645	protein_coding	microtubule associated serine/threonine kinase 2 [Source:MGI Symbol;Acc:MGI:894676]
ENSMUSG00000074527	14.4363	29.294	-1.02321	0.0180949	1	Gm14296	2	176892509	176927809	-	9870	protein_coding	predicted gene 14296 [Source:MGI Symbol;Acc:MGI:3708667]
ENSMUSG00000032279	1795.66	2037.08	-0.18191	0.0181627	0.178479	Idh3a	9	54586334	54604661	+	5072	protein_coding	isocitrate dehydrogenase 3 (NAD+) alpha [Source:MGI Symbol;Acc:MGI:1915084]
ENSMUSG00000013495	225.794	177.936	0.34308	0.0181659	0.178479	Tmem175	5	108629770	108648782	+	5928	protein_coding	transmembrane protein 175 [Source:MGI Symbol;Acc:MGI:1919642]
ENSMUSG00000019779	88.135	116.769	-0.403295	0.0181822	0.178479	Frk	10	34483399	34611278	+	5256	protein_coding	fyn-related kinase [Source:MGI Symbol;Acc:MGI:103265]
ENSMUSG00000049904	121.174	153.433	-0.343861	0.0181871	0.178479	Tmem17	11	22512088	22519234	+	1568	protein_coding	transmembrane protein 17 [Source:MGI Symbol;Acc:MGI:2144205]
ENSMUSG00000030970	3084.18	3362.89	-0.124641	0.018192	0.178479	Ctbp2	7	132987563	133124354	-	6220	protein_coding	C-terminal binding protein 2 [Source:MGI Symbol;Acc:MGI:1201686]
ENSMUSG00000021737	3472.14	3908.14	-0.170667	0.0182149	0.178479	Psmd6	14	14112174	14120984	-	2800	protein_coding	proteasome (prosome, macropain) 26S subunit, non-ATPase, 6 [Source:MGI Symbol;Acc:MGI:1913663]
ENSMUSG00000060438	320.422	240.283	0.414564	0.018218	0.178479	Rps10-ps1	3	95622278	95622772	+	495	processed_pseudogene	ribosomal protein S10, pseudogene 1 [Source:MGI Symbol;Acc:MGI:3644167]
ENSMUSG00000061607	3979.14	3565.22	0.158369	0.0182409	0.178576	Mdc1	17	35841515	35859670	+	7421	protein_coding	mediator of DNA damage checkpoint 1 [Source:MGI Symbol;Acc:MGI:3525201]
ENSMUSG00000020472	2234.85	2005.21	0.156488	0.0182987	0.178942	Zkscan17	11	59485520	59526751	-	4573	protein_coding	zinc finger with KRAB and SCAN domains 17 [Source:MGI Symbol;Acc:MGI:2679270]
ENSMUSG00000022861	3.08478	9.21511	-1.55361	0.0183048	1	Dgkg	16	22468461	22657221	-	9255	protein_coding	diacylglycerol kinase, gamma [Source:MGI Symbol;Acc:MGI:105060]
ENSMUSG00000001441	3574.03	3130.14	0.191315	0.0183149	0.178942	Npepps	11	97205842	97280638	-	7206	protein_coding	aminopeptidase puromycin sensitive [Source:MGI Symbol;Acc:MGI:1101358]
ENSMUSG00000022521	1466.31	1708.19	-0.220367	0.0183233	0.178942	Crebbp	16	4081328	4213997	-	13540	protein_coding	CREB binding protein [Source:MGI Symbol;Acc:MGI:1098280]
ENSMUSG00000038393	524.553	683.644	-0.381802	0.0183306	0.178942	Txnip	3	96557957	96561883	+	3123	protein_coding	thioredoxin interacting protein [Source:MGI Symbol;Acc:MGI:1889549]
ENSMUSG00000097462	17.9676	7.58893	1.2348	0.0183464	1	9530026P05Rik	6	92940329	93272979	+	5750	antisense	RIKEN cDNA 9530026P05 gene [Source:MGI Symbol;Acc:MGI:1924659]
ENSMUSG00000056899	26.3827	15.5398	0.765056	0.018363	1	Immp2l	12	41024090	41955588	+	1832	protein_coding	IMP2 inner mitochondrial membrane peptidase-like (S. cerevisiae) [Source:MGI Symbol;Acc:MGI:2135611]
ENSMUSG00000026209	1851.54	1625	0.187773	0.0183653	0.179153	Dnpep	1	75307896	75317990	-	4289	protein_coding	aspartyl aminopeptidase [Source:MGI Symbol;Acc:MGI:1278328]
ENSMUSG00000022210	483.107	556.714	-0.206065	0.0183821	0.179189	Dhrs4	14	55478758	55490340	+	1754	protein_coding	dehydrogenase/reductase (SDR family) member 4 [Source:MGI Symbol;Acc:MGI:90169]
ENSMUSG00000029610	1024.99	1146.89	-0.16245	0.0184364	0.17951	Aimp2	5	143902704	143909847	-	1654	protein_coding	aminoacyl tRNA synthetase complex-interacting multifunctional protein 2 [Source:MGI Symbol;Acc:MGI:2385237]
ENSMUSG00000045318	37.6041	22.9807	0.70509	0.0184412	0.17951	Adra2c	5	35278319	35281763	+	3445	protein_coding	adrenergic receptor, alpha 2c [Source:MGI Symbol;Acc:MGI:87936]
ENSMUSG00000024142	508.871	601.493	-0.241138	0.0184826	0.179785	Mlst8	17	24473550	24479078	-	3366	protein_coding	MTOR associated protein, LST8 homolog (S. cerevisiae) [Source:MGI Symbol;Acc:MGI:1929514]
ENSMUSG00000114827	0.275907	2.57439	-3.05641	0.0184962	1	Gm46432	13	84281179	84281816	-	638	processed_pseudogene	predicted gene, 46432 [Source:MGI Symbol;Acc:MGI:5826069]
ENSMUSG00000027599	2000.52	2179.94	-0.123997	0.0185235	0.180055	Armc1	3	19131402	19163065	-	3673	protein_coding	armadillo repeat containing 1 [Source:MGI Symbol;Acc:MGI:1921502]
ENSMUSG00000071713	248.714	179.426	0.470757	0.0185411	0.180098	Csf2rb	15	78325752	78353847	+	7277	protein_coding	colony stimulating factor 2 receptor, beta, low-affinity (granulocyte-macrophage) [Source:MGI Symbol;Acc:MGI:1339759]
ENSMUSG00000057156	782.902	879.323	-0.167028	0.0185964	0.180508	Homez	14	54852736	54870961	-	5907	protein_coding	homeodomain leucine zipper-encoding gene [Source:MGI Symbol;Acc:MGI:2678023]
ENSMUSG00000097850	0.128302	2.40699	-3.34247	0.018601	1	4631405K08Rik	1	193507238	193510174	-	2112	lincRNA	RIKEN cDNA 4631405K08 gene [Source:MGI Symbol;Acc:MGI:1918050]
ENSMUSG00000002808	345.977	304.96	0.183006	0.0186726	0.181119	Epdr1	13	19591706	19619927	-	2745	protein_coding	ependymin related protein 1 (zebrafish) [Source:MGI Symbol;Acc:MGI:2145369]
ENSMUSG00000046005	6.08905	1.42716	2.06412	0.0186728	1	D830044D21Rik	14	31906528	31931716	+	3897	lincRNA	RIKEN cDNA D830044D21 gene [Source:MGI Symbol;Acc:MGI:2444378]
ENSMUSG00000030894	1177.45	1024.64	0.199714	0.0187057	0.181312	Tpp1	7	105744811	105752235	-	5164	protein_coding	tripeptidyl peptidase I [Source:MGI Symbol;Acc:MGI:1336194]
ENSMUSG00000027620	7026.63	7714.48	-0.134817	0.0187314	0.181433	Rbm39	2	156147239	156180238	-	6946	protein_coding	RNA binding motif protein 39 [Source:MGI Symbol;Acc:MGI:2157953]
ENSMUSG00000020828	112.622	84.4403	0.408563	0.0187623	0.18145	Pld2	11	70540064	70558110	+	6252	protein_coding	phospholipase D2 [Source:MGI Symbol;Acc:MGI:892877]
ENSMUSG00000027560	123.303	97.1112	0.345992	0.0187728	0.18145	Dok5	2	170731807	170879769	+	1768	protein_coding	docking protein 5 [Source:MGI Symbol;Acc:MGI:1924079]
ENSMUSG00000025978	186.393	152.987	0.27881	0.0187749	0.18145	Rftn2	1	55170159	55226782	-	5871	protein_coding	raftlin family member 2 [Source:MGI Symbol;Acc:MGI:1921263]
ENSMUSG00000039239	596.313	689.014	-0.210224	0.0187937	0.18145	Tgfb2	1	186622792	186705989	-	5791	protein_coding	transforming growth factor, beta 2 [Source:MGI Symbol;Acc:MGI:98726]
ENSMUSG00000103529	26.1703	38.1743	-0.550876	0.0187995	0.18145	A730089K16Rik	5	76655929	76658355	-	2427	TEC	RIKEN cDNA A730089K16 gene [Source:MGI Symbol;Acc:MGI:2443970]
ENSMUSG00000024552	0.142916	2.81116	-3.57735	0.018802	1	Slc14a2	18	78146940	78209094	-	3201	protein_coding	solute carrier family 14 (urea transporter), member 2 [Source:MGI Symbol;Acc:MGI:1351653]
ENSMUSG00000024913	2262.22	2028.04	0.157683	0.0188339	0.181617	Lrp5	19	3584828	3686564	-	9738	protein_coding	low density lipoprotein receptor-related protein 5 [Source:MGI Symbol;Acc:MGI:1278315]
ENSMUSG00000036817	1279.26	1098.85	0.219543	0.0188466	0.181617	Sun1	5	139200637	139249840	+	7596	protein_coding	Sad1 and UNC84 domain containing 1 [Source:MGI Symbol;Acc:MGI:1924303]
ENSMUSG00000049482	655.712	761.059	-0.214708	0.0188565	0.181617	Ctu2	8	122476143	122484138	+	5164	protein_coding	cytosolic thiouridylase subunit 2 [Source:MGI Symbol;Acc:MGI:1914215]
ENSMUSG00000032549	435.589	369.545	0.23749	0.0188718	0.181636	Rab6b	9	103111787	103185276	+	5031	protein_coding	RAB6B, member RAS oncogene family [Source:MGI Symbol;Acc:MGI:107283]
ENSMUSG00000020681	43.7028	25.6942	0.770407	0.018914	0.181915	Ace	11	105967945	105989964	+	5287	protein_coding	angiotensin I converting enzyme (peptidyl-dipeptidase A) 1 [Source:MGI Symbol;Acc:MGI:87874]
ENSMUSG00000036931	5.14555	12.1477	-1.20949	0.0189502	1	Nfkbid	7	30421732	30428746	+	2346	protein_coding	nuclear factor of kappa light polypeptide gene enhancer in B cells inhibitor, delta [Source:MGI Symbol;Acc:MGI:3041243]
ENSMUSG00000045374	483.987	402.416	0.266935	0.018965	0.182	Wdr81	11	75440944	75454717	-	7038	protein_coding	WD repeat domain 81 [Source:MGI Symbol;Acc:MGI:2681828]
ENSMUSG00000038206	385.512	331.019	0.219393	0.0189709	0.182	Fbxo8	8	56551090	56593939	+	5476	protein_coding	F-box protein 8 [Source:MGI Symbol;Acc:MGI:1354696]
ENSMUSG00000062743	44.5494	30.1202	0.555966	0.0189721	0.182	Zfp677	17	21383748	21399265	+	2917	protein_coding	zinc finger protein 677 [Source:MGI Symbol;Acc:MGI:3053207]
ENSMUSG00000029461	1202.75	1339.26	-0.154844	0.0189761	0.182	Fam168a	7	100706635	100841656	+	7252	protein_coding	family with sequence similarity 168, member A [Source:MGI Symbol;Acc:MGI:2442372]
ENSMUSG00000028633	4186.01	4620.11	-0.142313	0.0190207	0.182301	Ctps	4	120539868	120570276	-	3316	protein_coding	cytidine 5'-triphosphate synthase [Source:MGI Symbol;Acc:MGI:1858304]
ENSMUSG00000025967	15219.1	14071.9	0.113104	0.0190482	0.182436	Eef1b2	1	63176825	63180486	+	2532	protein_coding	eukaryotic translation elongation factor 1 beta 2 [Source:MGI Symbol;Acc:MGI:1929520]
ENSMUSG00000061950	2926.65	3297.02	-0.171859	0.019083	0.182642	Ppp4r1	17	65782573	65841926	+	5449	protein_coding	protein phosphatase 4, regulatory subunit 1 [Source:MGI Symbol;Acc:MGI:1917601]
ENSMUSG00000042340	87.5543	65.7792	0.400918	0.019114	0.182811	Ctf1	7	127712736	127718192	+	1824	protein_coding	cardiotrophin 1 [Source:MGI Symbol;Acc:MGI:105115]
ENSMUSG00000017264	2079.26	2319.1	-0.15759	0.019142	0.182921	Exosc10	4	148558429	148582401	+	3594	protein_coding	exosome component 10 [Source:MGI Symbol;Acc:MGI:1355322]
ENSMUSG00000024621	11.7633	21.5166	-0.889502	0.019148	1	Csf1r	18	61105572	61132149	+	4885	protein_coding	colony stimulating factor 1 receptor [Source:MGI Symbol;Acc:MGI:1339758]
ENSMUSG00000036537	166.12	129.903	0.354481	0.0191522	0.182921	Rnf113a1	X	37191245	37192467	+	1223	protein_coding	ring finger protein 113A1 [Source:MGI Symbol;Acc:MGI:1917192]
ENSMUSG00000082016	223.695	178.911	0.32373	0.0191751	0.183012	Pgam1-ps2	7	27469771	27470535	-	765	processed_pseudogene	phosphoglycerate mutase 1, pseudogene 2 [Source:MGI Symbol;Acc:MGI:3645709]
ENSMUSG00000045795	109.856	82.1144	0.415589	0.0192503	0.183602	Whamm	7	81571266	81596836	+	3176	protein_coding	WAS protein homolog associated with actin, golgi membranes and microtubules [Source:MGI Symbol;Acc:MGI:2142282]
ENSMUSG00000005534	1177.11	983.974	0.258908	0.0192853	0.183794	Insr	8	3122061	3279617	-	13746	protein_coding	insulin receptor [Source:MGI Symbol;Acc:MGI:96575]
ENSMUSG00000040701	269.358	225.209	0.260895	0.0192973	0.183794	Ap1g2	14	55098575	55106593	-	4170	protein_coding	adaptor protein complex AP-1, gamma 2 subunit [Source:MGI Symbol;Acc:MGI:1328307]
ENSMUSG00000020105	1166.88	952.827	0.293087	0.0193291	0.183924	Lrig3	10	125966168	126015359	+	8347	protein_coding	leucine-rich repeats and immunoglobulin-like domains 3 [Source:MGI Symbol;Acc:MGI:2443955]
ENSMUSG00000017760	1415.57	1203.02	0.234168	0.0193397	0.183924	Ctsa	2	164832873	164841032	+	4715	protein_coding	cathepsin A [Source:MGI Symbol;Acc:MGI:97748]
ENSMUSG00000006906	275.545	229.306	0.263188	0.0193578	0.183924	Stambp	6	83543211	83572729	-	10426	protein_coding	STAM binding protein [Source:MGI Symbol;Acc:MGI:1917777]
ENSMUSG00000033006	666.784	559.355	0.251416	0.0193654	0.183924	Sox10	15	79154908	79165240	-	3051	protein_coding	SRY (sex determining region Y)-box 10 [Source:MGI Symbol;Acc:MGI:98358]
ENSMUSG00000103114	1.14732	6.01801	-2.41014	0.0193671	1	Gm32200	1	191436340	191465048	-	2385	lincRNA	predicted gene, 32200 [Source:MGI Symbol;Acc:MGI:5591359]
ENSMUSG00000026999	884.605	1002.72	-0.180785	0.0193945	0.183924	Nup35	2	80617236	80658906	+	3366	protein_coding	nucleoporin 35 [Source:MGI Symbol;Acc:MGI:1916732]
ENSMUSG00000022992	2241.5	2522.79	-0.17039	0.0194185	0.183924	Kansl2	15	98517658	98534264	-	3784	protein_coding	KAT8 regulatory NSL complex subunit 2 [Source:MGI Symbol;Acc:MGI:1916862]
ENSMUSG00000031189	221.241	268.356	-0.277404	0.0194201	0.183924	Aff2	X	69360294	69868037	+	7267	protein_coding	AF4/FMR2 family, member 2 [Source:MGI Symbol;Acc:MGI:1202294]
ENSMUSG00000034252	3021.43	3298.18	-0.12664	0.0194247	0.183924	Senp6	9	80066903	80144953	+	7016	protein_coding	SUMO/sentrin specific peptidase 6 [Source:MGI Symbol;Acc:MGI:1922075]
ENSMUSG00000066720	107.178	73.1311	0.548998	0.019439	0.183924	Cldn9	17	23682584	23684026	-	1443	protein_coding	claudin 9 [Source:MGI Symbol;Acc:MGI:1913100]
ENSMUSG00000078875	9.77813	2.70047	1.83707	0.0194467	1	Gm14419	2	177000956	177012787	+	2680	protein_coding	predicted gene 14419 [Source:MGI Symbol;Acc:MGI:3702410]
ENSMUSG00000050017	1915.31	2134.84	-0.156725	0.0194518	0.183924	Pitpnb	5	111330763	111388359	+	3377	protein_coding	phosphatidylinositol transfer protein, beta [Source:MGI Symbol;Acc:MGI:1927542]
ENSMUSG00000028957	178.257	132.88	0.421384	0.0194587	0.183924	Per3	4	151003652	151044665	-	9608	protein_coding	period circadian clock 3 [Source:MGI Symbol;Acc:MGI:1277134]
ENSMUSG00000038045	6.03396	1.67297	1.86377	0.0194923	1	Sult6b1	17	78883938	78906992	-	2125	protein_coding	sulfotransferase family, cytosolic, 6B, member 1 [Source:MGI Symbol;Acc:MGI:1920921]
ENSMUSG00000058672	634.143	751.334	-0.245163	0.0195132	0.184312	Tubb2a	13	34074274	34078007	-	1610	protein_coding	tubulin, beta 2A class IIA [Source:MGI Symbol;Acc:MGI:107861]
ENSMUSG00000087263	12.266	5.11321	1.24527	0.0195186	1	Gm15726	X	169979047	169985232	-	509	antisense	predicted gene 15726 [Source:MGI Symbol;Acc:MGI:3783169]
ENSMUSG00000032846	998.925	825.753	0.274915	0.0195272	0.184318	Zswim6	13	107724617	107890064	-	5550	processed_transcript	zinc finger SWIM-type containing 6 [Source:MGI Symbol;Acc:MGI:1914513]
ENSMUSG00000019039	448.492	391.702	0.192104	0.0195724	0.184617	Dalrd3	9	108569886	108572774	+	2458	protein_coding	DALR anticodon binding domain containing 3 [Source:MGI Symbol;Acc:MGI:1915039]
ENSMUSG00000031095	3647.46	4064.21	-0.156281	0.0195887	0.184643	Cul4b	X	38533274	38576196	-	3873	protein_coding	cullin 4B [Source:MGI Symbol;Acc:MGI:1919834]
ENSMUSG00000014606	1855.57	1669.8	0.15229	0.0196061	0.18468	Slc25a11	11	70644196	70647479	-	2120	protein_coding	solute carrier family 25 (mitochondrial carrier oxoglutarate carrier), member 11 [Source:MGI Symbol;Acc:MGI:1915113]
ENSMUSG00000104699	26.7395	16.447	0.677214	0.0196544	1	Rps4x-ps	5	3875362	3876154	+	793	processed_pseudogene	Rps4x retrotransposed pseudogene [Source:MGI Symbol;Acc:MGI:3644569]
ENSMUSG00000028779	865.199	755.932	0.193893	0.0196576	0.185038	Pef1	4	130102558	130128135	+	1915	protein_coding	penta-EF hand domain containing 1 [Source:MGI Symbol;Acc:MGI:1915148]
ENSMUSG00000019791	114.891	92.51	0.314611	0.0196711	0.185038	Hint3	10	30608141	30629632	-	5519	protein_coding	histidine triad nucleotide binding protein 3 [Source:MGI Symbol;Acc:MGI:1914097]
ENSMUSG00000020553	636.217	577.868	0.140203	0.0197256	0.185078	Pctp	11	89982665	90002894	-	2723	protein_coding	phosphatidylcholine transfer protein [Source:MGI Symbol;Acc:MGI:107375]
ENSMUSG00000034584	22.4792	34.0857	-0.600869	0.0197299	0.185078	Exph5	9	53301670	53377514	+	10519	protein_coding	exophilin 5 [Source:MGI Symbol;Acc:MGI:2443248]
ENSMUSG00000033596	4372.65	4881.93	-0.158898	0.0197359	0.185078	Rfwd3	8	111270944	111300222	-	6937	protein_coding	ring finger and WD repeat domain 3 [Source:MGI Symbol;Acc:MGI:2384584]
ENSMUSG00000047757	239.949	301.078	-0.327557	0.0197375	0.185078	Fancb	X	164980592	164997272	+	2983	protein_coding	Fanconi anemia, complementation group B [Source:MGI Symbol;Acc:MGI:2448558]
ENSMUSG00000028518	183.934	285.745	-0.634199	0.0197646	0.185078	Prkaa2	4	105029874	105109890	-	7969	protein_coding	protein kinase, AMP-activated, alpha 2 catalytic subunit [Source:MGI Symbol;Acc:MGI:1336173]
ENSMUSG00000015542	151.361	123.096	0.298996	0.019767	0.185078	Nat9	11	115182832	115187859	-	2066	protein_coding	N-acetyltransferase 9 (GCN5-related, putative) [Source:MGI Symbol;Acc:MGI:1913426]
ENSMUSG00000074882	0.296573	2.54393	-3.027	0.0197677	1	Cyp2c68	19	39688834	39741054	-	1724	protein_coding	cytochrome P450, family 2, subfamily c, polypeptide 68 [Source:MGI Symbol;Acc:MGI:3612287]
ENSMUSG00000063281	700.268	785.776	-0.166089	0.0197699	0.185078	Zfp35	18	23989632	24005376	+	3040	protein_coding	zinc finger protein 35 [Source:MGI Symbol;Acc:MGI:99179]
ENSMUSG00000015290	989.89	1095.83	-0.146982	0.0198161	0.185352	Ubl4a	X	74365718	74373218	-	3142	protein_coding	ubiquitin-like 4A [Source:MGI Symbol;Acc:MGI:95049]
ENSMUSG00000072774	38.388	59.1416	-0.617354	0.0198263	0.185352	Zfp951	5	104813169	104860070	-	4730	protein_coding	zinc finger protein 951 [Source:MGI Symbol;Acc:MGI:2441896]
ENSMUSG00000095098	689.022	599.852	0.200993	0.0198451	0.185401	Ccdc85b	19	5456789	5457397	-	609	protein_coding	coiled-coil domain containing 85B [Source:MGI Symbol;Acc:MGI:2147607]
ENSMUSG00000038967	176.307	135.888	0.372055	0.0198996	0.185784	Pdk2	11	95026258	95041354	-	3163	protein_coding	pyruvate dehydrogenase kinase, isoenzyme 2 [Source:MGI Symbol;Acc:MGI:1343087]
ENSMUSG00000020272	218.441	172.2	0.341516	0.019941	0.186043	Stk10	11	32533305	32624587	+	5187	protein_coding	serine/threonine kinase 10 [Source:MGI Symbol;Acc:MGI:1099439]
ENSMUSG00000009670	0.256603	2.91978	-3.22139	0.0199879	1	Tex11	X	100838648	101059667	-	3624	protein_coding	testis expressed gene 11 [Source:MGI Symbol;Acc:MGI:1933237]
ENSMUSG00000078899	6.66857	1.18906	2.47305	0.0199953	1	Gm4631	2	175321955	175338197	-	4402	protein_coding	predicted gene 4631 [Source:MGI Symbol;Acc:MGI:3782813]
ENSMUSG00000038775	196.233	163.657	0.263098	0.0200008	0.186451	Vill	9	119052778	119071525	+	4409	protein_coding	villin-like [Source:MGI Symbol;Acc:MGI:1201781]
ENSMUSG00000048495	175.982	208.544	-0.244886	0.0200119	0.186451	Tyw5	1	57388237	57407101	-	2808	protein_coding	tRNA-yW synthesizing protein 5 [Source:MGI Symbol;Acc:MGI:1915986]
ENSMUSG00000013822	1414.26	1627.83	-0.203209	0.0200698	0.186772	Elof1	9	22112989	22117172	-	1702	protein_coding	ELF1 homolog, elongation factor 1 [Source:MGI Symbol;Acc:MGI:1913376]
ENSMUSG00000047227	64.2008	47.0353	0.44992	0.0200777	0.186772	Gm527	12	64917906	64924592	+	1520	protein_coding	predicted gene 527 [Source:MGI Symbol;Acc:MGI:2685373]
ENSMUSG00000078126	1775.74	1535.96	0.209193	0.0200873	0.186772	Rpl23a-ps3	14	34170655	34171122	+	468	processed_pseudogene	ribosomal protein L23A, pseudogene 3 [Source:MGI Symbol;Acc:MGI:3781353]
ENSMUSG00000058881	4027.06	3554.01	0.180334	0.020116	0.186912	Zfp516	18	82910879	83005314	+	7817	protein_coding	zinc finger protein 516 [Source:MGI Symbol;Acc:MGI:2443957]
ENSMUSG00000039748	2092.18	2319.55	-0.148348	0.0201449	0.187054	Exo1	1	175880581	175913489	+	8422	protein_coding	exonuclease 1 [Source:MGI Symbol;Acc:MGI:1349427]
ENSMUSG00000049858	289.971	241.92	0.258143	0.0201771	0.187056	Suox	10	128669894	128674073	-	2497	protein_coding	sulfite oxidase [Source:MGI Symbol;Acc:MGI:2446117]
ENSMUSG00000037287	718.538	632.733	0.184056	0.0201792	0.187056	Tbcel	9	42412316	42507809	-	8483	protein_coding	tubulin folding cofactor E-like [Source:MGI Symbol;Acc:MGI:1925543]
ENSMUSG00000001864	1963.76	2263.86	-0.205153	0.0201868	0.187056	Aif1l	2	31950139	31973442	+	4032	protein_coding	allograft inflammatory factor 1-like [Source:MGI Symbol;Acc:MGI:1919598]
ENSMUSG00000031903	370.365	313.581	0.240085	0.0201998	0.187056	Pla2g15	8	106150399	106164715	+	3013	protein_coding	phospholipase A2, group XV [Source:MGI Symbol;Acc:MGI:2178076]
ENSMUSG00000029651	95.6341	136.9	-0.521237	0.0202199	0.187116	Mtus2	5	147957320	148316065	+	12874	protein_coding	microtubule associated tumor suppressor candidate 2 [Source:MGI Symbol;Acc:MGI:1915388]
ENSMUSG00000074884	1869.09	1599.11	0.225023	0.0202605	0.187307	Serf2	2	121449195	121458313	+	5455	protein_coding	small EDRK-rich factor 2 [Source:MGI Symbol;Acc:MGI:1337041]
ENSMUSG00000030689	836.31	963.589	-0.204429	0.0202782	0.187307	Ino80e	7	126850960	126862377	-	7644	protein_coding	INO80 complex subunit E [Source:MGI Symbol;Acc:MGI:2141881]
ENSMUSG00000030714	360.616	424.292	-0.236682	0.0202828	0.187307	Sgf29	7	126649309	126672925	+	1802	protein_coding	SAGA complex associated factor 29 [Source:MGI Symbol;Acc:MGI:1922815]
ENSMUSG00000035310	696.092	780.916	-0.166682	0.0203046	0.187307	Lin54	5	100441918	100500639	-	5820	protein_coding	lin-54 homolog (C. elegans) [Source:MGI Symbol;Acc:MGI:2140902]
ENSMUSG00000063838	278.952	225.574	0.308321	0.0203089	0.187307	Cdc42ep5	7	4151260	4164860	-	1288	protein_coding	CDC42 effector protein (Rho GTPase binding) 5 [Source:MGI Symbol;Acc:MGI:1929745]
ENSMUSG00000029598	1116.95	969.89	0.203977	0.0203396	0.187464	Plbd2	5	120483282	120503625	-	6620	protein_coding	phospholipase B domain containing 2 [Source:MGI Symbol;Acc:MGI:1919022]
ENSMUSG00000025487	3374.91	3789.09	-0.16704	0.0203651	0.187572	Psmd13	7	140881968	140898643	+	3377	protein_coding	proteasome (prosome, macropain) 26S subunit, non-ATPase, 13 [Source:MGI Symbol;Acc:MGI:1345192]
ENSMUSG00000061524	1167.28	997.347	0.227369	0.0203999	0.187741	Zic2	14	122475435	122479852	+	2880	protein_coding	zinc finger protein of the cerebellum 2 [Source:MGI Symbol;Acc:MGI:106679]
ENSMUSG00000054455	2639.8	2452.95	0.106362	0.0204265	0.187741	Vapb	2	173737511	173784336	+	7131	protein_coding	vesicle-associated membrane protein, associated protein B and C [Source:MGI Symbol;Acc:MGI:1928744]
ENSMUSG00000087424	2.43165	0.318247	2.85363	0.0204339	1	5730405O15Rik	X	13042015	13045297	+	1836	processed_transcript	RIKEN cDNA 5730405O15 gene [Source:MGI Symbol;Acc:MGI:1917739]
ENSMUSG00000063760	719.514	604.25	0.252057	0.0204411	0.187741	Rnf217	10	31493193	31609184	-	11013	protein_coding	ring finger protein 217 [Source:MGI Symbol;Acc:MGI:3610311]
ENSMUSG00000026174	3693.21	4045.26	-0.131255	0.0204435	0.187741	Cnot9	1	74506058	74530842	+	3826	protein_coding	CCR4-NOT transcription complex, subunit 9 [Source:MGI Symbol;Acc:MGI:1928902]
ENSMUSG00000031139	42.5055	29.4597	0.532317	0.0204519	0.187741	Mcf2	X	60055956	60179089	-	4502	protein_coding	mcf.2 transforming sequence [Source:MGI Symbol;Acc:MGI:96932]
ENSMUSG00000072762	70.5482	88.7293	-0.337006	0.0204934	0.187945	4930522L14Rik	5	109735990	109751886	-	2409	protein_coding	RIKEN cDNA 4930522L14 gene [Source:MGI Symbol;Acc:MGI:1925270]
ENSMUSG00000040183	710.173	628.486	0.176263	0.0205016	0.187945	Ankrd6	4	32804035	32950841	-	5477	protein_coding	ankyrin repeat domain 6 [Source:MGI Symbol;Acc:MGI:2154278]
ENSMUSG00000044636	486.372	578.712	-0.249923	0.020544	0.188208	Csrnp2	15	100479570	100495488	-	4375	protein_coding	cysteine-serine-rich nuclear protein 2 [Source:MGI Symbol;Acc:MGI:2386852]
ENSMUSG00000025939	528.496	588.204	-0.154711	0.0206234	0.188809	Ube2w	1	16540790	16619489	-	4930	protein_coding	ubiquitin-conjugating enzyme E2W (putative) [Source:MGI Symbol;Acc:MGI:1914049]
ENSMUSG00000039159	2664.15	2343.3	0.184976	0.0206872	0.189267	Ube2h	6	30211289	30304539	-	4780	protein_coding	ubiquitin-conjugating enzyme E2H [Source:MGI Symbol;Acc:MGI:104632]
ENSMUSG00000036391	617.006	717.616	-0.217768	0.0207367	0.189497	Sec24a	11	51692264	51763634	-	10683	protein_coding	Sec24 related gene family, member A (S. cerevisiae) [Source:MGI Symbol;Acc:MGI:1924621]
ENSMUSG00000001034	1925.52	1764.52	0.126366	0.02074	0.189497	Mapk7	11	61488812	61494406	-	4394	protein_coding	mitogen-activated protein kinase 7 [Source:MGI Symbol;Acc:MGI:1346347]
ENSMUSG00000110159	2.8859	0.321607	3.08466	0.0207423	1	Gm45501	7	132837698	132840223	-	2526	TEC	predicted gene 45501 [Source:MGI Symbol;Acc:MGI:5791337]
ENSMUSG00000017421	6889.71	7913.98	-0.200047	0.0207545	0.189502	Zfp207	11	80383279	80405733	+	6658	protein_coding	zinc finger protein 207 [Source:MGI Symbol;Acc:MGI:1340045]
ENSMUSG00000046714	1170.62	934.587	0.325304	0.0207801	0.18961	Foxc2	8	121116171	121118895	+	2725	protein_coding	forkhead box C2 [Source:MGI Symbol;Acc:MGI:1347481]
ENSMUSG00000099471	55.2564	39.4827	0.493305	0.0208473	0.190061	Gm8451	1	127282662	127283108	-	447	processed_pseudogene	predicted gene 8451 [Source:MGI Symbol;Acc:MGI:3644810]
ENSMUSG00000106746	4.48786	1.14834	1.93387	0.0208579	1	2900064F13Rik	5	81826816	81827823	+	1008	TEC	RIKEN cDNA 2900064F13 gene [Source:MGI Symbol;Acc:MGI:1920293]
ENSMUSG00000031155	166.306	118.747	0.48688	0.020858	0.190061	Pim2	X	7878262	7883432	+	2795	protein_coding	proviral integration site 2 [Source:MGI Symbol;Acc:MGI:97587]
ENSMUSG00000021360	139.542	186.721	-0.418217	0.0208724	0.190061	Gcnt2	13	40859754	40960892	+	7051	protein_coding	glucosaminyl (N-acetyl) transferase 2, I-branching enzyme [Source:MGI Symbol;Acc:MGI:1100870]
ENSMUSG00000017801	391.644	450.012	-0.198568	0.0208944	0.190061	Mlx	11	101087277	101092207	+	1999	protein_coding	MAX-like protein X [Source:MGI Symbol;Acc:MGI:108398]
ENSMUSG00000042377	148.408	111.7	0.409895	0.020899	0.190061	Fam83g	11	61684091	61709951	+	6659	protein_coding	family with sequence similarity 83, member G [Source:MGI Symbol;Acc:MGI:1916890]
ENSMUSG00000097021	3.61808	0.410288	2.99629	0.0209326	1	4933433G15Rik	9	75410184	75417709	+	1815	lincRNA	RIKEN cDNA 4933433G15 gene [Source:MGI Symbol;Acc:MGI:1918524]
ENSMUSG00000004567	379.909	326.93	0.215762	0.0209387	0.190174	Mcoln1	8	3500457	3515232	+	7555	protein_coding	mucolipin 1 [Source:MGI Symbol;Acc:MGI:1890498]
ENSMUSG00000040010	3220.7	2754.75	0.225316	0.0209429	0.190174	Slc7a5	8	121881150	121907694	-	3708	protein_coding	solute carrier family 7 (cationic amino acid transporter, y+ system), member 5 [Source:MGI Symbol;Acc:MGI:1298205]
ENSMUSG00000113186	2.46695	0.171225	3.29572	0.0209782	1	A330076C08Rik	13	44185760	44216487	-	6641	lincRNA	RIKEN cDNA A330076C08 gene [Source:MGI Symbol;Acc:MGI:2443693]
ENSMUSG00000057093	79.242	55.4412	0.506506	0.0209803	0.190174	Zfp607b	7	27689340	27706484	+	5508	protein_coding	zinc finger protein 607B [Source:MGI Symbol;Acc:MGI:2148237]
ENSMUSG00000030393	1104.74	1278.15	-0.210543	0.0209811	0.190174	Zik1	7	10487229	10495394	-	4199	protein_coding	zinc finger protein interacting with K protein 1 [Source:MGI Symbol;Acc:MGI:108070]
ENSMUSG00000006589	2594.01	2380.13	0.123536	0.0209912	0.190174	Aprt	8	122574635	122576909	-	1615	protein_coding	adenine phosphoribosyl transferase [Source:MGI Symbol;Acc:MGI:88061]
ENSMUSG00000033166	2657.33	2992.3	-0.171309	0.0209946	0.190174	Dis3	14	99075206	99099770	-	7754	protein_coding	DIS3 homolog, exosome endoribonuclease and 3'-5' exoribonuclease [Source:MGI Symbol;Acc:MGI:1919912]
ENSMUSG00000059363	408.947	474.701	-0.214278	0.0210155	0.190237	Fxn	19	24261453	24280605	-	2053	protein_coding	frataxin [Source:MGI Symbol;Acc:MGI:1096879]
ENSMUSG00000031715	8768.07	9434.88	-0.105715	0.0210522	0.190301	Smarca5	8	80698507	80739497	-	7777	protein_coding	SWI/SNF related, matrix associated, actin dependent regulator of chromatin, subfamily a, member 5 [Source:MGI Symbol;Acc:MGI:1935129]
ENSMUSG00000016308	634.177	711.347	-0.166998	0.0210547	0.190301	Ube2a	X	36873900	36884222	+	2272	protein_coding	ubiquitin-conjugating enzyme E2A [Source:MGI Symbol;Acc:MGI:102959]
ENSMUSG00000014980	849.066	952.375	-0.167297	0.0210643	0.190301	Tsen15	1	152370735	152386688	-	4195	protein_coding	tRNA splicing endonuclease subunit 15 [Source:MGI Symbol;Acc:MGI:1913887]
ENSMUSG00000104435	10.1555	4.34534	1.2213	0.021093	1	Gm37422	1	189879935	189884652	+	4718	antisense	predicted gene, 37422 [Source:MGI Symbol;Acc:MGI:5610650]
ENSMUSG00000046027	271.051	219.979	0.298107	0.0211126	0.190612	Stard5	7	83631959	83653127	+	5460	protein_coding	StAR-related lipid transfer (START) domain containing 5 [Source:MGI Symbol;Acc:MGI:2156765]
ENSMUSG00000024197	1238.43	1102.16	0.167833	0.0211544	0.190849	Plin3	17	56277476	56292873	-	3786	protein_coding	perilipin 3 [Source:MGI Symbol;Acc:MGI:1914155]
ENSMUSG00000004151	253.83	214.7	0.24024	0.0211667	0.190849	Etv1	12	38779380	38870484	+	13296	protein_coding	ets variant 1 [Source:MGI Symbol;Acc:MGI:99254]
ENSMUSG00000027371	111.566	89.0874	0.324414	0.0212054	0.191072	Fahd2a	2	127436215	127444565	-	1463	protein_coding	fumarylacetoacetate hydrolase domain containing 2A [Source:MGI Symbol;Acc:MGI:1915376]
ENSMUSG00000025968	2664.7	2909.76	-0.126244	0.0212224	0.191099	Ndufs1	1	63143596	63176833	-	8086	protein_coding	NADH:ubiquinone oxidoreductase core subunit S1 [Source:MGI Symbol;Acc:MGI:2443241]
ENSMUSG00000049411	112.469	87.7901	0.358754	0.0212457	0.191183	Tmem241	18	11964450	12121537	-	4514	protein_coding	transmembrane protein 241 [Source:MGI Symbol;Acc:MGI:2442435]
ENSMUSG00000020572	3320.2	2402.49	0.466788	0.0212815	0.19138	Nampt	12	32819545	32853349	+	5054	protein_coding	nicotinamide phosphoribosyltransferase [Source:MGI Symbol;Acc:MGI:1929865]
ENSMUSG00000028653	367.866	292.263	0.332403	0.0213219	0.19145	Trit1	4	123016597	123054949	+	2087	protein_coding	tRNA isopentenyltransferase 1 [Source:MGI Symbol;Acc:MGI:1914216]
ENSMUSG00000040725	6442.59	5885.15	0.130491	0.0213305	0.19145	Hnrnpul1	7	25721165	25754757	-	8654	protein_coding	heterogeneous nuclear ribonucleoprotein U-like 1 [Source:MGI Symbol;Acc:MGI:2443517]
ENSMUSG00000009733	452.024	396.077	0.190397	0.0213313	0.19145	Tfcp2	15	100498012	100552008	-	8063	protein_coding	transcription factor CP2 [Source:MGI Symbol;Acc:MGI:98509]
ENSMUSG00000083397	1.06676	4.46654	-2.03552	0.0213769	1	Gm5466	2	181896823	181898712	+	1890	processed_pseudogene	predicted gene 5466 [Source:MGI Symbol;Acc:MGI:3647828]
ENSMUSG00000005045	12.5013	4.56575	1.43564	0.0213802	1	Chd5	4	152338651	152390194	+	9583	protein_coding	chromodomain helicase DNA binding protein 5 [Source:MGI Symbol;Acc:MGI:3036258]
ENSMUSG00000007837	123.486	100.345	0.305374	0.0214064	0.191942	Prrg2	7	45053584	45062677	-	2581	protein_coding	proline-rich Gla (G-carboxyglutamic acid) polypeptide 2 [Source:MGI Symbol;Acc:MGI:1929596]
ENSMUSG00000031585	2060.97	1804.45	0.191575	0.0214141	0.191942	Gtf2e2	8	33731833	33777173	+	2348	protein_coding	general transcription factor II E, polypeptide 2 (beta subunit) [Source:MGI Symbol;Acc:MGI:1915403]
ENSMUSG00000020807	354.911	415.47	-0.22448	0.0214597	0.192225	4933427D14Rik	11	72153929	72207459	-	5697	protein_coding	RIKEN cDNA 4933427D14 gene [Source:MGI Symbol;Acc:MGI:1921727]
ENSMUSG00000028545	289.938	229.518	0.337068	0.0214744	0.192231	Bend5	4	111415006	111460298	+	2105	protein_coding	BEN domain containing 5 [Source:MGI Symbol;Acc:MGI:1914871]
ENSMUSG00000027519	906.827	1018.59	-0.166354	0.0215173	0.192489	Rab22a	2	173659760	173707343	+	7206	protein_coding	RAB22A, member RAS oncogene family [Source:MGI Symbol;Acc:MGI:105072]
ENSMUSG00000047497	488.157	421.707	0.208786	0.0215375	0.192544	Adamts12	15	11064790	11349231	+	10921	protein_coding	a disintegrin-like and metallopeptidase (reprolysin type) with thrombospondin type 1 motif, 12 [Source:MGI Symbol;Acc:MGI:2146046]
ENSMUSG00000057667	294.499	248.182	0.245668	0.0215534	0.19256	Bloc1s3	7	19504486	19508367	-	3188	protein_coding	biogenesis of lysosomal organelles complex-1, subunit 3 [Source:MGI Symbol;Acc:MGI:2678952]
ENSMUSG00000048138	245.076	183.73	0.414935	0.0215705	0.192588	Dmrt2	19	25672420	25679010	+	2347	protein_coding	doublesex and mab-3 related transcription factor 2 [Source:MGI Symbol;Acc:MGI:1330307]
ENSMUSG00000024327	133.163	101.885	0.388427	0.0215968	0.192697	Slc39a7	17	34028267	34031690	-	2594	protein_coding	solute carrier family 39 (zinc transporter), member 7 [Source:MGI Symbol;Acc:MGI:95909]
ENSMUSG00000006705	563.319	652.178	-0.211158	0.0216547	0.193037	Pknox1	17	31564749	31607684	+	6892	protein_coding	Pbx/knotted 1 homeobox [Source:MGI Symbol;Acc:MGI:1201409]
ENSMUSG00000041362	56.8199	72.8505	-0.362498	0.0216981	0.193037	Shtn1	19	58973358	59076069	-	4081	protein_coding	shootin 1 [Source:MGI Symbol;Acc:MGI:1918903]
ENSMUSG00000023007	578.283	499.551	0.21202	0.0216984	0.193037	Prpf40b	15	99295087	99317018	+	4952	protein_coding	pre-mRNA processing factor 40B [Source:MGI Symbol;Acc:MGI:1925583]
ENSMUSG00000029629	2336.01	2554.98	-0.129717	0.0217048	0.193037	Phf14	6	11907809	12081205	+	16040	protein_coding	PHD finger protein 14 [Source:MGI Symbol;Acc:MGI:1923539]
ENSMUSG00000038848	3701.91	4072.47	-0.137766	0.0217054	0.193037	Ythdf1	2	180904377	180920949	-	3316	protein_coding	YTH domain family 1 [Source:MGI Symbol;Acc:MGI:1917431]
ENSMUSG00000028820	20682	24150.1	-0.223662	0.0217655	0.193345	Sfpq	4	127021324	127037013	+	4743	protein_coding	splicing factor proline/glutamine rich (polypyrimidine tract binding protein associated) [Source:MGI Symbol;Acc:MGI:1918764]
ENSMUSG00000024245	35.7841	55.8332	-0.642815	0.0217682	0.193345	Tmem178	17	80944632	81001816	+	1696	protein_coding	transmembrane protein 178 [Source:MGI Symbol;Acc:MGI:1915277]
ENSMUSG00000026814	1193.83	1018.95	0.228137	0.0218011	0.193511	Eng	2	32646595	32682669	+	4048	protein_coding	endoglin [Source:MGI Symbol;Acc:MGI:95392]
ENSMUSG00000039628	24.4716	14.052	0.799065	0.0218039	1	Hs3st6	17	24753003	24758683	+	1219	protein_coding	heparan sulfate (glucosamine) 3-O-sulfotransferase 6 [Source:MGI Symbol;Acc:MGI:3580487]
ENSMUSG00000044854	23.3683	12.5811	0.886338	0.0218735	1	1700056E22Rik	1	184033030	184034301	-	1272	protein_coding	RIKEN cDNA 1700056E22 gene [Source:MGI Symbol;Acc:MGI:1920613]
ENSMUSG00000039703	3174.66	3546.98	-0.160026	0.021886	0.194113	Nploc4	11	120380370	120437708	-	4776	protein_coding	NPL4 homolog, ubiquitin recognition factor [Source:MGI Symbol;Acc:MGI:2679787]
ENSMUSG00000007655	173.984	100.618	0.788366	0.0218973	0.194113	Cav1	6	17306335	17341452	+	3444	protein_coding	caveolin 1, caveolae protein [Source:MGI Symbol;Acc:MGI:102709]
ENSMUSG00000003402	2972.3	2723.8	0.126032	0.0219561	0.194509	Prkcsh	9	22002806	22014222	+	4275	protein_coding	protein kinase C substrate 80K-H [Source:MGI Symbol;Acc:MGI:107877]
ENSMUSG00000026914	2892.78	3211.01	-0.150809	0.0220154	0.194908	Psmd14	2	61711694	61800376	+	2820	protein_coding	proteasome (prosome, macropain) 26S subunit, non-ATPase, 14 [Source:MGI Symbol;Acc:MGI:1913284]
ENSMUSG00000052459	2798.22	2451.82	0.190783	0.0220392	0.194993	Atp6v1a	16	44085402	44139705	-	6044	protein_coding	ATPase, H+ transporting, lysosomal V1 subunit A [Source:MGI Symbol;Acc:MGI:1201780]
ENSMUSG00000045932	177.488	218.921	-0.304302	0.0220642	0.195088	Ifit2	19	34550694	34576419	+	3927	protein_coding	interferon-induced protein with tetratricopeptide repeats 2 [Source:MGI Symbol;Acc:MGI:99449]
ENSMUSG00000033488	104.486	79.8031	0.385505	0.0221013	0.19529	Cryzl2	1	157458577	157492638	+	2534	protein_coding	crystallin zeta like 2 [Source:MGI Symbol;Acc:MGI:2448516]
ENSMUSG00000021519	453.129	514.966	-0.184797	0.0221358	0.195397	Mterf3	13	66906968	66933088	-	4899	protein_coding	mitochondrial transcription termination factor 3 [Source:MGI Symbol;Acc:MGI:1913660]
ENSMUSG00000049764	1610.25	1824	-0.179798	0.0221419	0.195397	Zfp280b	10	76032650	76043234	+	5224	protein_coding	zinc finger protein 280B [Source:MGI Symbol;Acc:MGI:1927865]
ENSMUSG00000024293	537.719	611.919	-0.184479	0.0221792	0.1956	Esco1	18	10566602	10610352	-	4572	protein_coding	establishment of sister chromatid cohesion N-acetyltransferase 1 [Source:MGI Symbol;Acc:MGI:1925055]
ENSMUSG00000025321	587.664	734.081	-0.320738	0.0222108	0.195752	Itgb8	12	119158022	119238802	-	11060	protein_coding	integrin beta 8 [Source:MGI Symbol;Acc:MGI:1338035]
ENSMUSG00000073063	34.4065	20.2382	0.756925	0.0222322	0.195815	Hbq1b	11	32286965	32287784	+	725	protein_coding	hemoglobin, theta 1B [Source:MGI Symbol;Acc:MGI:3613460]
ENSMUSG00000017291	2125.47	2473.53	-0.21852	0.022251	0.195817	Taok1	11	77529162	77607815	-	12421	protein_coding	TAO kinase 1 [Source:MGI Symbol;Acc:MGI:1914490]
ENSMUSG00000024578	1.56972	6.07348	-1.93458	0.0222619	1	Il17b	18	61687935	61692537	+	692	protein_coding	interleukin 17B [Source:MGI Symbol;Acc:MGI:1928397]
ENSMUSG00000029185	500.831	414.07	0.273013	0.0222775	0.195817	Fam114a1	5	64970071	65041886	+	2976	protein_coding	family with sequence similarity 114, member A1 [Source:MGI Symbol;Acc:MGI:1915553]
ENSMUSG00000060096	39.7254	56.4753	-0.50133	0.0222855	0.195817	Amd-ps3	18	64448519	64450014	-	1496	processed_pseudogene	S-adenosylmethionine decarboxylase, pseudogene 3 [Source:MGI Symbol;Acc:MGI:3704487]
ENSMUSG00000030647	835.954	741.385	0.17226	0.0222896	0.195817	Ndufc2	7	97400003	97407802	+	754	protein_coding	NADH:ubiquinone oxidoreductase subunit C2 [Source:MGI Symbol;Acc:MGI:1344370]
ENSMUSG00000090946	618.301	701.092	-0.181923	0.0223125	0.195892	Ccdc71l	12	32378704	32382943	+	4240	protein_coding	coiled-coil domain containing 71 like [Source:MGI Symbol;Acc:MGI:1919373]
ENSMUSG00000007888	66.0829	44.977	0.551183	0.0223549	0.196116	Crlf1	8	70493158	70504081	+	1644	protein_coding	cytokine receptor-like factor 1 [Source:MGI Symbol;Acc:MGI:1340030]
ENSMUSG00000096768	128.307	83.8108	0.614038	0.0223666	0.196116	Gm47283	Y	90784738	90816464	+	1124	protein_coding	predicted gene, 47283 [Source:MGI Symbol;Acc:MGI:6096131]
ENSMUSG00000060678	17.2438	8.78397	0.980262	0.0223857	1	Hist1h4c	13	23697635	23698454	-	820	protein_coding	histone cluster 1, H4c [Source:MGI Symbol;Acc:MGI:2448421]
ENSMUSG00000033819	762.531	847.986	-0.152043	0.0224162	0.1964	Ppp1r16a	15	76671615	76694919	+	4119	protein_coding	protein phosphatase 1, regulatory subunit 16A [Source:MGI Symbol;Acc:MGI:1920312]
ENSMUSG00000003812	53.961	37.1195	0.535966	0.0224331	0.1964	Dnase2a	8	84908560	84922915	+	5389	protein_coding	deoxyribonuclease II alpha [Source:MGI Symbol;Acc:MGI:1329019]
ENSMUSG00000059146	130.653	103.4	0.341962	0.0224488	0.1964	Ntrk3	7	78175959	78738012	-	30170	protein_coding	neurotrophic tyrosine kinase, receptor, type 3 [Source:MGI Symbol;Acc:MGI:97385]
ENSMUSG00000063015	9181.01	8024.77	0.194185	0.0224564	0.1964	Ccni	5	93181933	93206495	-	3303	protein_coding	cyclin I [Source:MGI Symbol;Acc:MGI:1341077]
ENSMUSG00000031352	790.163	894.265	-0.179005	0.0225104	0.196685	Hccs	X	169250193	169320372	-	5151	protein_coding	holocytochrome c synthetase [Source:MGI Symbol;Acc:MGI:106911]
ENSMUSG00000021958	552.792	700.108	-0.340746	0.0225448	0.196685	Pinx1	14	63860364	63919859	+	1946	protein_coding	PIN2/TERF1 interacting, telomerase inhibitor 1 [Source:MGI Symbol;Acc:MGI:1919650]
ENSMUSG00000027176	1685.77	1809.47	-0.102414	0.0225562	0.196685	Cstf3	2	104590523	104665429	+	5879	protein_coding	cleavage stimulation factor, 3' pre-RNA, subunit 3 [Source:MGI Symbol;Acc:MGI:1351825]
ENSMUSG00000021709	3209.48	3535.61	-0.139218	0.0225825	0.196685	Erbin	13	103818787	103920514	-	7939	protein_coding	Erbb2 interacting protein [Source:MGI Symbol;Acc:MGI:1890169]
ENSMUSG00000032612	3145.43	3443.81	-0.131044	0.0225854	0.196685	Usp4	9	108347853	108392545	+	8628	protein_coding	ubiquitin specific peptidase 4 (proto-oncogene) [Source:MGI Symbol;Acc:MGI:98905]
ENSMUSG00000027330	1559.57	1384.81	0.170918	0.0226008	0.196685	Cdc25b	2	131186949	131198497	+	3728	protein_coding	cell division cycle 25B [Source:MGI Symbol;Acc:MGI:99701]
ENSMUSG00000027935	351.975	289.013	0.283368	0.0226036	0.196685	Rab13	3	90213695	90226385	+	2300	protein_coding	RAB13, member RAS oncogene family [Source:MGI Symbol;Acc:MGI:1927232]
ENSMUSG00000029176	2439.06	2630.35	-0.109249	0.0226137	0.196685	Anapc4	5	52834012	52867797	+	6081	protein_coding	anaphase promoting complex subunit 4 [Source:MGI Symbol;Acc:MGI:1098673]
ENSMUSG00000029338	726.508	853.989	-0.233201	0.0226182	0.196685	Antxr2	5	97882783	98031043	-	6655	protein_coding	anthrax toxin receptor 2 [Source:MGI Symbol;Acc:MGI:1919164]
ENSMUSG00000090555	3.65042	0.38143	3.02518	0.0226278	1	Gm8893	12	103817856	103822243	-	1242	unprocessed_pseudogene	predicted gene 8893 [Source:MGI Symbol;Acc:MGI:3779818]
ENSMUSG00000051503	4.12198	0.464784	3.19482	0.0226482	1	Gm6583	5	112353801	112356033	-	2233	protein_coding	predicted gene 6583 [Source:MGI Symbol;Acc:MGI:3648511]
ENSMUSG00000099907	16.0274	8.80543	0.85925	0.0226684	1	Gm10421	12	117144530	117151651	-	3617	processed_transcript	predicted gene 10421 [Source:MGI Symbol;Acc:MGI:3642601]
ENSMUSG00000045251	188.053	149.141	0.332198	0.0226725	0.197032	Zfp688	7	127418967	127422068	-	2734	protein_coding	zinc finger protein 688 [Source:MGI Symbol;Acc:MGI:1916484]
ENSMUSG00000051506	5.61089	11.8505	-1.06794	0.0227022	1	Wdfy4	14	32959547	33185508	-	10552	protein_coding	WD repeat and FYVE domain containing 4 [Source:MGI Symbol;Acc:MGI:3584510]
ENSMUSG00000024360	9173.2	10112	-0.140639	0.022722	0.197267	Etf1	18	34902785	34932007	-	3709	protein_coding	eukaryotic translation termination factor 1 [Source:MGI Symbol;Acc:MGI:2385071]
ENSMUSG00000049303	37.4304	25.7777	0.540085	0.0227284	0.197267	Syt12	19	4445908	4477447	-	5539	protein_coding	synaptotagmin XII [Source:MGI Symbol;Acc:MGI:2159601]
ENSMUSG00000016559	15798	14796.2	0.0944631	0.0227684	0.19749	H3f3b	11	116021912	116027962	-	2976	protein_coding	H3 histone, family 3B [Source:MGI Symbol;Acc:MGI:1101768]
ENSMUSG00000069682	4049.09	3722.91	0.121298	0.0227969	0.197612	Gm10275	10	29698746	29699380	-	635	transcribed_processed_pseudogene	predicted pseudogene 10275 [Source:MGI Symbol;Acc:MGI:3704354]
ENSMUSG00000049154	24.8789	13.2992	0.897109	0.0228194	1	Fam183b	11	58792797	58801960	-	567	protein_coding	family with sequence similarity 183, member B [Source:MGI Symbol;Acc:MGI:1922679]
ENSMUSG00000028911	993.191	1091.18	-0.136326	0.02283	0.197773	Srsf4	4	131873617	131901706	+	3561	protein_coding	serine/arginine-rich splicing factor 4 [Source:MGI Symbol;Acc:MGI:1890577]
ENSMUSG00000031626	517.351	641.147	-0.309343	0.0228474	0.197799	Sorbs2	8	45507788	45827906	+	27851	protein_coding	sorbin and SH3 domain containing 2 [Source:MGI Symbol;Acc:MGI:1924574]
ENSMUSG00000072934	12.1607	23.4298	-0.944768	0.0228676	1	Trpc5os	X	144456581	144477066	+	3587	protein_coding	transient receptor potential cation channel, subfamily C, member 5, opposite strand [Source:MGI Symbol;Acc:MGI:3641805]
ENSMUSG00000018263	308.54	378.784	-0.295726	0.0228962	0.198096	Tbx5	5	119832668	119885219	+	4675	protein_coding	T-box 5 [Source:MGI Symbol;Acc:MGI:102541]
ENSMUSG00000038520	1009.02	899.626	0.164603	0.0229181	0.198161	Tbc1d17	7	44834623	44849079	-	9726	protein_coding	TBC1 domain family, member 17 [Source:MGI Symbol;Acc:MGI:2449973]
ENSMUSG00000025607	2409.17	2173.94	0.148038	0.0229626	0.19842	Copg2	6	30747554	30896794	-	5121	protein_coding	coatomer protein complex, subunit gamma 2 [Source:MGI Symbol;Acc:MGI:1858683]
ENSMUSG00000001497	137.998	107.46	0.360458	0.0230411	0.198973	Pax9	12	56691767	56712822	+	5056	protein_coding	paired box 9 [Source:MGI Symbol;Acc:MGI:97493]
ENSMUSG00000028514	2372.74	2731.27	-0.202586	0.0230869	0.199133	Usp24	4	106316213	106441322	+	12350	protein_coding	ubiquitin specific peptidase 24 [Source:MGI Symbol;Acc:MGI:1919936]
ENSMUSG00000055065	13136.2	12315.2	0.0931473	0.0231058	0.199133	Ddx17	15	79527736	79546741	-	7643	protein_coding	DEAD (Asp-Glu-Ala-Asp) box polypeptide 17 [Source:MGI Symbol;Acc:MGI:1914290]
ENSMUSG00000005397	2518.05	2222.93	0.17995	0.0231356	0.199133	Nid1	13	13437551	13512269	+	6943	protein_coding	nidogen 1 [Source:MGI Symbol;Acc:MGI:97342]
ENSMUSG00000008435	727.291	838.74	-0.20448	0.0231494	0.199133	Rdh13	7	4424770	4445649	-	6595	protein_coding	retinol dehydrogenase 13 (all-trans and 9-cis) [Source:MGI Symbol;Acc:MGI:1918732]
ENSMUSG00000070044	513.289	573.012	-0.158852	0.0231694	0.199133	Fam149a	8	45336717	45382291	-	5954	protein_coding	family with sequence similarity 149, member A [Source:MGI Symbol;Acc:MGI:2387177]
ENSMUSG00000025408	135.574	105.498	0.365357	0.0231745	0.199133	Ddit3	10	127290774	127296288	+	1713	protein_coding	DNA-damage inducible transcript 3 [Source:MGI Symbol;Acc:MGI:109247]
ENSMUSG00000032320	3667.93	3921.77	-0.0968595	0.0231751	0.199133	Rcn2	9	56041845	56061882	+	4745	protein_coding	reticulocalbin 2 [Source:MGI Symbol;Acc:MGI:1349765]
ENSMUSG00000050628	1166.91	1067.38	0.128944	0.0231924	0.199133	Ubald2	11	116434094	116439077	+	1532	protein_coding	UBA-like domain containing 2 [Source:MGI Symbol;Acc:MGI:1914635]
ENSMUSG00000070372	3687.3	4031.66	-0.128764	0.0232023	0.199133	Capza1	3	104822779	104864505	-	3781	protein_coding	capping protein (actin filament) muscle Z-line, alpha 1 [Source:MGI Symbol;Acc:MGI:106227]
ENSMUSG00000035769	289.025	235.991	0.287792	0.0232051	0.199133	Xylb	9	119357381	119393797	+	4106	protein_coding	xylulokinase homolog (H. influenzae) [Source:MGI Symbol;Acc:MGI:2142985]
ENSMUSG00000023960	86.6614	59.2336	0.547858	0.0232559	0.1994	Enpp5	17	44078813	44086567	+	4858	protein_coding	ectonucleotide pyrophosphatase/phosphodiesterase 5 [Source:MGI Symbol;Acc:MGI:1933830]
ENSMUSG00000038612	4481.14	5012.99	-0.161748	0.0232653	0.1994	Mcl1	3	95658788	95663176	+	3418	protein_coding	myeloid cell leukemia sequence 1 [Source:MGI Symbol;Acc:MGI:101769]
ENSMUSG00000032840	780.586	909.351	-0.22006	0.0232869	0.199441	2410131K14Rik	5	118245227	118266093	+	5649	protein_coding	RIKEN cDNA 2410131K14 gene [Source:MGI Symbol;Acc:MGI:1924042]
ENSMUSG00000022559	669.637	608.794	0.137679	0.0232992	0.199441	Fbxl6	15	76535721	76538746	-	2170	protein_coding	F-box and leucine-rich repeat protein 6 [Source:MGI Symbol;Acc:MGI:1354705]
ENSMUSG00000085900	2.41354	0.146057	3.24518	0.0233451	1	A930041C12Rik	5	107630250	107633850	-	537	antisense	RIKEN cDNA A930041C12 gene [Source:MGI Symbol;Acc:MGI:1925693]
ENSMUSG00000055319	2187.59	2443.64	-0.1601	0.0233598	0.199658	Sec23ip	7	128744943	128784836	+	8907	protein_coding	Sec23 interacting protein [Source:MGI Symbol;Acc:MGI:2450915]
ENSMUSG00000069495	1113.5	1246.77	-0.163185	0.0233806	0.199658	Epc2	2	49451486	49551948	+	4697	protein_coding	enhancer of polycomb homolog 2 [Source:MGI Symbol;Acc:MGI:1278321]
ENSMUSG00000039244	1387.25	1589.93	-0.196533	0.0233863	0.199658	E130309D02Rik	5	143301195	143315360	-	4639	protein_coding	RIKEN cDNA E130309D02 gene [Source:MGI Symbol;Acc:MGI:2442621]
ENSMUSG00000033365	1487.22	1676.36	-0.172657	0.0234178	0.199658	Ipo13	4	117894486	117914999	-	4207	protein_coding	importin 13 [Source:MGI Symbol;Acc:MGI:2385205]
ENSMUSG00000055681	1921.7	1743.26	0.140573	0.0234229	0.199658	Cope	8	70302518	70312993	+	3353	protein_coding	coatomer protein complex, subunit epsilon [Source:MGI Symbol;Acc:MGI:1891702]
ENSMUSG00000069793	388.462	564.972	-0.539926	0.0234378	0.199658	Slfn9	11	82978390	82991830	-	5965	protein_coding	schlafen 9 [Source:MGI Symbol;Acc:MGI:2445121]
ENSMUSG00000003051	85.8123	62.0969	0.462771	0.0234418	0.199658	Elf3	1	135253575	135258568	-	2217	protein_coding	E74-like factor 3 [Source:MGI Symbol;Acc:MGI:1101781]
ENSMUSG00000021639	660.147	745.001	-0.176069	0.0234547	0.199658	Gtf2h2	13	100460218	100492579	-	4661	protein_coding	general transcription factor II H, polypeptide 2 [Source:MGI Symbol;Acc:MGI:1345669]
ENSMUSG00000099068	3.7989	0.903919	2.09625	0.0234758	1	Gm27861	6	52161042	52161255	+	214	misc_RNA	predicted gene, 27861 [Source:MGI Symbol;Acc:MGI:5531243]
ENSMUSG00000031596	276.565	218.044	0.345229	0.0235207	0.199658	Slc7a2	8	40862396	40922308	+	9135	protein_coding	solute carrier family 7 (cationic amino acid transporter, y+ system), member 2 [Source:MGI Symbol;Acc:MGI:99828]
ENSMUSG00000038482	5012.5	5565.17	-0.150926	0.0235329	0.199658	Tfdp1	8	13338751	13378448	+	3670	protein_coding	transcription factor Dp 1 [Source:MGI Symbol;Acc:MGI:101934]
ENSMUSG00000025078	714.012	806.463	-0.174728	0.0235354	0.199658	Nhlrc2	19	56548261	56598846	+	3934	protein_coding	NHL repeat containing 2 [Source:MGI Symbol;Acc:MGI:1914116]
ENSMUSG00000056602	107.886	140.692	-0.380367	0.0235464	0.199658	Fry	5	150118645	150497753	+	29729	protein_coding	FRY microtubule binding protein [Source:MGI Symbol;Acc:MGI:2443895]
ENSMUSG00000051007	692.409	614.375	0.172041	0.0235498	0.199658	Gatd1	7	141407794	141414136	-	3633	protein_coding	glutamine amidotransferase like class 1 domain containing 1 [Source:MGI Symbol;Acc:MGI:2387178]
ENSMUSG00000004535	3168.91	3406.89	-0.104817	0.0235532	0.199658	Tax1bp1	6	52713729	52766780	+	9991	protein_coding	Tax1 (human T cell leukemia virus type I) binding protein 1 [Source:MGI Symbol;Acc:MGI:1289308]
ENSMUSG00000007891	1890.95	1697.07	0.155242	0.0235538	0.199658	Ctsd	7	142375911	142388038	-	2351	protein_coding	cathepsin D [Source:MGI Symbol;Acc:MGI:88562]
ENSMUSG00000024529	188.192	114.287	0.719142	0.0235578	0.199658	Lox	18	52516069	52529867	-	4810	protein_coding	lysyl oxidase [Source:MGI Symbol;Acc:MGI:96817]
ENSMUSG00000056770	2139.04	2004.57	0.0930857	0.0236236	0.199981	Setd3	12	108106431	108179314	-	6035	protein_coding	SET domain containing 3 [Source:MGI Symbol;Acc:MGI:1289184]
ENSMUSG00000001755	732.481	655.705	0.157682	0.0236251	0.199981	Coasy	11	101082565	101086619	+	2867	protein_coding	Coenzyme A synthase [Source:MGI Symbol;Acc:MGI:1918993]
ENSMUSG00000084094	1.02615	4.3147	-2.02177	0.023673	1	Gm13961	2	111182635	111187406	+	4772	processed_pseudogene	predicted gene 13961 [Source:MGI Symbol;Acc:MGI:3650627]
ENSMUSG00000050890	333.752	385.511	-0.208536	0.0237005	0.200413	Pdik1l	4	134275002	134287895	-	5810	protein_coding	PDLIM1 interacting kinase 1 like [Source:MGI Symbol;Acc:MGI:2385213]
ENSMUSG00000008318	109.086	135.566	-0.308838	0.0237054	0.200413	Relt	7	100845847	100863446	-	3280	protein_coding	RELT tumor necrosis factor receptor [Source:MGI Symbol;Acc:MGI:2443373]
ENSMUSG00000021904	225.159	181.705	0.313535	0.0237238	0.200423	Sema3g	14	31217860	31230352	+	4540	protein_coding	sema domain, immunoglobulin domain (Ig), short basic domain, secreted, (semaphorin) 3G [Source:MGI Symbol;Acc:MGI:3041242]
ENSMUSG00000052040	1677.96	1505.06	0.156754	0.0237364	0.200423	Klf13	7	63886351	63938915	-	7531	protein_coding	Kruppel-like factor 13 [Source:MGI Symbol;Acc:MGI:1354948]
ENSMUSG00000020843	933.526	1036.27	-0.149737	0.0237504	0.200423	Timm22	11	76406952	76416292	+	3183	protein_coding	translocase of inner mitochondrial membrane 22 [Source:MGI Symbol;Acc:MGI:1929742]
ENSMUSG00000030757	177.685	144.284	0.301786	0.0237801	0.20055	Zkscan2	7	123475384	123500449	-	8984	protein_coding	zinc finger with KRAB and SCAN domains 2 [Source:MGI Symbol;Acc:MGI:2444060]
ENSMUSG00000033628	960.531	851.994	0.172936	0.0239023	0.201456	Pik3c3	18	30272747	30348126	+	4466	protein_coding	phosphatidylinositol 3-kinase catalytic subunit type 3 [Source:MGI Symbol;Acc:MGI:2445019]
ENSMUSG00000045573	44.0476	29.1752	0.599616	0.0239532	0.201477	Penk	4	4133531	4138819	-	1634	protein_coding	preproenkephalin [Source:MGI Symbol;Acc:MGI:104629]
ENSMUSG00000063652	38.9871	24.5615	0.671517	0.0239801	0.201477	Slc22a21	11	53949965	53980332	-	3645	protein_coding	solute carrier family 22 (organic cation transporter), member 21 [Source:MGI Symbol;Acc:MGI:1929481]
ENSMUSG00000073609	305.119	259.193	0.237088	0.024004	0.201477	D2hgdh	1	93824909	93852348	+	4281	protein_coding	D-2-hydroxyglutarate dehydrogenase [Source:MGI Symbol;Acc:MGI:2138209]
ENSMUSG00000032589	107.897	136.237	-0.334948	0.0240127	0.201477	Bsn	9	108096022	108190384	-	15938	protein_coding	bassoon [Source:MGI Symbol;Acc:MGI:1277955]
ENSMUSG00000062960	2223.08	1931.08	0.203046	0.0240263	0.201477	Kdr	5	75932827	75978458	-	9030	protein_coding	kinase insert domain protein receptor [Source:MGI Symbol;Acc:MGI:96683]
ENSMUSG00000025902	252.507	193.286	0.382567	0.0240394	0.201477	Sox17	1	4490931	4497354	-	4772	protein_coding	SRY (sex determining region Y)-box 17 [Source:MGI Symbol;Acc:MGI:107543]
ENSMUSG00000030612	626.737	723.672	-0.206458	0.0240435	0.201477	Mrpl46	7	78775236	78783531	-	1415	protein_coding	mitochondrial ribosomal protein L46 [Source:MGI Symbol;Acc:MGI:1914558]
ENSMUSG00000028649	5004.06	5706.35	-0.189287	0.0240657	0.201477	Macf1	4	123349633	123684360	-	31402	protein_coding	microtubule-actin crosslinking factor 1 [Source:MGI Symbol;Acc:MGI:108559]
ENSMUSG00000020089	4821.44	5370.6	-0.15563	0.0240768	0.201477	Ppa1	10	61648552	61674168	+	2902	protein_coding	pyrophosphatase (inorganic) 1 [Source:MGI Symbol;Acc:MGI:97831]
ENSMUSG00000073096	289.624	249.365	0.215874	0.0240817	0.201477	Lrrc61	6	48554796	48570722	+	2913	protein_coding	leucine rich repeat containing 61 [Source:MGI Symbol;Acc:MGI:2652848]
ENSMUSG00000094568	278.306	331.566	-0.255043	0.0240866	0.201477	Smarce1-ps1	8	41657593	41658669	-	1077	processed_pseudogene	SWI/SNF related, matrix associated, actin dependent regulator of chromatin, subfamily e, member 1, pseodogene 1 [Source:MGI Symbol;Acc:MGI:3037673]
ENSMUSG00000015745	1348.98	1577.78	-0.225631	0.0240962	0.201477	Plekho1	3	95988429	95996001	-	2172	protein_coding	pleckstrin homology domain containing, family O member 1 [Source:MGI Symbol;Acc:MGI:1914470]
ENSMUSG00000044098	883.987	744.528	0.247933	0.0240975	0.201477	Rsbn1	3	103914120	103966636	+	6861	protein_coding	rosbin, round spermatid basic protein 1 [Source:MGI Symbol;Acc:MGI:2444993]
ENSMUSG00000083049	6.87798	1.19515	2.54061	0.0241031	1	Gm14822	X	104746482	104746772	+	291	processed_pseudogene	predicted gene 14822 [Source:MGI Symbol;Acc:MGI:3801968]
ENSMUSG00000036167	3224.74	3629.47	-0.170755	0.0241108	0.201477	Pphln1	15	93398350	93491510	+	4545	protein_coding	periphilin 1 [Source:MGI Symbol;Acc:MGI:1917029]
ENSMUSG00000026933	2219.23	2472.84	-0.155755	0.0241619	0.201613	Camsap1	2	25926838	25983282	-	8368	protein_coding	calmodulin regulated spectrin-associated protein 1 [Source:MGI Symbol;Acc:MGI:3036242]
ENSMUSG00000051811	85.9401	61.7918	0.475838	0.0241655	0.201613	Cox6b2	7	4751792	4753094	-	1108	protein_coding	cytochrome c oxidase subunit 6B2 [Source:MGI Symbol;Acc:MGI:3044182]
ENSMUSG00000029135	231.621	171.943	0.429986	0.0241712	0.201613	Fosl2	5	32135801	32157842	+	9680	protein_coding	fos-like antigen 2 [Source:MGI Symbol;Acc:MGI:102858]
ENSMUSG00000027905	1415.1	1572.49	-0.152371	0.0242058	0.201741	Ddx20	3	105678270	105687574	-	4142	protein_coding	DEAD (Asp-Glu-Ala-Asp) box polypeptide 20 [Source:MGI Symbol;Acc:MGI:1858415]
ENSMUSG00000073775	597.482	706.355	-0.240867	0.024216	0.201741	Kti12	4	108847785	108849413	+	1629	protein_coding	KTI12 homolog, chromatin associated [Source:MGI Symbol;Acc:MGI:1923547]
ENSMUSG00000097842	54.7658	38.4714	0.498181	0.0242872	0.202211	9330104G04Rik	7	16871347	16874886	-	3510	lincRNA	RIKEN cDNA 9330104G04 gene [Source:MGI Symbol;Acc:MGI:2445112]
ENSMUSG00000026798	484.627	541.959	-0.161558	0.0243096	0.202275	Coq4	2	29787493	29797935	+	3399	protein_coding	coenzyme Q4 [Source:MGI Symbol;Acc:MGI:1098826]
ENSMUSG00000105434	0.656122	3.68063	-2.45885	0.0243137	1	Gm43359	5	122482800	122484999	-	2200	TEC	predicted gene 43359 [Source:MGI Symbol;Acc:MGI:5663496]
ENSMUSG00000004897	14506	13334.3	0.121574	0.0243393	0.202399	Hdgf	3	87906321	87916132	+	2873	protein_coding	hepatoma-derived growth factor [Source:MGI Symbol;Acc:MGI:1194494]
ENSMUSG00000025278	2538.78	2092.1	0.279325	0.0243823	0.202593	Flnb	14	7817957	7951588	+	9198	protein_coding	filamin, beta [Source:MGI Symbol;Acc:MGI:2446089]
ENSMUSG00000031169	137.983	105.286	0.389652	0.0244066	0.202593	Porcn	X	8193848	8206525	-	3000	protein_coding	porcupine O-acyltransferase [Source:MGI Symbol;Acc:MGI:1890212]
ENSMUSG00000021981	983.362	1109.71	-0.174305	0.0244162	0.202593	Cab39l	14	59440972	59585764	+	6841	protein_coding	calcium binding protein 39-like [Source:MGI Symbol;Acc:MGI:1914081]
ENSMUSG00000020876	300.843	386.639	-0.360871	0.0244268	0.202593	Snx11	11	96767555	96777559	-	4232	protein_coding	sorting nexin 11 [Source:MGI Symbol;Acc:MGI:1921729]
ENSMUSG00000058126	1012.38	1140.36	-0.172287	0.0244366	0.202593	Tpm3-rs7	14	113314608	113316754	+	2147	protein_coding	tropomyosin 3, related sequence 7 [Source:MGI Symbol;Acc:MGI:99705]
ENSMUSG00000090877	253.123	70.172	-0.4217	0.0244677	0.202728	Hspa1b	17	34956436	34959238	-	2803	protein_coding	heat shock protein 1B [Source:MGI Symbol;Acc:MGI:99517]
ENSMUSG00000026153	958.767	1097.54	-0.195569	0.0245382	0.203189	Fam135a	1	24011093	24100341	-	7773	protein_coding	family with sequence similarity 135, member A [Source:MGI Symbol;Acc:MGI:1915437]
ENSMUSG00000027185	1622.25	1844.08	-0.184775	0.0246343	0.203862	Nat10	2	103721256	103761270	-	7199	protein_coding	N-acetyltransferase 10 [Source:MGI Symbol;Acc:MGI:2138939]
ENSMUSG00000068823	10174.3	10899.9	-0.0994692	0.0246782	0.204043	Csde1	3	103020426	103058186	+	10902	protein_coding	cold shock domain containing E1, RNA binding [Source:MGI Symbol;Acc:MGI:92356]
ENSMUSG00000029366	2454.3	2717.97	-0.147338	0.024686	0.204043	Dck	5	88764996	88783281	+	3781	protein_coding	deoxycytidine kinase [Source:MGI Symbol;Acc:MGI:102726]
ENSMUSG00000107276	2.05319	0.146057	3.01982	0.024716	1	Gm42858	5	38134394	38136097	-	1704	TEC	predicted gene 42858 [Source:MGI Symbol;Acc:MGI:5662995]
ENSMUSG00000061119	932.95	825.781	0.175705	0.0247637	0.204395	Prcp	7	92874470	92934583	+	5497	protein_coding	prolylcarboxypeptidase (angiotensinase C) [Source:MGI Symbol;Acc:MGI:1919711]
ENSMUSG00000025981	218.779	273.074	-0.319678	0.0247651	0.204395	Coq10b	1	55052770	55072702	+	4805	protein_coding	coenzyme Q10B [Source:MGI Symbol;Acc:MGI:1915126]
ENSMUSG00000020063	1293.9	1468.79	-0.182383	0.0247889	0.204395	Sirt1	10	63319005	63381704	-	5331	protein_coding	sirtuin 1 [Source:MGI Symbol;Acc:MGI:2135607]
ENSMUSG00000037031	222.521	181.326	0.293421	0.024789	0.204395	Tspan15	10	62185396	62231251	-	8183	protein_coding	tetraspanin 15 [Source:MGI Symbol;Acc:MGI:1917673]
ENSMUSG00000046836	966.244	1068.85	-0.14547	0.0248032	0.204395	Brox	1	183276352	183297269	-	5010	protein_coding	BRO1 domain and CAAX motif containing [Source:MGI Symbol;Acc:MGI:1918928]
ENSMUSG00000022738	11.5843	4.90732	1.2262	0.024818	1	Gsc2	16	17913107	17915059	-	1172	protein_coding	goosecoid homebox 2 [Source:MGI Symbol;Acc:MGI:892006]
ENSMUSG00000041841	4477.5	3963.49	0.175989	0.0248914	0.20477	Rpl37	15	5116645	5119140	+	1684	protein_coding	ribosomal protein L37 [Source:MGI Symbol;Acc:MGI:1914531]
ENSMUSG00000048351	672.212	784.833	-0.222485	0.0248945	0.20477	Coa7	4	108328140	108341544	+	3851	protein_coding	cytochrome c oxidase assembly factor 7 [Source:MGI Symbol;Acc:MGI:1917143]
ENSMUSG00000023832	3961.48	3418.76	0.21219	0.024899	0.20477	Acat2	17	12942890	12960747	-	2544	protein_coding	acetyl-Coenzyme A acetyltransferase 2 [Source:MGI Symbol;Acc:MGI:87871]
ENSMUSG00000045319	172.387	103.478	0.734978	0.0249085	0.20477	Proser2	2	6097607	6130211	-	9563	protein_coding	proline and serine rich 2 [Source:MGI Symbol;Acc:MGI:2442238]
ENSMUSG00000031937	18.2918	9.66384	0.934386	0.024987	1	Vstm5	9	15239045	15259416	+	1991	protein_coding	V-set and transmembrane domain containing 5 [Source:MGI Symbol;Acc:MGI:1916387]
ENSMUSG00000027714	1227.13	1356.95	-0.145536	0.0250156	0.205527	Exosc9	3	36552606	36565727	+	4709	protein_coding	exosome component 9 [Source:MGI Symbol;Acc:MGI:1355319]
ENSMUSG00000006369	4799.13	4247.91	0.175795	0.0250404	0.205607	Fbln1	15	85205949	85286535	+	4368	protein_coding	fibulin 1 [Source:MGI Symbol;Acc:MGI:95487]
ENSMUSG00000014075	174.306	143.891	0.276285	0.0250601	0.205646	Tctex1d2	16	32419702	32429099	+	2385	protein_coding	Tctex1 domain containing 2 [Source:MGI Symbol;Acc:MGI:1913311]
ENSMUSG00000050212	580.282	496.976	0.224476	0.0250935	0.205704	Eva1b	4	126147744	126149875	+	1942	protein_coding	eva-1 homolog B (C. elegans) [Source:MGI Symbol;Acc:MGI:1922063]
ENSMUSG00000050397	260.769	212.382	0.292197	0.0251028	0.205704	Foxl2	9	98955288	98958543	+	3256	protein_coding	forkhead box L2 [Source:MGI Symbol;Acc:MGI:1349428]
ENSMUSG00000040813	281.996	220.184	0.356586	0.0251123	0.205704	Tex264	9	106658746	106685927	-	2874	protein_coding	testis expressed gene 264 [Source:MGI Symbol;Acc:MGI:1096570]
ENSMUSG00000036989	391.983	341.951	0.193198	0.0251357	0.205773	Trim3	7	105604463	105633571	-	4569	protein_coding	tripartite motif-containing 3 [Source:MGI Symbol;Acc:MGI:1860040]
ENSMUSG00000040751	1.76844	5.91013	-1.70337	0.0251411	1	Lat2	5	134600022	134615025	-	2621	protein_coding	linker for activation of T cells family, member 2 [Source:MGI Symbol;Acc:MGI:1926479]
ENSMUSG00000032192	365.42	301.813	0.277225	0.0251667	0.205855	Gnb5	9	75306288	75345876	+	3115	protein_coding	guanine nucleotide binding protein (G protein), beta 5 [Source:MGI Symbol;Acc:MGI:101848]
ENSMUSG00000024019	35.1375	49.3318	-0.491893	0.0251757	0.205855	Cmtr1	17	29660595	29705979	+	7890	protein_coding	cap methyltransferase 1 [Source:MGI Symbol;Acc:MGI:1921407]
ENSMUSG00000074203	3.47447	0.601897	2.53995	0.0252079	1	G430095P16Rik	8	84723007	84726844	+	721	protein_coding	RIKEN cDNA G430095P16 gene [Source:MGI Symbol;Acc:MGI:3588227]
ENSMUSG00000025271	182.985	146.797	0.316565	0.0252315	0.206153	Pfkfb1	X	150588229	150643878	+	4017	protein_coding	6-phosphofructo-2-kinase/fructose-2,6-biphosphatase 1 [Source:MGI Symbol;Acc:MGI:107816]
ENSMUSG00000049881	1526.55	1367.33	0.158981	0.0252423	0.206153	2810025M15Rik	1	157412352	157420236	+	1410	transcribed_processed_pseudogene	RIKEN cDNA 2810025M15 gene [Source:MGI Symbol;Acc:MGI:1917203]
ENSMUSG00000015943	521.085	455.773	0.192548	0.0253188	0.206655	Bola1	3	96196588	96219709	-	1082	protein_coding	bolA-like 1 (E. coli) [Source:MGI Symbol;Acc:MGI:1916418]
ENSMUSG00000097152	0.771328	4.4117	-2.47002	0.0253438	1	Gm26515	5	110779882	110781127	+	996	lincRNA	predicted gene, 26515 [Source:MGI Symbol;Acc:MGI:5477009]
ENSMUSG00000029458	965.502	1073.73	-0.152497	0.0253503	0.206789	Brap	5	121660563	121687256	+	8419	protein_coding	BRCA1 associated protein [Source:MGI Symbol;Acc:MGI:1919649]
ENSMUSG00000067235	19.9473	8.34743	1.25351	0.0253784	1	H2-Q10	17	35470089	35474563	+	4348	protein_coding	histocompatibility 2, Q region locus 10 [Source:MGI Symbol;Acc:MGI:95929]
ENSMUSG00000039814	334.192	280.2	0.251641	0.0254566	0.207532	Xkr5	8	18932729	18950975	-	4141	protein_coding	X-linked Kx blood group related 5 [Source:MGI Symbol;Acc:MGI:2442327]
ENSMUSG00000048696	2214.09	1933.75	0.195586	0.0254722	0.207536	Mex3d	10	80380355	80387659	-	3266	protein_coding	mex3 RNA binding family member D [Source:MGI Symbol;Acc:MGI:2681847]
ENSMUSG00000042717	5.83122	14.7294	-1.33514	0.0254861	1	Ppp1r3a	6	14713977	14755274	-	6965	protein_coding	protein phosphatase 1, regulatory subunit 3A [Source:MGI Symbol;Acc:MGI:2153588]
ENSMUSG00000020257	3830.18	4315.62	-0.172139	0.0254935	0.207585	Wdr82	9	106170928	106191139	+	6341	protein_coding	WD repeat domain containing 82 [Source:MGI Symbol;Acc:MGI:1924555]
ENSMUSG00000027394	719.821	822.037	-0.192121	0.0255374	0.207633	Ttl	2	129065942	129096283	+	5945	protein_coding	tubulin tyrosine ligase [Source:MGI Symbol;Acc:MGI:1916987]
ENSMUSG00000059890	1415.49	1653.95	-0.224883	0.0255431	0.207633	Ube4a	9	44923127	44965600	-	8639	protein_coding	ubiquitination factor E4A [Source:MGI Symbol;Acc:MGI:2154580]
ENSMUSG00000029763	1701.31	1526.74	0.155979	0.0255447	0.207633	Exoc4	6	33249085	33973979	+	12640	protein_coding	exocyst complex component 4 [Source:MGI Symbol;Acc:MGI:1096376]
ENSMUSG00000054360	2.78078	0.418772	2.64743	0.0255985	1	Bsx	9	40874127	40880057	+	2960	protein_coding	brain specific homeobox [Source:MGI Symbol;Acc:MGI:2669849]
ENSMUSG00000060935	1031.26	894.773	0.20463	0.0255994	0.207954	Tmem263	10	85102627	85120618	+	4014	protein_coding	transmembrane protein 263 [Source:MGI Symbol;Acc:MGI:2143652]
ENSMUSG00000041417	693.809	780.255	-0.170666	0.0256419	0.208175	Pik3r1	13	101680563	101768217	-	10079	protein_coding	phosphoinositide-3-kinase regulatory subunit 1 [Source:MGI Symbol;Acc:MGI:97583]
ENSMUSG00000028622	1306.52	1484.21	-0.183747	0.0256811	0.208255	Mrpl37	4	107055874	107066868	-	4460	protein_coding	mitochondrial ribosomal protein L37 [Source:MGI Symbol;Acc:MGI:1926268]
ENSMUSG00000022099	195.898	240.269	-0.292255	0.0256822	0.208255	Dmtn	14	70601263	70636048	-	9804	protein_coding	dematin actin binding protein [Source:MGI Symbol;Acc:MGI:99670]
ENSMUSG00000032842	170.327	134.321	0.34245	0.0257109	0.208365	Abcc10	17	46303221	46328352	-	6856	protein_coding	ATP-binding cassette, sub-family C (CFTR/MRP), member 10 [Source:MGI Symbol;Acc:MGI:2386976]
ENSMUSG00000029614	28550.7	26708.2	0.0962446	0.0257576	0.208507	Rpl6	5	121204481	121209241	+	3140	protein_coding	ribosomal protein L6 [Source:MGI Symbol;Acc:MGI:108057]
ENSMUSG00000033454	855.329	965.014	-0.174448	0.0257651	0.208507	Zbtb1	12	76370266	76396950	+	12190	protein_coding	zinc finger and BTB domain containing 1 [Source:MGI Symbol;Acc:MGI:2442326]
ENSMUSG00000036854	66.6567	47.8244	0.480518	0.0257741	0.208507	Hspb6	7	30552178	30555443	+	2299	protein_coding	heat shock protein, alpha-crystallin-related, B6 [Source:MGI Symbol;Acc:MGI:2685325]
ENSMUSG00000020798	0.118746	2.0064	-3.08566	0.0257776	1	Spns3	11	72494919	72550506	-	5508	protein_coding	spinster homolog 3 [Source:MGI Symbol;Acc:MGI:1924827]
ENSMUSG00000040532	266.249	225.334	0.240616	0.025823	0.208607	Abhd11	5	135009152	135012175	+	2172	protein_coding	abhydrolase domain containing 11 [Source:MGI Symbol;Acc:MGI:1916008]
ENSMUSG00000037103	1314.56	1475.19	-0.166672	0.0258263	0.208607	Dcaf15	8	84097072	84104768	-	2372	protein_coding	DDB1 and CUL4 associated factor 15 [Source:MGI Symbol;Acc:MGI:2684420]
ENSMUSG00000040822	817.222	917.669	-0.16758	0.0258389	0.208607	1700123O20Rik	14	54686216	54690741	+	1935	protein_coding	RIKEN cDNA 1700123O20 gene [Source:MGI Symbol;Acc:MGI:1920893]
ENSMUSG00000033102	1046.51	1149	-0.133983	0.0258474	0.208607	Cdc14b	13	64189268	64275290	-	9179	protein_coding	CDC14 cell division cycle 14B [Source:MGI Symbol;Acc:MGI:2441808]
ENSMUSG00000034793	558.306	476.655	0.22659	0.0258672	0.208644	G6pc3	11	102189620	102194081	+	2226	protein_coding	glucose 6 phosphatase, catalytic, 3 [Source:MGI Symbol;Acc:MGI:1915651]
ENSMUSG00000027416	1.08392	4.57371	-2.06533	0.0259029	1	Otor	2	143078473	143081713	+	949	protein_coding	otoraplin [Source:MGI Symbol;Acc:MGI:1888678]
ENSMUSG00000029470	61.732	43.5835	0.501228	0.0259373	0.208988	P2rx4	5	122707544	122729738	+	7025	protein_coding	purinergic receptor P2X, ligand-gated ion channel 4 [Source:MGI Symbol;Acc:MGI:1338859]
ENSMUSG00000051255	1215.43	1410.83	-0.215484	0.0259405	0.208988	Gm6563	19	23675844	23676712	+	869	protein_coding	predicted pseudogene 6563 [Source:MGI Symbol;Acc:MGI:3646907]
ENSMUSG00000027035	859.94	756.902	0.183701	0.0259798	0.209182	Cers6	2	68861441	69114282	+	8875	protein_coding	ceramide synthase 6 [Source:MGI Symbol;Acc:MGI:2442564]
ENSMUSG00000034353	11.8774	21.7971	-0.864814	0.0260242	1	Ramp1	1	91179822	91225196	+	3022	protein_coding	receptor (calcitonin) activity modifying protein 1 [Source:MGI Symbol;Acc:MGI:1858418]
ENSMUSG00000040249	2530.49	2057.32	0.298782	0.0260301	0.209409	Lrp1	10	127538161	127621148	-	17717	protein_coding	low density lipoprotein receptor-related protein 1 [Source:MGI Symbol;Acc:MGI:96828]
ENSMUSG00000006010	479.591	403.531	0.247579	0.0260385	0.209409	Odr4	1	150361305	150393080	-	4100	protein_coding	odr4 GPCR localization factor homolog [Source:MGI Symbol;Acc:MGI:2385108]
ENSMUSG00000052949	625.836	517.74	0.273392	0.0260824	0.209499	Rnf157	11	116336353	116413032	-	9537	protein_coding	ring finger protein 157 [Source:MGI Symbol;Acc:MGI:2442484]
ENSMUSG00000019817	3587.49	4048.88	-0.174683	0.0260828	0.209499	Plagl1	10	13060504	13131694	+	7819	protein_coding	pleiomorphic adenoma gene-like 1 [Source:MGI Symbol;Acc:MGI:1100874]
ENSMUSG00000025156	2390.72	2678.89	-0.164276	0.0260956	0.209499	Gps1	11	120784272	120789102	+	2879	protein_coding	G protein pathway suppressor 1 [Source:MGI Symbol;Acc:MGI:2384801]
ENSMUSG00000037106	8.35939	2.65078	1.63919	0.0261103	1	Fer1l6	15	58510048	58665092	+	8053	protein_coding	fer-1-like 6 (C. elegans) [Source:MGI Symbol;Acc:MGI:3645398]
ENSMUSG00000024168	172.599	137.005	0.334241	0.0261127	0.209514	Tmem204	17	25057702	25083591	-	2378	protein_coding	transmembrane protein 204 [Source:MGI Symbol;Acc:MGI:3039635]
ENSMUSG00000054612	122.41	96.6985	0.338502	0.0261466	0.209552	Mgmt	7	136894614	137130266	+	2894	protein_coding	O-6-methylguanine-DNA methyltransferase [Source:MGI Symbol;Acc:MGI:96977]
ENSMUSG00000043614	175.988	140.861	0.321203	0.0261481	0.209552	Vps37d	5	135072900	135078266	-	1544	protein_coding	vacuolar protein sorting 37D [Source:MGI Symbol;Acc:MGI:2159402]
ENSMUSG00000003123	127.322	97.2566	0.386361	0.0261643	0.209559	Lipe	7	25379527	25398710	-	5886	protein_coding	lipase, hormone sensitive [Source:MGI Symbol;Acc:MGI:96790]
ENSMUSG00000037935	5992.99	6696.05	-0.160059	0.0261912	0.209652	Smarce1	11	99209047	99231017	-	6650	protein_coding	SWI/SNF related, matrix associated, actin dependent regulator of chromatin, subfamily e, member 1 [Source:MGI Symbol;Acc:MGI:1927347]
ENSMUSG00000107200	3.31583	0.506821	2.86959	0.0263144	1	Gm43039	5	91958000	91958962	-	963	TEC	predicted gene 43039 [Source:MGI Symbol;Acc:MGI:5663176]
ENSMUSG00000053166	69.6845	49.5435	0.489136	0.0263172	0.21044	Cdh22	2	165111507	165234853	-	3702	protein_coding	cadherin 22 [Source:MGI Symbol;Acc:MGI:1341843]
ENSMUSG00000020248	1544.02	1700.71	-0.139258	0.0263203	0.21044	Nfyb	10	82748701	82764144	-	5068	protein_coding	nuclear transcription factor-Y beta [Source:MGI Symbol;Acc:MGI:97317]
ENSMUSG00000030605	2215.08	1914.69	0.210101	0.02638	0.210735	Mfge8	7	79133768	79149060	-	4694	protein_coding	milk fat globule-EGF factor 8 protein [Source:MGI Symbol;Acc:MGI:102768]
ENSMUSG00000014791	67.1193	44.3671	0.592729	0.0263993	0.210735	Elmo3	8	105305601	105310760	+	3485	protein_coding	engulfment and cell motility 3 [Source:MGI Symbol;Acc:MGI:2679007]
ENSMUSG00000062866	1155.92	1285.37	-0.153435	0.0264068	0.210735	Phactr2	10	13207717	13474412	-	11692	protein_coding	phosphatase and actin regulator 2 [Source:MGI Symbol;Acc:MGI:2446138]
ENSMUSG00000030127	1995.48	1859.41	0.101506	0.0264189	0.210735	Cops7a	6	124958413	124965538	-	2711	protein_coding	COP9 signalosome subunit 7A [Source:MGI Symbol;Acc:MGI:1349400]
ENSMUSG00000020922	1591.73	1745.94	-0.133373	0.0264642	0.210958	Lsm12	11	102162497	102185296	-	2388	protein_coding	LSM12 homolog [Source:MGI Symbol;Acc:MGI:1919592]
ENSMUSG00000110962	3.88077	0.719536	2.41644	0.026527	1	Gm47062	9	120580135	120582738	+	1078	unprocessed_pseudogene	predicted gene, 47062 [Source:MGI Symbol;Acc:MGI:6095773]
ENSMUSG00000017747	141.112	116.619	0.276895	0.0265347	0.210958	Ghdc	11	100766032	100770957	-	2692	protein_coding	GH3 domain containing [Source:MGI Symbol;Acc:MGI:1931556]
ENSMUSG00000027341	415.521	356.188	0.222558	0.0265354	0.210958	Tmem230	2	132239492	132247807	-	3267	protein_coding	transmembrane protein 230 [Source:MGI Symbol;Acc:MGI:1917862]
ENSMUSG00000051306	1237.68	1382.15	-0.158602	0.0265687	0.210958	Usp42	5	143710325	143732280	-	6238	protein_coding	ubiquitin specific peptidase 42 [Source:MGI Symbol;Acc:MGI:1924050]
ENSMUSG00000034892	3217.66	2765.77	0.218409	0.0265726	0.210958	Rps29	12	69157722	69159186	-	693	protein_coding	ribosomal protein S29 [Source:MGI Symbol;Acc:MGI:107681]
ENSMUSG00000045039	2267.18	2091.24	0.117222	0.0265767	0.210958	Megf8	7	25317164	25365917	+	10159	protein_coding	multiple EGF-like-domains 8 [Source:MGI Symbol;Acc:MGI:2446294]
ENSMUSG00000046699	46.3892	61.9637	-0.410889	0.0265835	0.210958	Slitrk4	X	64264885	64276996	-	8743	protein_coding	SLIT and NTRK-like family, member 4 [Source:MGI Symbol;Acc:MGI:2442509]
ENSMUSG00000050556	92.5618	68.823	0.431956	0.0265846	0.210958	Kcnb1	2	167095969	167190155	-	11488	protein_coding	potassium voltage gated channel, Shab-related subfamily, member 1 [Source:MGI Symbol;Acc:MGI:96666]
ENSMUSG00000036206	1809.23	1609.27	0.169104	0.0265854	0.210958	Sh3bp4	1	89070415	89155068	+	5112	protein_coding	SH3-domain binding protein 4 [Source:MGI Symbol;Acc:MGI:2138297]
ENSMUSG00000081998	5.69233	13.0328	-1.20086	0.0266287	1	Gm13245	4	146480667	146480926	+	260	processed_pseudogene	predicted gene 13245 [Source:MGI Symbol;Acc:MGI:3649656]
ENSMUSG00000022895	2092.7	1809.11	0.21033	0.0266957	0.211453	Ets2	16	95702075	95721051	+	5780	protein_coding	E26 avian leukemia oncogene 2, 3' domain [Source:MGI Symbol;Acc:MGI:95456]
ENSMUSG00000042496	532.006	596.815	-0.166407	0.026714	0.211453	Prdm10	9	31280538	31381723	+	9259	protein_coding	PR domain containing 10 [Source:MGI Symbol;Acc:MGI:2682952]
ENSMUSG00000039671	3415.55	2962.65	0.205127	0.0267306	0.211453	Zmynd8	2	165784152	165899016	-	11031	protein_coding	zinc finger, MYND-type containing 8 [Source:MGI Symbol;Acc:MGI:1918025]
ENSMUSG00000061589	1572.12	1772.63	-0.172661	0.0267367	0.211453	Dot1l	10	80755206	80795461	+	8705	protein_coding	DOT1-like, histone H3 methyltransferase (S. cerevisiae) [Source:MGI Symbol;Acc:MGI:2143886]
ENSMUSG00000025644	11.8105	19.2824	-0.728913	0.0267468	1	Gm7628	9	109093844	109097796	-	2010	antisense	predicted gene 7628 [Source:MGI Symbol;Acc:MGI:3643956]
ENSMUSG00000003813	1192.64	1077.09	0.146331	0.0267547	0.211453	Rad23a	8	84834019	84840665	-	2577	protein_coding	RAD23 homolog A, nucleotide excision repair protein [Source:MGI Symbol;Acc:MGI:105126]
ENSMUSG00000025358	1660.81	1801.29	-0.11826	0.0267562	0.211453	Cdk2	10	128697939	128705031	-	6219	protein_coding	cyclin-dependent kinase 2 [Source:MGI Symbol;Acc:MGI:104772]
ENSMUSG00000032186	730.257	824.792	-0.175672	0.0267582	0.211453	Tmod2	9	75565621	75611325	-	11683	protein_coding	tropomodulin 2 [Source:MGI Symbol;Acc:MGI:1355335]
ENSMUSG00000038295	34.3632	19.2374	0.824863	0.0267713	0.211453	Atg9b	5	24384181	24392143	-	3946	protein_coding	autophagy related 9B [Source:MGI Symbol;Acc:MGI:2685420]
ENSMUSG00000020538	1793.58	1484.47	0.272825	0.0267881	0.211464	Srebf1	11	60199089	60222581	-	5634	protein_coding	sterol regulatory element binding transcription factor 1 [Source:MGI Symbol;Acc:MGI:107606]
ENSMUSG00000063354	30.6264	17.1696	0.828833	0.0268432	0.211777	Slc39a4	15	76612383	76617384	-	3106	protein_coding	solute carrier family 39 (zinc transporter), member 4 [Source:MGI Symbol;Acc:MGI:1919277]
ENSMUSG00000024212	2195.97	2614.18	-0.251395	0.0269328	0.212242	Mllt1	17	56892611	56935415	-	3918	protein_coding	myeloid/lymphoid or mixed-lineage leukemia; translocated to, 1 [Source:MGI Symbol;Acc:MGI:1927238]
ENSMUSG00000060950	604.217	758.593	-0.327512	0.0269331	0.212242	Trmt61a	12	111678105	111683902	+	2433	protein_coding	tRNA methyltransferase 61A [Source:MGI Symbol;Acc:MGI:2443487]
ENSMUSG00000022463	8055.87	6903.84	0.222613	0.0270323	0.2129	Srebf2	15	82147181	82205379	+	7184	protein_coding	sterol regulatory element binding factor 2 [Source:MGI Symbol;Acc:MGI:107585]
ENSMUSG00000029595	212.015	169.971	0.318278	0.0271738	0.213892	Lhx5	5	120431699	120441223	+	2689	protein_coding	LIM homeobox protein 5 [Source:MGI Symbol;Acc:MGI:107792]
ENSMUSG00000028932	3801.7	4298.91	-0.177396	0.0272875	0.214664	Psmc2	5	21785283	21803787	+	5031	protein_coding	proteasome (prosome, macropain) 26S subunit, ATPase 2 [Source:MGI Symbol;Acc:MGI:109555]
ENSMUSG00000096351	3.54533	8.66169	-1.29161	0.0273054	1	Samd11	4	156246966	156255657	-	3588	protein_coding	sterile alpha motif domain containing 11 [Source:MGI Symbol;Acc:MGI:2446220]
ENSMUSG00000115345	2.02766	6.42547	-1.65228	0.027317	1	Gm33497	15	35200804	35273666	+	1762	lincRNA	predicted gene, 33497 [Source:MGI Symbol;Acc:MGI:5592656]
ENSMUSG00000031154	2361.16	2201.49	0.101386	0.0273359	0.214921	Otud5	X	7841364	7876626	+	5200	protein_coding	OTU domain containing 5 [Source:MGI Symbol;Acc:MGI:1859615]
ENSMUSG00000001260	26.8728	15.4919	0.796935	0.0274003	1	Gabrg1	5	70751047	70842617	-	7869	protein_coding	gamma-aminobutyric acid (GABA) A receptor, subunit gamma 1 [Source:MGI Symbol;Acc:MGI:103156]
ENSMUSG00000009092	38.7933	18.5704	1.06162	0.0274276	0.21542	Derl3	10	75893413	75895941	+	1993	protein_coding	Der1-like domain family, member 3 [Source:MGI Symbol;Acc:MGI:1917627]
ENSMUSG00000112831	0.974728	4.54623	-2.23869	0.0274285	1	AC167229.1	10	100129868	100144126	-	675	lincRNA	novel transcript
ENSMUSG00000041429	200.801	166.614	0.273092	0.027433	0.21542	Nthl1	17	24632682	24638838	+	1080	protein_coding	nth (endonuclease III)-like 1 (E.coli) [Source:MGI Symbol;Acc:MGI:1313275]
ENSMUSG00000027544	54.0732	38.1035	0.498314	0.027458	0.21542	Nfatc2	2	168476410	168601657	-	10578	protein_coding	nuclear factor of activated T cells, cytoplasmic, calcineurin dependent 2 [Source:MGI Symbol;Acc:MGI:102463]
ENSMUSG00000038861	690.792	779.07	-0.17278	0.0274622	0.21542	Pi4kb	3	94974731	95006843	+	3880	protein_coding	phosphatidylinositol 4-kinase beta [Source:MGI Symbol;Acc:MGI:1334433]
ENSMUSG00000032333	180.299	151.617	0.254115	0.027591	0.216306	Stoml1	9	58253164	58262520	+	3093	protein_coding	stomatin-like 1 [Source:MGI Symbol;Acc:MGI:1916356]
ENSMUSG00000061118	320.638	278.519	0.199268	0.0276792	0.216873	Dnajc30	5	135064202	135065862	+	1661	protein_coding	DnaJ heat shock protein family (Hsp40) member C30 [Source:MGI Symbol;Acc:MGI:1913364]
ENSMUSG00000021266	3440.49	3876.73	-0.172265	0.0277358	0.216926	Wars	12	108860030	108894174	-	3447	protein_coding	tryptophanyl-tRNA synthetase [Source:MGI Symbol;Acc:MGI:104630]
ENSMUSG00000032112	988.676	904.628	0.127126	0.0277371	0.216926	Trappc4	9	44403698	44407600	-	2444	protein_coding	trafficking protein particle complex 4 [Source:MGI Symbol;Acc:MGI:1926211]
ENSMUSG00000099708	6.80752	13.487	-0.977607	0.0277499	1	Gm29361	12	83631834	83633833	-	2000	antisense	predicted gene 29361 [Source:MGI Symbol;Acc:MGI:5580067]
ENSMUSG00000026035	406.297	473.38	-0.221445	0.0277561	0.216926	Ppil3	1	58430994	58445486	-	4291	protein_coding	peptidylprolyl isomerase (cyclophilin)-like 3 [Source:MGI Symbol;Acc:MGI:1917475]
ENSMUSG00000092074	111.331	79.9112	0.480826	0.0277624	0.216926	Dynlt1a	17	6306340	6317500	-	4267	protein_coding	dynein light chain Tctex-type 1A [Source:MGI Symbol;Acc:MGI:3807506]
ENSMUSG00000059939	740.505	652.28	0.182844	0.0277651	0.216926	9430015G10Rik	4	156109982	156127265	+	3695	protein_coding	RIKEN cDNA 9430015G10 gene [Source:MGI Symbol;Acc:MGI:2444364]
ENSMUSG00000103062	0.423989	3.29874	-2.99053	0.027793	1	Gm37200	9	104043605	104045776	-	2172	TEC	predicted gene, 37200 [Source:MGI Symbol;Acc:MGI:5610428]
ENSMUSG00000031634	733.213	647.987	0.176518	0.0278064	0.217124	Ufsp2	8	45975528	45996958	+	4407	protein_coding	UFM1-specific peptidase 2 [Source:MGI Symbol;Acc:MGI:1913679]
ENSMUSG00000028636	199.426	240.753	-0.270483	0.0278451	0.217302	Ppcs	4	119418530	119422420	-	1605	protein_coding	phosphopantothenoylcysteine synthetase [Source:MGI Symbol;Acc:MGI:1915237]
ENSMUSG00000027950	60.8281	84.599	-0.475519	0.0278734	0.2174	Chrnb2	3	89746195	89764632	-	8380	protein_coding	cholinergic receptor, nicotinic, beta polypeptide 2 (neuronal) [Source:MGI Symbol;Acc:MGI:87891]
ENSMUSG00000057982	151.762	188.541	-0.311271	0.0278984	0.217471	Zfp809	9	22225714	22243354	+	2960	protein_coding	zinc finger protein 809 [Source:MGI Symbol;Acc:MGI:2143362]
ENSMUSG00000030304	1006.41	1121	-0.15537	0.0279181	0.217501	Ergic2	6	148179079	148212374	-	6727	protein_coding	ERGIC and golgi 2 [Source:MGI Symbol;Acc:MGI:1914706]
ENSMUSG00000039987	599.108	691.95	-0.207433	0.027936	0.217517	Phtf2	5	20758663	20882124	-	6929	protein_coding	putative homeodomain transcription factor 2 [Source:MGI Symbol;Acc:MGI:1916020]
ENSMUSG00000091625	529.581	461.221	0.201037	0.028014	0.218	Lsm5	6	56701063	56704710	-	792	protein_coding	LSM5 homolog, U6 small nuclear RNA and mRNA degradation associated [Source:MGI Symbol;Acc:MGI:1913623]
ENSMUSG00000078903	15.7835	7.1934	1.1195	0.0280262	1	Gm14391	2	175191065	175206917	-	7822	protein_coding	predicted gene 14391 [Source:MGI Symbol;Acc:MGI:3709324]
ENSMUSG00000005078	643.811	584.393	0.140398	0.0280953	0.218461	Jkamp	12	72085589	72101461	+	2692	protein_coding	JNK1/MAPK8-associated membrane protein [Source:MGI Symbol;Acc:MGI:1915057]
ENSMUSG00000025351	1531.92	1341.93	0.190358	0.0281051	0.218461	Cd63	10	128900989	128912822	+	3682	protein_coding	CD63 antigen [Source:MGI Symbol;Acc:MGI:99529]
ENSMUSG00000041483	1696.97	1913.98	-0.173714	0.0281237	0.218481	Zfp281	1	136624901	136630053	+	4937	protein_coding	zinc finger protein 281 [Source:MGI Symbol;Acc:MGI:3029290]
ENSMUSG00000101581	0.414133	2.91186	-2.82919	0.0281304	1	C430002N11Rik	9	96765562	96782477	+	2111	processed_transcript	RIKEN cDNA C430002N11 gene [Source:MGI Symbol;Acc:MGI:2442576]
ENSMUSG00000001424	5390.62	4919.46	0.132066	0.028201	0.218745	Snd1	6	28475139	28935162	+	9757	protein_coding	staphylococcal nuclease and tudor domain containing 1 [Source:MGI Symbol;Acc:MGI:1929266]
ENSMUSG00000061136	6093.1	6646.36	-0.125375	0.0282091	0.218745	Prpf40a	2	53134704	53191284	-	10458	protein_coding	pre-mRNA processing factor 40A [Source:MGI Symbol;Acc:MGI:1860512]
ENSMUSG00000032902	5934.97	4995.21	0.248772	0.0282094	0.218745	Slc16a1	3	104638668	104658462	+	4426	protein_coding	solute carrier family 16 (monocarboxylic acid transporters), member 1 [Source:MGI Symbol;Acc:MGI:106013]
ENSMUSG00000038872	698.549	794.512	-0.186191	0.028244	0.218745	Zfhx3	8	107942644	108961630	+	20976	protein_coding	zinc finger homeobox 3 [Source:MGI Symbol;Acc:MGI:99948]
ENSMUSG00000001569	1254.42	1419.19	-0.178124	0.0282682	0.218745	Nom1	5	29434664	29457843	+	9232	protein_coding	nucleolar protein with MIF4G domain 1 [Source:MGI Symbol;Acc:MGI:1861749]
ENSMUSG00000020741	2255.58	2693.52	-0.255833	0.0282979	0.218745	Cluh	11	74649495	74670847	+	6502	protein_coding	clustered mitochondria (cluA/CLU1) homolog [Source:MGI Symbol;Acc:MGI:1921398]
ENSMUSG00000024691	806.761	946.913	-0.231365	0.0283001	0.218745	Fam111a	19	12545740	12589768	+	4125	protein_coding	family with sequence similarity 111, member A [Source:MGI Symbol;Acc:MGI:1915508]
ENSMUSG00000029033	446.949	507.133	-0.180837	0.0283044	0.218745	Acap3	4	155891822	155907251	+	5367	protein_coding	ArfGAP with coiled-coil, ankyrin repeat and PH domains 3 [Source:MGI Symbol;Acc:MGI:2153589]
ENSMUSG00000099094	38.1887	25.4605	0.592951	0.0283152	0.218745	Gm19569	9	77544959	77546467	+	1509	processed_transcript	predicted gene, 19569 [Source:MGI Symbol;Acc:MGI:5011754]
ENSMUSG00000021687	1115.89	964.853	0.209952	0.0283174	0.218745	Scamp1	13	94201310	94285857	-	4582	protein_coding	secretory carrier membrane protein 1 [Source:MGI Symbol;Acc:MGI:1349480]
ENSMUSG00000004110	9.50851	16.9263	-0.815449	0.0283496	1	Cacna1e	1	154390731	154884501	-	25228	protein_coding	calcium channel, voltage-dependent, R type, alpha 1E subunit [Source:MGI Symbol;Acc:MGI:106217]
ENSMUSG00000040918	362.081	296.087	0.287806	0.0283628	0.218892	Slc19a2	1	164249046	164265385	+	3838	protein_coding	solute carrier family 19 (thiamine transporter), member 2 [Source:MGI Symbol;Acc:MGI:1928761]
ENSMUSG00000032705	536.195	475.503	0.173628	0.0283805	0.218892	Exd2	12	80463095	80500227	+	8337	protein_coding	exonuclease 3'-5' domain containing 2 [Source:MGI Symbol;Acc:MGI:1922485]
ENSMUSG00000033970	1570.21	1795.14	-0.193201	0.0283844	0.218892	Rfc3	5	151642756	151651242	-	3611	protein_coding	replication factor C (activator 1) 3 [Source:MGI Symbol;Acc:MGI:1916513]
ENSMUSG00000044167	653.946	572.377	0.192976	0.0284465	0.219102	Foxo1	3	52268336	52353221	+	8665	protein_coding	forkhead box O1 [Source:MGI Symbol;Acc:MGI:1890077]
ENSMUSG00000021256	893.842	1012.04	-0.178243	0.0284546	0.219102	Vash1	12	86678700	86692091	+	2599	protein_coding	vasohibin 1 [Source:MGI Symbol;Acc:MGI:2442543]
ENSMUSG00000000317	130.509	161.616	-0.303549	0.0284596	0.219102	Bcl6b	11	70224128	70229798	-	3719	protein_coding	B cell CLL/lymphoma 6, member B [Source:MGI Symbol;Acc:MGI:1278332]
ENSMUSG00000041329	179.783	134.403	0.418232	0.0284967	0.219265	Atp1b2	11	69599736	69605942	-	4085	protein_coding	ATPase, Na+/K+ transporting, beta 2 polypeptide [Source:MGI Symbol;Acc:MGI:88109]
ENSMUSG00000038500	609.419	673.493	-0.144913	0.0285937	0.219887	Prr3	17	35972541	35980236	-	3783	protein_coding	proline-rich polypeptide 3 [Source:MGI Symbol;Acc:MGI:1922460]
ENSMUSG00000025857	974.587	1089.88	-0.161428	0.0287599	0.220889	Dnaaf5	5	139150223	139186510	+	3514	protein_coding	dynein, axonemal assembly factor 5 [Source:MGI Symbol;Acc:MGI:3616079]
ENSMUSG00000049760	575.941	491.096	0.230035	0.0287774	0.220889	2410015M20Rik	17	56607452	56609771	-	1169	protein_coding	RIKEN cDNA 2410015M20 gene [Source:MGI Symbol;Acc:MGI:2442174]
ENSMUSG00000042743	282.658	234.373	0.268841	0.0287842	0.220889	Sgtb	13	104109741	104141735	+	3072	protein_coding	small glutamine-rich tetratricopeptide repeat (TPR)-containing, beta [Source:MGI Symbol;Acc:MGI:2444615]
ENSMUSG00000026959	12.8059	4.85959	1.37617	0.028785	1	Grin1	2	25291181	25319187	-	9700	protein_coding	glutamate receptor, ionotropic, NMDA1 (zeta 1) [Source:MGI Symbol;Acc:MGI:95819]
ENSMUSG00000074170	135.075	103.9	0.379424	0.0287885	0.220889	Plekhf1	7	38216972	38228016	-	5263	protein_coding	pleckstrin homology domain containing, family F (with FYVE domain) member 1 [Source:MGI Symbol;Acc:MGI:1919537]
ENSMUSG00000026504	271.404	229.027	0.24199	0.0288131	0.220939	Sdccag8	1	176814660	177020437	+	4129	protein_coding	serologically defined colon cancer antigen 8 [Source:MGI Symbol;Acc:MGI:1924066]
ENSMUSG00000079038	40.07	56.3824	-0.486091	0.0288377	0.220939	D130040H23Rik	8	69271080	69314207	+	4494	protein_coding	RIKEN cDNA D130040H23 gene [Source:MGI Symbol;Acc:MGI:2444324]
ENSMUSG00000063273	6513.44	7357.17	-0.175728	0.0288433	0.220939	Naa15	3	51415148	51476507	+	15427	protein_coding	N(alpha)-acetyltransferase 15, NatA auxiliary subunit [Source:MGI Symbol;Acc:MGI:1922088]
ENSMUSG00000043192	24.072	15.3407	0.654956	0.0289127	1	Gm1840	8	5639580	5641011	+	1432	processed_pseudogene	predicted gene 1840 [Source:MGI Symbol;Acc:MGI:3037698]
ENSMUSG00000028173	4224.09	3749.39	0.172038	0.0289137	0.221086	Wls	3	159839672	159938664	+	8792	protein_coding	wntless WNT ligand secretion mediator [Source:MGI Symbol;Acc:MGI:1915401]
ENSMUSG00000060680	1.28845	4.39645	-1.71411	0.0289241	1	Gm8894	14	55420124	55420789	-	666	processed_pseudogene	predicted gene 8894 [Source:MGI Symbol;Acc:MGI:3643084]
ENSMUSG00000038390	104.44	83.5369	0.313431	0.0289295	0.221086	Gpr162	6	124858444	124863983	-	3838	protein_coding	G protein-coupled receptor 162 [Source:MGI Symbol;Acc:MGI:1315214]
ENSMUSG00000015133	373.789	420.301	-0.169484	0.028939	0.221086	Lrrk1	7	66226912	66388350	-	10307	protein_coding	leucine-rich repeat kinase 1 [Source:MGI Symbol;Acc:MGI:2142227]
ENSMUSG00000004319	1742.11	1248.25	0.481039	0.0289464	0.221086	Clcn3	8	60910389	60983300	-	17071	protein_coding	chloride channel, voltage-sensitive 3 [Source:MGI Symbol;Acc:MGI:103555]
ENSMUSG00000026103	1477.46	1738.42	-0.234234	0.0289478	0.221086	Gls	1	52163448	52233232	-	15057	protein_coding	glutaminase [Source:MGI Symbol;Acc:MGI:95752]
ENSMUSG00000022884	2789.47	2140.98	0.381744	0.028967	0.221086	Eif4a2	16	23107444	23114136	+	5338	protein_coding	eukaryotic translation initiation factor 4A2 [Source:MGI Symbol;Acc:MGI:106906]
ENSMUSG00000031878	1512.04	1684.97	-0.157149	0.0289808	0.221086	Nae1	8	104511028	104534637	-	8201	protein_coding	NEDD8 activating enzyme E1 subunit 1 [Source:MGI Symbol;Acc:MGI:2384561]
ENSMUSG00000028042	120.111	89.8481	0.417536	0.0289917	0.221086	Zbtb7b	3	89377644	89394776	-	5591	protein_coding	zinc finger and BTB domain containing 7B [Source:MGI Symbol;Acc:MGI:102755]
ENSMUSG00000038526	1400.97	1210.69	0.210187	0.0290247	0.221214	Car14	3	95897768	95904691	-	2543	protein_coding	carbonic anhydrase 14 [Source:MGI Symbol;Acc:MGI:1344341]
ENSMUSG00000040102	421.792	487.237	-0.209112	0.0290865	0.221325	Klhl42	6	147091379	147112778	+	6449	protein_coding	kelch-like 42 [Source:MGI Symbol;Acc:MGI:2444786]
ENSMUSG00000042686	189.145	148.234	0.353678	0.0290868	0.221325	Jph1	1	16964560	17097889	-	4998	protein_coding	junctophilin 1 [Source:MGI Symbol;Acc:MGI:1891495]
ENSMUSG00000036278	69.3451	47.1744	0.552432	0.0290876	0.221325	Macrod1	19	7056768	7198061	+	1274	protein_coding	MACRO domain containing 1 [Source:MGI Symbol;Acc:MGI:2147583]
ENSMUSG00000027291	1008.7	873.482	0.207102	0.0291316	0.221536	Vps39	2	120316461	120353137	-	8605	protein_coding	VPS39 HOPS complex subunit [Source:MGI Symbol;Acc:MGI:2443189]
ENSMUSG00000024772	3235.52	3503.09	-0.11472	0.0292067	0.221874	Ehd1	19	6276725	6300096	+	3705	protein_coding	EH-domain containing 1 [Source:MGI Symbol;Acc:MGI:1341878]
ENSMUSG00000002908	81.541	62.0209	0.398159	0.0292239	0.221874	Kcnn1	8	70842049	70863258	-	4587	protein_coding	potassium intermediate/small conductance calcium-activated channel, subfamily N, member 1 [Source:MGI Symbol;Acc:MGI:1933993]
ENSMUSG00000037286	3451.66	3878.2	-0.168131	0.0292247	0.221874	Stag1	9	100597798	100959375	+	11781	protein_coding	stromal antigen 1 [Source:MGI Symbol;Acc:MGI:1098658]
[truncated: 24,582 more rows]
